# Supplementary material for: Crystal structures of tris­[1-oxo­pyridine-2-olato(1−)]silicon(IV) chloride chloro­form-d 1 disolvate, tris­[1-oxo­pyridine-2-olato(1−)]silicon(IV) chloride aceto­nitrile unqu­anti­fied solvate, and fac-tris­[1-oxo­pyridine-2-thiol­ato(1−)]silicon(IV) chloride chloro­form-d 1 disolvate
Source: Acta Crystallogr E Crystallogr Commun. 2015 Nov 28;71(Pt 12):1531–5. doi: 10.1107/S2056989015022203 (PMC4719831; doi:10.1107/S2056989015022203)
Supplement: Supplementary file 1 [file e-71-01531-sup1.cif]

##############################################################################
#                                                                            #
# This CIF contains the data in a paper accepted for publication in          #
# Acta Crystallographica Section E. It conforms to the requirements of       #
# Notes for Authors for Acta Crystallographica Section E, and has been       #
# peer reviewed under the auspices of the IUCr Commission on Journals.       #
#                                                                            #
# Full details of the Crystallographic Information File format               #
# are given in the paper "The Crystallographic Information File (CIF):       #
# a New Standard Archive File for Crystallography" by S. R. Hall, F. H.      #
# Allen and I. D. Brown [Acta Cryst. (1991), A47, 655-685].                  #
#                                                                            #
# The current version of the core CIF dictionary is obtainable from          #
# ftp://ftp.iucr.org/pub/cif_core.dic.                                       #
#                                                                            #
# Software is freely available for graphical display of the structure(s)     #
# in this CIF. For information consult the CIF software page                 #
# http://www.iucr.org/resources/cif/software.                                #
#                                                                            #
# This file may be used for bona fide research purposes within the           #
# scientific community so long as proper attribution is given to the journal # 
# article from which it was obtained.                                        #
#                                                                            #
##############################################################################
data_I
_database_code_depnum_ccdc_archive 'CCDC 1438045'
_audit_creation_method     SHELXL-2012
_chemical_name_systematic
;
Tris[1-oxopyridine-2-olato(1-)]silicon(IV) chloride chloroform-<i>d</i>~1~
disolvate
;
_chemical_name_common     sjfbk16
_chemical_formula_moiety     'C15 H12 N3 O6 Si +, Cl -, 2(C D Cl3)'
_chemical_formula_sum     'C17 H12 Cl7 D2 N3 O6 Si'
_chemical_formula_iupac     'C15 H12 N3 O6 Si +, Cl -, 2C D Cl3'
_chemical_formula_weight     634.56
_chemical_melting_point     ?
_shelx_space_group_comment
;
The symmetry employed for this shelxl refinement is uniquely defined
by the following loop, which should always be used as a source of
symmetry information in preference to the above space-group names.
They are only intended as comments.
;
_space_group_crystal_system     monoclinic
_space_group_name_H-M_alt     'P 21/n'
_space_group_name_Hall     '-P 2yn'
loop_
    _space_group_symop_operation_xyz
    'x, y, z'
    '-x+1/2, y+1/2, -z+1/2'
    '-x, -y, -z'
    'x-1/2, -y-1/2, z-1/2'
_cell_length_a     13.5133(7)
_cell_length_b     13.5039(7)
_cell_length_c     13.7752(7)
_cell_angle_alpha     90
_cell_angle_beta     101.8660(10)
_cell_angle_gamma     90
_cell_volume     2460.0(2)
_cell_formula_units_Z     4
_cell_measurement_reflns_used     3986
_cell_measurement_theta_min     2.37
_cell_measurement_theta_max     37.03
_cell_measurement_temperature     100.0(5)
_exptl_crystal_description     block
_exptl_crystal_colour     'pale red-yellow'
_exptl_crystal_size_max     0.200
_exptl_crystal_size_mid     0.180
_exptl_crystal_size_min     0.160
_exptl_crystal_density_diffrn     1.713
_exptl_crystal_density_meas     ?
_exptl_crystal_density_method     ?
_exptl_crystal_F_000     1272
_exptl_absorpt_coefficient_mu     0.897
_exptl_absorpt_correction_type     multi-scan
_exptl_absorpt_process_details
;
(SADABS; Sheldrick, 2014)
;
_shelx_estimated_absorpt_T_min     0.841
_shelx_estimated_absorpt_T_max     0.870
_exptl_absorpt_correction_T_min     0.6674
_exptl_absorpt_correction_T_max     0.7476
_exptl_special_details
;
;
_diffrn_ambient_temperature     100.0(5)
_diffrn_radiation_type     MoK\a
_diffrn_radiation_wavelength     0.71073
_diffrn_radiation_source     'sealed tube'
_diffrn_radiation_monochromator     graphite
_diffrn_measurement_device_type     'Bruker SMART APEXII CCD Platform'
_diffrn_measurement_method     'area detector, \w scans per \f'
_diffrn_detector_area_resol_mean     ?
_diffrn_reflns_number     61259
_diffrn_reflns_av_R_equivalents     0.0514
_diffrn_reflns_theta_min     1.923
_diffrn_reflns_theta_max     38.722
_diffrn_reflns_theta_full     37.785
_diffrn_measured_fraction_theta_max     0.969
_diffrn_measured_fraction_theta_full     0.998
_diffrn_reflns_limit_h_min     -23
_diffrn_reflns_limit_h_max     23
_diffrn_reflns_limit_k_min     -23
_diffrn_reflns_limit_k_max     23
_diffrn_reflns_limit_l_min     -24
_diffrn_reflns_limit_l_max     23
_refine_special_details     ?
_reflns_number_total     13615
_reflns_number_gt     9035
_reflns_threshold_expression     'I > 2\s(I)'
_refine_ls_structure_factor_coef     Fsqd
_refine_ls_matrix_type     full
_refine_ls_R_factor_all     0.0774
_refine_ls_R_factor_gt     0.0438
_refine_ls_wR_factor_gt     0.1025
_refine_ls_wR_factor_ref     0.1170
_refine_ls_goodness_of_fit_ref     1.040
_refine_ls_restrained_S_all     1.040
_refine_ls_number_reflns     13615
_refine_ls_number_parameters     310
_refine_ls_number_restraints     0
_refine_ls_hydrogen_treatment     constr
_refine_ls_weighting_scheme     calc
_refine_ls_weighting_details
;
 w=1/[\s^2^(Fo^2^)+(0.0513P)^2^+0.4945P]
 where P=(Fo^2^+2Fc^2^)/3
;
_atom_sites_solution_hydrogens     geom
_atom_sites_solution_primary     direct
_atom_sites_solution_secondary     difmap
_refine_ls_shift/su_max     0.001
_refine_ls_shift/su_mean     0.000
_refine_diff_density_max     0.811
_refine_diff_density_min     -0.851
_refine_ls_extinction_method     none
_refine_ls_extinction_coef     .
loop_
    _atom_type_symbol
    _atom_type_description
    _atom_type_scat_dispersion_real
    _atom_type_scat_dispersion_imag
    _atom_type_scat_source
    'C' 'C' 0.0033 0.0016
                         'International Tables Vol C Tables 4.2.6.8 and 6.1.1.4'
    'H' 'H' 0.0000 0.0000
                         'International Tables Vol C Tables 4.2.6.8 and 6.1.1.4'
    'D' 'D' 0.0000 0.0000
                         'International Tables Vol C Tables 4.2.6.8 and 6.1.1.4'
    'N' 'N' 0.0061 0.0033
                         'International Tables Vol C Tables 4.2.6.8 and 6.1.1.4'
    'O' 'O' 0.0106 0.0060
                         'International Tables Vol C Tables 4.2.6.8 and 6.1.1.4'
    'Si' 'Si' 0.0817 0.0704
                         'International Tables Vol C Tables 4.2.6.8 and 6.1.1.4'
    'Cl' 'Cl' 0.1484 0.1585
                         'International Tables Vol C Tables 4.2.6.8 and 6.1.1.4'
_computing_data_collection
;
APEX2 (Bruker, 2014)
;
_computing_cell_refinement
;
SAINT (Bruker, 2013)
;
_computing_data_reduction
;
SAINT (Bruker, 2013)
;
_computing_structure_solution
;
SIR2011 (Burla <i>et al.</i>,  2012)
;
_computing_structure_refinement
;
SHELXL2012 (Sheldrick, 2015)
;
_computing_molecular_graphics
;
SHELXTL (Sheldrick, 2008)
;
_computing_publication_material
;
SHELXTL (Sheldrick, 2008)
;
loop_
    _atom_site_type_symbol
    _atom_site_label
    _atom_site_fract_x
    _atom_site_fract_y
    _atom_site_fract_z
    _atom_site_U_iso_or_equiv
    _atom_site_adp_type
    _atom_site_calc_flag
    _atom_site_refinement_flags
    _atom_site_occupancy
    _atom_site_disorder_assembly
    _atom_site_disorder_group
    Si Si1 0.23776(3) 0.49175(3) 0.47775(3) 0.01307(7) Uani d . 1 A .
    O O1 0.10428(7) 0.47729(7) 0.44717(7) 0.01561(17) Uani d . 1 . .
    O O2 0.24538(7) 0.36073(7) 0.48242(7) 0.01631(17) Uani d . 1 . .
    O O3 0.22003(7) 0.62136(7) 0.46597(7) 0.01524(16) Uani d . 1 . .
    O O4 0.25223(7) 0.49211(7) 0.35240(7) 0.01496(16) Uani d . 1 . .
    O O5 0.23135(7) 0.50555(7) 0.60463(7) 0.01575(17) Uani d . 1 . .
    O O6 0.37121(7) 0.49674(7) 0.51655(7) 0.01554(17) Uani d . 1 . .
    N N1 0.07670(9) 0.38170(8) 0.45015(8) 0.0137(2) Uani d PD 0.574(15) A 1
    N N2 0.21142(9) 0.65110(8) 0.37143(8) 0.0146(2) Uani d PD 0.696(15) A 1
    N N3 0.32336(9) 0.51079(9) 0.66292(8) 0.0149(2) Uani d PD 0.621(15) A 1
    N N1' 0.15514(9) 0.31791(9) 0.47064(9) 0.0150(2) Uani d PD 0.426(15) A 5
    N N2' 0.22799(9) 0.57936(9) 0.30881(9) 0.0146(2) Uani d PD 0.304(15) A 5
    N N3' 0.40015(9) 0.50504(9) 0.61468(8) 0.0135(2) Uani d PD 0.379(15) A 5
    C C1 0.15514(9) 0.31791(9) 0.47064(9) 0.0150(2) Uani d PD 0.574(15) A 1
    C C1' 0.07670(9) 0.38170(8) 0.45015(8) 0.0137(2) Uani d PD 0.426(15) A 5
    C C2 0.13816(12) 0.21819(10) 0.47797(10) 0.0194(2) Uani d . 1 . .
    H H2 0.1929 0.1728 0.4936 0.023 Uiso calc R 1 A 1
    C C3 0.03977(12) 0.18600(11) 0.46201(11) 0.0228(3) Uani d . 1 A .
    H H3 0.0263 0.1173 0.4663 0.027 Uiso calc R 1 . .
    C C4 -0.04059(12) 0.25241(12) 0.43964(11) 0.0228(3) Uani d . 1 . .
    H H4 -0.1083 0.2291 0.4289 0.027 Uiso calc R 1 A .
    C C5 -0.02127(10) 0.35157(11) 0.43323(10) 0.0189(2) Uani d . 1 A .
    H H5 -0.0750 0.3980 0.4174 0.023 Uiso calc R 1 B 1
    C C6 0.22799(9) 0.57936(9) 0.30881(9) 0.0146(2) Uani d PD 0.696(15) A 1
    C C6' 0.21142(9) 0.65110(8) 0.37143(8) 0.0146(2) Uani d PD 0.304(15) A 5
    C C7 0.21831(10) 0.59879(10) 0.20932(10) 0.0177(2) Uani d . 1 . .
    H H7 0.2293 0.5485 0.1645 0.021 Uiso calc R 1 A 1
    C C8 0.19215(11) 0.69353(11) 0.17687(11) 0.0208(3) Uani d . 1 A .
    H H8 0.1833 0.7087 0.1083 0.025 Uiso calc R 1 . .
    C C9 0.17853(11) 0.76731(11) 0.24355(11) 0.0215(3) Uani d . 1 . .
    H H9 0.1625 0.8328 0.2205 0.026 Uiso calc R 1 A .
    C C10 0.18812(11) 0.74589(10) 0.34229(11) 0.0187(2) Uani d . 1 A .
    H H10 0.1788 0.7954 0.3886 0.022 Uiso calc R 1 C 1
    C C11 0.40015(9) 0.50504(9) 0.61468(8) 0.0135(2) Uani d PD 0.621(15) A 1
    C C11' 0.32336(9) 0.51079(9) 0.66292(8) 0.0149(2) Uani d PD 0.379(15) A 5
    C C12 0.49892(10) 0.50876(10) 0.66439(10) 0.0169(2) Uani d . 1 . .
    H H12 0.5528 0.5049 0.6298 0.020 Uiso calc R 1 A 1
    C C13 0.51771(11) 0.51829(11) 0.76596(10) 0.0211(3) Uani d . 1 A .
    H H13 0.5854 0.5204 0.8025 0.025 Uiso calc R 1 . .
    C C14 0.43758(12) 0.52481(11) 0.81544(10) 0.0214(3) Uani d . 1 . .
    H H14 0.4510 0.5316 0.8856 0.026 Uiso calc R 1 A .
    C C15 0.33966(11) 0.52145(10) 0.76344(10) 0.0182(2) Uani d . 1 A .
    H H15 0.2847 0.5264 0.7964 0.022 Uiso calc R 1 . 1
    Cl Cl1 0.20123(3) 0.95652(2) 0.49660(2) 0.01944(6) Uani d . 1 . .
    C C16 0.47965(12) 0.85178(11) 0.41139(11) 0.0230(3) Uani d . 1 . .
    D D16 0.4348 0.8696 0.4581 0.028 Uiso calc R 1 . .
    Cl Cl2 0.59065(3) 0.92375(3) 0.44147(3) 0.02772(8) Uani d . 1 . .
    Cl Cl3 0.41495(3) 0.87758(4) 0.29021(3) 0.03465(10) Uani d . 1 . .
    Cl Cl4 0.50920(4) 0.72498(3) 0.42591(4) 0.03726(10) Uani d . 1 . .
    C C17 0.35128(11) 0.83844(11) 0.70226(11) 0.0211(3) Uani d . 1 . .
    D D17 0.3135 0.8897 0.6569 0.025 Uiso calc R 1 . .
    Cl Cl5 0.26553(3) 0.77821(3) 0.76321(3) 0.02750(8) Uani d . 1 . .
    Cl Cl6 0.40505(3) 0.75370(3) 0.63070(3) 0.02850(8) Uani d . 1 . .
    Cl Cl7 0.44653(3) 0.89800(3) 0.78891(3) 0.02811(8) Uani d . 1 . .
loop_
    _atom_site_aniso_label
    _atom_site_aniso_U_11
    _atom_site_aniso_U_22
    _atom_site_aniso_U_33
    _atom_site_aniso_U_12
    _atom_site_aniso_U_13
    _atom_site_aniso_U_23
    Si1 0.01221(14) 0.01345(15) 0.01315(14) 0.00003(11) 0.00173(11) -0.00084(11)
    O1 0.0135(4) 0.0115(4) 0.0211(4) -0.0006(3) 0.0019(3) -0.0015(3)
    O2 0.0136(4) 0.0141(4) 0.0207(4) 0.0013(3) 0.0024(3) 0.0007(3)
    O3 0.0192(4) 0.0140(4) 0.0124(4) -0.0008(3) 0.0031(3) -0.0008(3)
    O4 0.0167(4) 0.0136(4) 0.0138(4) 0.0025(3) 0.0014(3) -0.0003(3)
    O5 0.0124(4) 0.0209(4) 0.0140(4) 0.0001(3) 0.0027(3) 0.0001(3)
    O6 0.0127(4) 0.0227(5) 0.0109(4) -0.0005(3) 0.0015(3) -0.0016(3)
    N1 0.0142(5) 0.0124(4) 0.0142(5) -0.0003(4) 0.0023(4) -0.0016(4)
    N2 0.0149(5) 0.0141(5) 0.0145(5) -0.0018(4) 0.0020(4) -0.0007(4)
    N3 0.0163(5) 0.0142(5) 0.0137(5) -0.0006(4) 0.0023(4) 0.0006(4)
    N1' 0.0150(5) 0.0138(5) 0.0158(5) 0.0003(4) 0.0025(4) -0.0002(4)
    N2' 0.0142(5) 0.0151(5) 0.0140(5) 0.0000(4) 0.0018(4) -0.0004(4)
    N3' 0.0141(5) 0.0136(5) 0.0124(5) 0.0004(4) 0.0017(4) -0.0002(4)
    C1 0.0150(5) 0.0138(5) 0.0158(5) 0.0003(4) 0.0025(4) -0.0002(4)
    C1' 0.0142(5) 0.0124(4) 0.0142(5) -0.0003(4) 0.0023(4) -0.0016(4)
    C2 0.0271(7) 0.0134(5) 0.0180(6) 0.0015(5) 0.0054(5) 0.0013(4)
    C3 0.0331(8) 0.0163(6) 0.0188(6) -0.0086(5) 0.0053(5) -0.0004(5)
    C4 0.0226(6) 0.0255(7) 0.0199(6) -0.0105(5) 0.0037(5) -0.0025(5)
    C5 0.0138(5) 0.0240(6) 0.0188(6) -0.0017(5) 0.0031(4) -0.0029(5)
    C6 0.0142(5) 0.0151(5) 0.0140(5) 0.0000(4) 0.0018(4) -0.0004(4)
    C6' 0.0149(5) 0.0141(5) 0.0145(5) -0.0018(4) 0.0020(4) -0.0007(4)
    C7 0.0176(5) 0.0206(6) 0.0148(5) 0.0006(5) 0.0033(4) -0.0002(4)
    C8 0.0211(6) 0.0234(6) 0.0177(6) -0.0003(5) 0.0037(5) 0.0048(5)
    C9 0.0236(6) 0.0161(6) 0.0249(7) 0.0003(5) 0.0050(5) 0.0055(5)
    C10 0.0199(6) 0.0137(5) 0.0229(6) -0.0014(4) 0.0057(5) -0.0001(4)
    C11 0.0141(5) 0.0136(5) 0.0124(5) 0.0004(4) 0.0017(4) -0.0002(4)
    C11' 0.0163(5) 0.0142(5) 0.0137(5) -0.0006(4) 0.0023(4) 0.0006(4)
    C12 0.0138(5) 0.0169(5) 0.0195(6) 0.0002(4) 0.0019(4) -0.0009(4)
    C13 0.0207(6) 0.0205(6) 0.0186(6) 0.0009(5) -0.0043(5) -0.0007(5)
    C14 0.0305(7) 0.0193(6) 0.0127(5) 0.0022(5) 0.0003(5) 0.0003(4)
    C15 0.0245(6) 0.0172(5) 0.0136(5) 0.0009(5) 0.0054(5) 0.0008(4)
    Cl1 0.02314(15) 0.01732(13) 0.01640(13) -0.00044(11) 0.00069(11) 0.00007(10)
    C16 0.0255(7) 0.0195(6) 0.0223(6) 0.0015(5) 0.0013(5) 0.0020(5)
    Cl2 0.02631(17) 0.02598(17) 0.02676(17) -0.00130(13) -0.00412(14)
                                                                     0.00140(13)
    Cl3 0.02946(19) 0.0446(2) 0.02482(18) -0.00543(17) -0.00619(15) 0.00552(16)
    Cl4 0.0459(3) 0.01883(17) 0.0466(3) 0.00556(16) 0.0084(2) -0.00106(16)
    C17 0.0231(6) 0.0175(6) 0.0213(6) 0.0024(5) 0.0015(5) -0.0001(5)
    Cl5 0.02676(17) 0.02573(17) 0.02922(18) -0.00212(14) 0.00391(14) 0.00239(14)
    Cl6 0.0362(2) 0.02194(16) 0.02728(18) 0.00365(14) 0.00644(15) -0.00488(13)
    Cl7 0.02268(16) 0.02851(18) 0.03154(19) -0.00142(13) 0.00187(14)
                                                                    -0.01005(14)
_geom_special_details
;
All e.s.d.'s (except the e.s.d. in the dihedral angle between two l.s. planes)
are estimated using the full covariance matrix. The cell e.s.d.'s are taken
into account individually in the estimation of e.s.d.'s in distances, angles
and torsion angles; correlations between e.s.d.'s in cell parameters are only
used when they are defined by crystal symmetry. An approximate (isotropic)
treatment of cell e.s.d.'s is used for estimating e.s.d.'s involving l.s.
planes.
;
loop_
    _geom_bond_atom_site_label_1
    _geom_bond_atom_site_label_2
    _geom_bond_site_symmetry_2
    _geom_bond_distance
    _geom_bond_publ_flag
    Si1 O3 . 1.7695(10) y
    Si1 O2 . 1.7727(10) y
    Si1 O6 . 1.7736(10) y
    Si1 O1 . 1.7767(10) y
    Si1 O4 . 1.7773(10) y
    Si1 O5 . 1.7774(10) y
    O1 N1 . 1.3465(15) ?
    O2 N1' . 1.3290(15) ?
    O3 N2 . 1.3448(14) ?
    O4 N2' . 1.3323(15) ?
    O5 N3 . 1.3361(15) ?
    O6 N3' . 1.3325(15) ?
    N1 C5 . 1.3586(17) ?
    N2 C10 . 1.3591(18) ?
    N3 C15 . 1.3643(17) ?
    N1' C2 . 1.3732(18) ?
    N2' C7 . 1.3750(18) ?
    N3' C12 . 1.3700(17) ?
    C2 C3 . 1.373(2) ?
    C2 H2 . 0.9500 ?
    C3 C4 . 1.393(2) ?
    C3 H3 . 0.9500 ?
    C4 C5 . 1.371(2) ?
    C4 H4 . 0.9500 ?
    C5 H5 . 0.9500 ?
    C7 C8 . 1.377(2) ?
    C7 H7 . 0.9500 ?
    C8 C9 . 1.393(2) ?
    C8 H8 . 0.9500 ?
    C9 C10 . 1.370(2) ?
    C9 H9 . 0.9500 ?
    C10 H10 . 0.9500 ?
    C12 C13 . 1.376(2) ?
    C12 H12 . 0.9500 ?
    C13 C14 . 1.396(2) ?
    C13 H13 . 0.9500 ?
    C14 C15 . 1.370(2) ?
    C14 H14 . 0.9500 ?
    C15 H15 . 0.9500 ?
    C16 Cl3 . 1.7528(15) ?
    C16 Cl4 . 1.7603(15) ?
    C16 Cl2 . 1.7637(16) ?
    C16 D16 . 1.0000 ?
    C17 Cl7 . 1.7596(15) ?
    C17 Cl6 . 1.7618(15) ?
    C17 Cl5 . 1.7634(16) ?
    C17 D17 . 1.0000 ?
loop_
    _geom_angle_atom_site_label_1
    _geom_angle_atom_site_label_2
    _geom_angle_atom_site_label_3
    _geom_angle_site_symmetry_1
    _geom_angle_site_symmetry_3
    _geom_angle
    _geom_angle_publ_flag
    O3 Si1 O2 . . 175.08(5) ?
    O3 Si1 O6 . . 95.75(5) ?
    O2 Si1 O6 . . 88.80(5) ?
    O3 Si1 O1 . . 88.58(5) ?
    O2 Si1 O1 . . 86.99(5) ?
    O6 Si1 O1 . . 174.48(5) ?
    O3 Si1 O4 . . 87.03(4) ?
    O2 Si1 O4 . . 91.19(5) ?
    O6 Si1 O4 . . 89.11(4) ?
    O1 Si1 O4 . . 94.54(5) ?
    O3 Si1 O5 . . 87.33(5) ?
    O2 Si1 O5 . . 94.77(5) ?
    O6 Si1 O5 . . 87.24(4) ?
    O1 Si1 O5 . . 89.56(5) ?
    O4 Si1 O5 . . 172.94(5) ?
    N1 O1 Si1 . . 111.84(8) ?
    N1' O2 Si1 . . 112.63(8) ?
    N2 O3 Si1 . . 111.55(8) ?
    N2' O4 Si1 . . 111.98(8) ?
    N3 O5 Si1 . . 111.66(8) ?
    N3' O6 Si1 . . 112.15(8) ?
    O1 N1 C5 . . 123.22(11) ?
    O3 N2 C10 . . 122.40(11) ?
    O5 N3 C15 . . 123.49(12) ?
    O2 N1' C2 . . 125.51(12) ?
    O4 N2' C7 . . 125.60(12) ?
    O6 N3' C12 . . 124.24(11) ?
    C3 C2 N1' . . 118.02(13) ?
    C3 C2 H2 . . 121.0 ?
    C2 C3 C4 . . 121.11(13) ?
    C2 C3 H3 . . 119.4 ?
    C4 C3 H3 . . 119.4 ?
    C5 C4 C3 . . 119.54(13) ?
    C5 C4 H4 . . 120.2 ?
    C3 C4 H4 . . 120.2 ?
    N1 C5 C4 . . 118.25(13) ?
    N1 C5 H5 . . 120.9 ?
    C4 C5 H5 . . 120.9 ?
    N2' C7 C8 . . 117.79(13) ?
    C8 C7 H7 . . 121.1 ?
    C7 C8 C9 . . 120.70(13) ?
    C7 C8 H8 . . 119.7 ?
    C9 C8 H8 . . 119.7 ?
    C10 C9 C8 . . 120.34(13) ?
    C10 C9 H9 . . 119.8 ?
    C8 C9 H9 . . 119.8 ?
    N2 C10 C9 . . 117.44(13) ?
    N2 C10 H10 . . 121.3 ?
    C9 C10 H10 . . 121.3 ?
    N3' C12 C13 . . 117.96(13) ?
    C13 C12 H12 . . 121.0 ?
    C12 C13 C14 . . 120.20(13) ?
    C12 C13 H13 . . 119.9 ?
    C14 C13 H13 . . 119.9 ?
    C15 C14 C13 . . 120.37(13) ?
    C15 C14 H14 . . 119.8 ?
    C13 C14 H14 . . 119.8 ?
    N3 C15 C14 . . 118.12(13) ?
    N3 C15 H15 . . 120.9 ?
    C14 C15 H15 . . 120.9 ?
    Cl3 C16 Cl4 . . 111.02(9) ?
    Cl3 C16 Cl2 . . 110.35(8) ?
    Cl4 C16 Cl2 . . 110.31(8) ?
    Cl3 C16 D16 . . 108.4 ?
    Cl4 C16 D16 . . 108.4 ?
    Cl2 C16 D16 . . 108.4 ?
    Cl7 C17 Cl6 . . 110.37(8) ?
    Cl7 C17 Cl5 . . 110.40(8) ?
    Cl6 C17 Cl5 . . 110.72(8) ?
    Cl7 C17 D17 . . 108.4 ?
    Cl6 C17 D17 . . 108.4 ?
    Cl5 C17 D17 . . 108.4 ?
loop_
    _geom_torsion_atom_site_label_1
    _geom_torsion_atom_site_label_2
    _geom_torsion_atom_site_label_3
    _geom_torsion_atom_site_label_4
    _geom_torsion_site_symmetry_1
    _geom_torsion_site_symmetry_2
    _geom_torsion_site_symmetry_3
    _geom_torsion_site_symmetry_4
    _geom_torsion
    _geom_torsion_publ_flag
    O3 Si1 O1 N1 . . . . -177.57(8) ?
    O2 Si1 O1 N1 . . . . 4.57(8) ?
    O4 Si1 O1 N1 . . . . 95.53(8) ?
    O5 Si1 O1 N1 . . . . -90.23(8) ?
    O6 Si1 O2 N1' . . . . 171.18(9) ?
    O1 Si1 O2 N1' . . . . -5.25(9) ?
    O4 Si1 O2 N1' . . . . -99.73(9) ?
    O5 Si1 O2 N1' . . . . 84.05(9) ?
    O6 Si1 O3 N2 . . . . 97.69(8) ?
    O1 Si1 O3 N2 . . . . -85.74(8) ?
    O4 Si1 O3 N2 . . . . 8.88(8) ?
    O5 Si1 O3 N2 . . . . -175.36(8) ?
    O3 Si1 O4 N2' . . . . -9.74(8) ?
    O2 Si1 O4 N2' . . . . 165.67(8) ?
    O6 Si1 O4 N2' . . . . -105.55(9) ?
    O1 Si1 O4 N2' . . . . 78.60(9) ?
    O3 Si1 O5 N3 . . . . -96.91(9) ?
    O2 Si1 O5 N3 . . . . 87.55(9) ?
    O6 Si1 O5 N3 . . . . -1.02(9) ?
    O1 Si1 O5 N3 . . . . 174.49(8) ?
    O3 Si1 O6 N3' . . . . 88.63(9) ?
    O2 Si1 O6 N3' . . . . -93.24(9) ?
    O4 Si1 O6 N3' . . . . 175.55(9) ?
    O5 Si1 O6 N3' . . . . 1.60(9) ?
    Si1 O1 N1 C5 . . . . 177.54(10) ?
    Si1 O3 N2 C10 . . . . 173.83(10) ?
    Si1 O5 N3 C15 . . . . -179.99(10) ?
    Si1 O2 N1' C2 . . . . -175.03(11) ?
    Si1 O4 N2' C7 . . . . -170.73(11) ?
    Si1 O6 N3' C12 . . . . 178.86(10) ?
    O2 N1' C2 C3 . . . . -178.96(12) ?
    N1' C2 C3 C4 . . . . -0.4(2) ?
    C2 C3 C4 C5 . . . . 0.1(2) ?
    O1 N1 C5 C4 . . . . -179.05(12) ?
    C3 C4 C5 N1 . . . . -0.7(2) ?
    O4 N2' C7 C8 . . . . 179.67(12) ?
    N2' C7 C8 C9 . . . . 1.5(2) ?
    C7 C8 C9 C10 . . . . -1.9(2) ?
    O3 N2 C10 C9 . . . . -178.23(12) ?
    C8 C9 C10 N2 . . . . 0.2(2) ?
    O6 N3' C12 C13 . . . . 179.45(12) ?
    N3' C12 C13 C14 . . . . -0.6(2) ?
    C12 C13 C14 C15 . . . . 0.2(2) ?
    O5 N3 C15 C14 . . . . 179.28(12) ?
    C13 C14 C15 N3 . . . . 0.5(2) ?
_shelx_hkl_file
;
   1   0   0   -0.10    0.02
   1   0   0   -0.10    0.02
  -2   0   0   78.74    2.25
   2   0   0   80.67    2.22
   2   0   0   76.92    2.35
   2   0   0   74.63    2.31
  -3   0   0    0.00    0.09
   3   0   0   -0.17    0.10
   4   0   0  261.53    7.12
  -4   0   0  259.31    7.20
   4   0   0  238.23    7.48
   5   0   0    0.02    0.11
   5   0   0    0.02    0.08
  -5   0   0    0.04    0.10
  -6   0   0  279.48    8.00
   6   0   0  277.53    7.89
   6   0   0  280.89    8.35
   7   0   0    0.09    0.15
  -7   0   0   -0.04    0.09
   7   0   0    0.24    0.11
  -8   0   0   11.97    0.57
   8   0   0   12.23    0.67
   8   0   0   12.95    0.52
   9   0   0    0.03    0.15
   9   0   0    0.08    0.11
  -9   0   0    0.00    0.13
 -10   0   0   12.05    0.61
  10   0   0   11.40    0.51
  10   0   0   10.91    0.70
  11   0   0    0.11    0.13
 -11   0   0   -0.02    0.16
  11   0   0   -0.22    0.21
 -12   0   0   36.64    1.44
  12   0   0   38.70    1.68
  12   0   0   38.54    1.32
  13   0   0    0.73    0.29
 -13   0   0    0.97    0.28
  14   0   0   -0.04    0.21
 -14   0   0   -0.03    0.21
  15   0   0   -0.04    0.25
 -15   0   0    0.51    0.33
  16   0   0    2.52    0.55
 -16   0   0    2.94    0.54
 -17   0   0    0.34    0.30
  17   0   0   -0.57    0.22
  18   0   0    1.45    0.50
 -18   0   0    2.00    0.49
 -19   0   0   -0.05    0.34
  19   0   0    0.28    0.39
  20   0   0    2.67    0.72
 -20   0   0    3.17    0.64
  21   0   0    0.18    0.36
 -21   0   0   -0.51    0.35
 -22   0   0    1.77    0.58
  22   0   0    1.14    0.54
   0  -1   0   -0.15    0.02
   0   1   0   -0.18    0.02
   0   1   0   -0.11    0.02
   1  -1   0   54.00    1.61
   1  -1   0   54.00    1.56
   1   1   0   53.20    1.57
   1   1   0   52.13    1.59
  -1   1   0   54.02    1.54
  -1   1   0   54.64    1.58
   1   1   0   54.07    1.60
   2  -1   0   98.40    2.96
   2  -1   0   99.67    2.85
  -2   1   0   97.40    2.82
   2   1   0   97.92    2.79
   2   1   0  100.16    2.95
   2   1   0  100.69    2.92
  -2   1   0  100.12    2.90
   3  -1   0    0.18    0.10
  -3  -1   0    0.00    0.08
   3  -1   0    0.36    0.13
   3   1   0    0.07    0.10
  -3   1   0    0.09    0.08
   3   1   0    0.04    0.06
   3   1   0   -0.08    0.08
   4  -1   0  196.31    5.98
  -4  -1   0  197.71    5.76
   4  -1   0  205.80    5.71
   4   1   0  202.91    5.89
   4   1   0  203.26    5.65
   4   1   0  204.70    5.98
  -4   1   0  194.86    5.71
   5  -1   0   57.05    1.99
  -5  -1   0   62.30    1.90
   5  -1   0   60.58    1.85
  -5   1   0   60.82    1.84
   5   1   0   61.71    1.98
   5   1   0   61.86    1.79
   5   1   0   62.34    2.00
   6  -1   0   47.88    1.52
   6  -1   0   49.08    1.68
  -6  -1   0   49.59    1.57
   6   1   0   48.47    1.45
  -6   1   0   48.84    1.52
   6   1   0   48.78    1.66
   6   1   0   43.84    1.64
  -7  -1   0  192.40    5.65
   7  -1   0  182.98    5.91
   7  -1   0  199.47    5.57
   7   1   0  192.53    5.92
  -7   1   0  196.27    5.60
   7   1   0  198.49    5.50
   7   1   0  188.89    5.83
  -8  -1   0    2.84    0.29
   8  -1   0    3.74    0.35
   8  -1   0    3.77    0.27
   8   1   0    2.98    0.34
   8   1   0    3.21    0.22
  -8   1   0    3.77    0.28
   8   1   0    3.49    0.34
   9  -1   0   16.00    0.84
  -9  -1   0   15.83    0.75
   9  -1   0   17.45    0.70
  -9   1   0   16.69    0.71
   9   1   0   17.06    0.86
   9   1   0   17.24    0.63
  10  -1   0    2.98    0.37
  10  -1   0    3.13    0.27
 -10  -1   0    2.21    0.28
  10   1   0    2.46    0.34
 -10   1   0    3.04    0.29
  10   1   0    2.58    0.23
  11  -1   0   16.59    0.93
 -11  -1   0   16.20    0.80
  11  -1   0   16.43    0.71
  11   1   0   15.25    0.91
 -11   1   0   15.68    0.75
  11   1   0   17.18    0.65
  12  -1   0   29.32    1.11
 -12  -1   0   30.95    1.25
  12  -1   0   28.23    1.39
  12   1   0   30.01    1.41
 -12   1   0   29.03    1.28
 -12   1   0   31.15    1.21
 -13  -1   0   41.06    1.59
  13  -1   0   38.68    1.78
  13   1   0   39.65    1.78
 -13   1   0   42.05    1.68
 -13   1   0   41.78    1.54
  14  -1   0    9.77    0.80
 -14  -1   0    8.05    0.62
 -14   1   0    8.77    0.66
 -14   1   0    8.09    0.58
  14   1   0    9.97    0.81
 -15  -1   0   37.19    1.49
  15  -1   0   34.24    1.69
 -15   1   0   32.50    1.53
  15   1   0   30.58    1.62
  16  -1   0    6.11    0.68
  16   1   0    4.23    0.62
 -16   1   0    4.86    0.56
  17  -1   0    1.11    0.46
 -17  -1   0    0.96    0.37
 -17   1   0    0.06    0.29
  17   1   0    0.54    0.35
  18  -1   0    0.07    0.31
 -18  -1   0    0.37    0.31
 -18   1   0   -0.33    0.21
  18   1   0   -0.02    0.36
 -19  -1   0    2.86    0.61
  19  -1   0    2.85    0.69
 -19   1   0    2.77    0.60
  19   1   0    2.36    0.60
  20  -1   0    1.25    0.50
 -20  -1   0    2.04    0.56
 -20   1   0    1.59    0.54
  20   1   0    0.99    0.45
  21  -1   0    3.42    0.79
 -21  -1   0    2.15    0.62
  21   1   0    2.36    0.67
 -21   1   0    2.08    0.55
 -22  -1   0    0.58    0.43
  22  -1   0    0.71    0.53
 -22   1   0    0.24    0.43
  22   1   0    0.92    0.54
   0  -2   0  105.13    3.08
   0   2   0  106.44    3.08
   0   2   0  107.55    3.13
   1  -2   0   19.91    0.63
  -1  -2   0   20.37    0.64
   1  -2   0   19.44    0.67
   1   2   0   19.02    0.66
   1   2   0   18.80    0.65
   1   2   0   20.28    0.61
  -1   2   0   19.82    0.65
  -1   2   0   18.97    0.62
   2  -2   0   90.56    2.74
   2  -2   0   91.99    2.68
  -2  -2   0   92.50    2.62
  -2   2   0   91.86    2.62
   2   2   0   93.35    2.73
  -2   2   0   91.44    2.70
   2   2   0   88.31    2.72
   3  -2   0   75.02    2.27
   3  -2   0   77.21    2.35
  -3   2   0   75.26    2.30
   3   2   0   74.32    2.33
   3   2   0   76.60    2.34
  -3   2   0   78.41    2.21
   4  -2   0    0.54    0.16
   4  -2   0    0.66    0.15
   4   2   0    0.72    0.10
   4   2   0    0.37    0.14
   4   2   0    0.33    0.15
  -4   2   0    0.55    0.14
  -5  -2   0   18.56    0.73
   5  -2   0   18.01    0.76
   5  -2   0   19.09    0.71
   5   2   0   18.24    0.76
   5   2   0   19.16    0.61
  -5   2   0   18.15    0.64
   5   2   0   18.92    0.75
  -5   2   0   17.69    0.71
   6  -2   0   95.27    2.99
  -6  -2   0   91.72    2.84
   6  -2   0   96.39    2.81
  -6   2   0   91.94    2.74
   6   2   0   91.91    2.68
   6   2   0   90.46    2.93
   6   2   0   91.10    2.95
  -6   2   0   92.29    2.87
   7  -2   0    0.32    0.15
   7  -2   0    0.18    0.17
  -7  -2   0    0.50    0.17
  -7   2   0    0.42    0.18
   7   2   0    0.35    0.18
   7   2   0    0.38    0.18
   7   2   0    0.37    0.11
  -7   2   0    0.36    0.12
  -8  -2   0    0.71    0.20
   8  -2   0    0.90    0.24
   8  -2   0    1.03    0.20
   8   2   0    0.87    0.24
   8   2   0    0.87    0.14
  -8   2   0    0.86    0.21
  -8   2   0    1.05    0.18
   8   2   0    1.21    0.26
   9  -2   0    0.87    0.27
  -9  -2   0    1.22    0.25
   9  -2   0    1.46    0.22
  -9   2   0    1.79    0.26
   9   2   0    0.92    0.28
   9   2   0    0.97    0.15
  -9   2   0    1.11    0.20
   9   2   0    1.59    0.31
  10  -2   0    0.58    0.19
  10  -2   0    0.56    0.25
 -10  -2   0    0.33    0.18
  10   2   0    0.47    0.13
 -10   2   0    0.38    0.17
 -10   2   0    0.55    0.21
  10   2   0    0.50    0.25
  10   2   0    0.68    0.28
 -11  -2   0   24.15    1.05
  11  -2   0   22.34    1.15
  11  -2   0   24.03    0.96
  11   2   0   23.02    1.14
 -11   2   0   23.36    0.95
 -11   2   0   21.94    1.05
  11   2   0   25.30    0.84
  12  -2   0    0.07    0.17
  12  -2   0   -0.05    0.19
 -12  -2   0    0.07    0.19
 -12   2   0    0.26    0.18
  12   2   0    0.29    0.26
 -12   2   0    0.14    0.24
  13  -2   0    0.33    0.25
 -13  -2   0    0.31    0.22
  13  -2   0    0.47    0.20
 -13   2   0    0.28    0.21
 -13   2   0    0.10    0.20
  13   2   0   -0.18    0.18
 -14  -2   0   -0.08    0.23
  14  -2   0    0.51    0.30
  14   2   0    0.34    0.30
 -14   2   0    0.37    0.29
 -15  -2   0    2.45    0.46
  15  -2   0    2.45    0.53
 -15   2   0    2.17    0.46
  15   2   0    3.22    0.57
 -16  -2   0    0.97    0.35
  16  -2   0    1.45    0.48
  16   2   0    1.58    0.50
 -16   2   0    1.23    0.37
  17  -2   0    4.18    0.76
 -17   2   0    3.95    0.55
  17   2   0    2.75    0.57
 -18  -2   0    0.42    0.36
  18  -2   0    0.33    0.35
 -18   2   0    1.32    0.44
  18   2   0    0.42    0.42
  19  -2   0    1.32    0.53
 -19  -2   0    1.59    0.46
 -19   2   0    1.32    0.49
  19   2   0    1.39    0.51
 -20  -2   0    0.88    0.45
  20  -2   0    0.60    0.42
 -20   2   0    1.45    0.53
  20   2   0    0.23    0.40
 -21  -2   0    2.16    0.62
  21  -2   0    2.22    0.67
  21   2   0    2.06    0.65
 -21   2   0    2.17    0.64
 -22  -2   0   -0.65    0.33
  22  -2   0    0.49    0.50
 -22   2   0    0.29    0.37
  22   2   0   -0.13    0.45
   0  -3   0   -0.01    0.10
   0   3   0   -0.08    0.08
   0   3   0    0.03    0.08
   1  -3   0  400.71   11.82
  -1  -3   0  412.39   11.43
   1  -3   0  389.21   11.45
  -1   3   0  404.27   11.65
   1   3   0  417.97   11.67
  -1   3   0  405.50   11.45
   1   3   0  415.18   11.80
  -2  -3   0    4.11    0.24
   2  -3   0    4.06    0.27
   2  -3   0    4.06    0.22
  -2   3   0    4.17    0.25
   2   3   0    4.00    0.20
  -2   3   0    4.20    0.21
   2   3   0    3.95    0.27
   2   3   0    4.27    0.26
   3  -3   0   67.37    2.10
   3  -3   0   69.00    2.13
  -3  -3   0   68.13    2.02
   3   3   0   68.08    2.10
   3   3   0   67.93    2.13
  -3   3   0   68.42    2.01
   4  -3   0   82.35    2.49
   4  -3   0   78.46    2.55
   4   3   0   80.43    2.55
  -4   3   0   83.46    2.52
  -4   3   0   83.52    2.39
   4   3   0   79.83    2.53
   5  -3   0   22.96    0.90
   5  -3   0   24.67    0.94
  -5   3   0   24.88    0.81
  -5   3   0   22.91    0.89
   5   3   0   24.32    0.91
   5   3   0   24.42    0.94
  -6  -3   0    5.22    0.36
   6  -3   0    4.98    0.34
   6  -3   0    5.47    0.38
  -6   3   0    4.61    0.34
   6   3   0    6.53    0.42
   6   3   0    5.27    0.36
  -6   3   0    5.17    0.28
  -7  -3   0   10.87    0.55
   7  -3   0    9.06    0.55
   7  -3   0    9.63    0.51
   7   3   0    9.24    0.56
  -7   3   0    9.98    0.53
  -7   3   0   10.78    0.45
   7   3   0   10.25    0.56
   8  -3   0  137.79    4.09
   8  -3   0  136.78    4.34
  -8  -3   0  130.71    4.13
  -8   3   0  138.55    4.00
   8   3   0  134.21    4.28
  -8   3   0  132.42    4.17
   8   3   0  138.22    4.30
   9  -3   0    2.96    0.31
  -9  -3   0    3.23    0.33
   9  -3   0    4.07    0.39
  -9   3   0    3.01    0.26
   9   3   0    3.54    0.36
  -9   3   0    3.16    0.34
   9   3   0    2.55    0.35
  10  -3   0   26.26    1.22
  10  -3   0   27.98    1.08
 -10  -3   0   26.12    1.12
 -10   3   0   27.10    1.00
  10   3   0   25.11    1.18
  10   3   0   27.15    1.24
 -10   3   0   25.72    1.12
 -11  -3   0    2.71    0.36
  11  -3   0    3.00    0.43
  11  -3   0    2.79    0.31
  11   3   0    3.15    0.40
 -11   3   0    3.18    0.30
  11   3   0    2.85    0.41
 -11   3   0    3.37    0.39
 -12  -3   0    0.46    0.25
  12  -3   0    0.60    0.30
  12  -3   0    0.26    0.20
  12   3   0    0.16    0.24
  12   3   0    0.53    0.29
 -12   3   0    0.35    0.19
 -12   3   0    0.16    0.21
 -13  -3   0    0.12    0.22
  13  -3   0    0.13    0.18
  13  -3   0   -0.03    0.20
 -13   3   0    0.38    0.25
  13   3   0   -0.05    0.20
 -14  -3   0   14.36    0.87
  14  -3   0   13.95    0.97
  14   3   0   15.04    1.00
 -14   3   0   15.26    0.92
  15  -3   0    8.52    0.77
 -15  -3   0    7.51    0.64
 -15   3   0    8.71    0.73
  15   3   0    8.53    0.75
  16  -3   0    0.53    0.36
 -16  -3   0    0.74    0.35
  16   3   0    0.69    0.40
 -16   3   0    0.33    0.32
  17  -3   0    6.52    0.77
  17   3   0    4.99    0.66
 -17   3   0    6.48    0.70
  18  -3   0    4.15    0.77
  18   3   0    3.07    0.67
 -18   3   0    3.62    0.56
  19  -3   0    0.43    0.41
 -19   3   0    1.10    0.48
  19   3   0    0.84    0.49
 -20  -3   0    1.38    0.53
  20  -3   0    0.44    0.47
  20   3   0    0.31    0.40
 -20   3   0    0.51    0.44
  21  -3   0    1.71    0.62
 -21  -3   0    1.10    0.48
  21   3   0    1.81    0.60
 -21   3   0    1.83    0.59
 -22  -3   0    0.28    0.43
  22  -3   0    0.13    0.49
 -22   3   0    0.90    0.51
  22   3   0   -0.02    0.36
   0  -4   0  511.31   14.53
   0   4   0  521.28   14.81
   0   4   0  513.82   14.57
  -1  -4   0   13.07    0.53
   1  -4   0   12.71    0.43
   1  -4   0   11.82    0.54
   1   4   0   12.37    0.40
  -1   4   0   11.94    0.51
   1   4   0   12.19    0.52
   1   4   0   12.51    0.52
  -1   4   0   11.31    0.48
   2  -4   0   75.01    2.36
   2  -4   0   76.04    2.32
  -2  -4   0   77.96    2.30
  -2   4   0   75.22    2.36
   2   4   0   75.46    2.28
   2   4   0   76.48    2.35
  -2   4   0   77.11    2.28
   2   4   0   77.64    2.38
  -3  -4   0   -0.10    0.11
   3  -4   0   -0.07    0.10
   3  -4   0   -0.07    0.12
  -3   4   0    0.13    0.13
   3   4   0    0.11    0.09
   3   4   0   -0.10    0.10
  -3   4   0    0.12    0.09
  -4  -4   0   14.07    0.54
   4  -4   0   14.15    0.60
   4  -4   0   13.07    0.62
  -4   4   0   14.30    0.61
   4   4   0   14.88    0.57
  -4   4   0   13.61    0.52
   4   4   0   14.30    0.64
   5  -4   0    0.01    0.13
   5  -4   0   -0.04    0.09
  -5  -4   0    0.15    0.09
   5   4   0    0.01    0.11
  -5   4   0   -0.16    0.10
   5   4   0   -0.05    0.09
  -5   4   0   -0.03    0.07
  -6  -4   0   11.88    0.48
   6  -4   0   12.13    0.61
   6  -4   0   10.85    0.58
   6   4   0   12.80    0.59
  -6   4   0   11.93    0.48
   6   4   0   12.20    0.63
  -6   4   0   12.23    0.59
   7  -4   0   37.87    1.36
   7  -4   0   36.52    1.41
  -7  -4   0   37.51    1.38
  -7   4   0   34.41    1.34
   7   4   0   37.44    1.43
   7   4   0   37.93    1.39
  -7   4   0   37.68    1.21
  -8  -4   0   94.65    3.04
   8  -4   0   95.36    3.00
   8  -4   0   92.01    3.14
   8   4   0   92.36    3.10
  -8   4   0   95.61    3.05
  -8   4   0   98.17    2.85
   8   4   0   95.73    3.14
   9  -4   0    4.76    0.41
  -9  -4   0    6.20    0.47
   9  -4   0    5.57    0.48
  -9   4   0    5.59    0.33
   9   4   0    5.04    0.48
  -9   4   0    4.61    0.41
   9   4   0    4.88    0.44
  10  -4   0    5.24    0.49
 -10  -4   0    4.22    0.42
  10  -4   0    4.54    0.40
  10   4   0    3.76    0.40
 -10   4   0    4.49    0.32
  10   4   0    4.23    0.46
 -10   4   0    3.37    0.38
  11  -4   0   19.09    1.02
  11  -4   0   17.36    0.86
 -11  -4   0   18.68    0.93
 -11   4   0   19.24    0.95
  11   4   0   17.60    0.97
 -11   4   0   17.88    0.76
  11   4   0   18.61    1.02
  12  -4   0    8.86    0.58
 -12  -4   0    9.50    0.66
  12  -4   0    8.44    0.68
 -12   4   0    9.96    0.68
  12   4   0    9.15    0.68
  12   4   0    7.28    0.66
  13  -4   0   17.73    0.88
 -13  -4   0   18.00    0.98
  13  -4   0   18.28    1.07
  13   4   0   18.84    1.09
 -13   4   0   16.81    0.96
  13   4   0   18.86    1.07
  14  -4   0   18.23    1.13
 -14  -4   0   18.21    1.00
 -14   4   0   16.95    0.99
  14   4   0   17.37    1.07
  15  -4   0    6.81    0.73
 -15  -4   0    9.11    0.70
  15   4   0    8.52    0.77
 -15   4   0    8.67    0.71
 -16  -4   0    7.60    0.70
  16  -4   0    5.01    0.66
 -16   4   0    7.13    0.68
  16   4   0    7.28    0.75
  17  -4   0    1.69    0.54
 -17  -4   0    1.68    0.46
 -17   4   0    1.69    0.51
  17   4   0    1.07    0.44
  18  -4   0   -0.57    0.27
  18   4   0    0.03    0.35
 -18   4   0    0.45    0.41
  19  -4   0    1.17    0.51
 -19   4   0    1.03    0.44
  19   4   0    1.00    0.48
  20  -4   0    0.85    0.42
  20   4   0    1.11    0.47
 -20   4   0    0.83    0.46
  21  -4   0    2.61    0.76
 -21  -4   0    1.68    0.55
 -21   4   0    1.14    0.50
  21   4   0    0.50    0.41
  22  -4   0    0.67    0.48
 -22  -4   0    0.49    0.41
  22   4   0   -0.11    0.42
 -22   4   0    0.55    0.56
   0  -5   0    0.00    0.11
   0   5   0    0.21    0.11
   0   5   0   -0.08    0.11
  -1  -5   0  575.28   16.20
   1  -5   0  581.53   16.69
   1  -5   0  573.75   16.24
  -1   5   0  575.42   16.25
   1   5   0  568.72   16.29
  -1   5   0  572.69   16.52
   1   5   0  578.46   16.53
  -2  -5   0   21.21    0.82
   2  -5   0   22.11    0.75
   2  -5   0   22.34    0.88
  -2   5   0   21.62    0.78
   2   5   0   21.99    0.70
   2   5   0   20.91    0.84
   2   5   0   21.20    0.85
  -2   5   0   21.65    0.84
   3  -5   0   27.17    0.96
  -3  -5   0   27.67    0.98
   3  -5   0   26.72    1.05
  -3   5   0   27.44    0.93
  -3   5   0   28.71    1.03
   3   5   0   26.68    1.03
   3   5   0   27.93    0.92
  -4  -5   0    0.19    0.12
   4  -5   0    0.14    0.11
   4  -5   0    0.07    0.13
  -4   5   0    0.24    0.15
   4   5   0   -0.03    0.13
  -4   5   0    0.20    0.10
   4   5   0    0.08    0.09
   5  -5   0    4.79    0.34
  -5  -5   0    5.45    0.32
   5  -5   0    5.21    0.39
  -5   5   0    4.99    0.36
  -5   5   0    5.34    0.29
   5   5   0    4.95    0.38
   5   5   0    5.85    0.33
   6  -5   0   26.46    1.10
   6  -5   0   27.40    1.09
  -6  -5   0   28.90    0.97
   6   5   0   29.21    1.15
  -6   5   0   26.21    1.07
   6   5   0   27.09    1.05
  -6   5   0   28.40    0.94
   7  -5   0    1.93    0.32
  -7  -5   0    1.89    0.20
   7  -5   0    1.75    0.24
   7   5   0    2.33    0.29
  -7   5   0    1.83    0.30
   7   5   0    1.63    0.23
  -7   5   0    1.57    0.18
  -8  -5   0    7.00    0.52
   8  -5   0    7.18    0.52
  -8  -5   0    7.69    0.38
   8  -5   0    7.39    0.51
  -8   5   0    7.72    0.51
   8   5   0    7.96    0.57
   8   5   0    7.39    0.50
  -8   5   0    7.47    0.38
  -9  -5   0    4.12    0.40
  -9  -5   0    4.05    0.27
   9  -5   0    3.79    0.38
   9  -5   0    2.91    0.36
  -9   5   0    3.97    0.41
  -9   5   0    4.21    0.28
   9   5   0    4.55    0.44
   9   5   0    4.17    0.38
  10  -5   0    5.75    0.48
  10  -5   0    6.06    0.53
 -10  -5   0    6.38    0.52
 -10   5   0    5.86    0.51
  10   5   0    6.88    0.52
 -10   5   0    5.90    0.36
  10   5   0    6.24    0.55
 -11  -5   0   19.05    0.98
  11  -5   0   18.16    1.00
  11  -5   0   17.65    0.91
  11   5   0   17.97    1.01
 -11   5   0   18.97    0.96
  11   5   0   17.74    0.96
  12  -5   0    5.94    0.59
 -12  -5   0    4.83    0.51
  12  -5   0    5.49    0.50
  12   5   0    5.95    0.56
  12   5   0    5.02    0.56
 -12   5   0    5.19    0.50
  13  -5   0    0.25    0.23
 -13  -5   0    0.36    0.28
  13  -5   0    0.13    0.25
  13   5   0    0.28    0.32
  13   5   0    0.69    0.33
 -13   5   0    0.80    0.30
  14  -5   0    1.17    0.32
 -14  -5   0    0.80    0.34
  14  -5   0    1.07    0.42
 -14   5   0    1.40    0.40
  14   5   0    0.93    0.37
  14   5   0    1.19    0.39
  15  -5   0    9.93    0.85
 -15  -5   0   10.50    0.80
 -15   5   0   10.84    0.81
  15   5   0   11.93    0.89
 -16  -5   0   10.54    0.84
  16  -5   0    9.02    0.88
 -16   5   0   10.75    0.84
  16   5   0   11.42    0.92
  17  -5   0    1.73    0.53
 -17  -5   0    2.96    0.56
 -17   5   0    2.62    0.56
  17   5   0    3.05    0.59
  18  -5   0   -0.28    0.32
  18   5   0   -0.08    0.35
 -18   5   0   -0.03    0.34
  19  -5   0    1.81    0.58
  19   5   0    4.45    0.81
 -19   5   0    2.54    0.64
  20  -5   0    1.06    0.50
 -20   5   0    0.45    0.49
  20   5   0    0.35    0.40
  21  -5   0    0.06    0.44
  21   5   0    0.58    0.44
 -21   5   0    0.69    0.41
  22  -5   0    0.43    0.54
 -22  -5   0    0.06    0.36
  22   5   0   -0.33    0.40
 -22   5   0   -0.20    0.41
   0  -6   0    7.48    0.45
   0   6   0    8.01    0.45
   0   6   0    7.93    0.44
   1  -6   0   24.63    1.01
   1  -6   0   26.11    0.81
  -1  -6   0   26.81    1.00
   1   6   0   24.95    0.97
  -1   6   0   25.09    0.98
  -1   6   0   24.86    0.93
   1   6   0   24.96    0.98
   2  -6   0   86.61    2.56
   2  -6   0   82.58    2.68
  -2  -6   0   85.55    2.63
  -2   6   0   81.31    2.57
  -2   6   0   84.14    2.67
   2   6   0   85.58    2.70
   2   6   0   83.91    2.49
   3  -6   0  216.63    6.38
   3  -6   0  216.99    6.41
  -3  -6   0  217.67    6.28
   3   6   0  214.28    6.45
  -3   6   0  209.56    6.42
  -3   6   0  221.88    6.25
   3   6   0  220.12    6.34
   3   6   0  211.02    6.37
   4  -6   0   20.44    0.90
  -4  -6   0   20.10    0.80
   4  -6   0   20.55    0.79
  -4   6   0   19.12    0.84
   4   6   0   18.83    0.86
   4   6   0   19.79    0.73
  -4   6   0   20.75    0.75
   5  -6   0    0.44    0.19
   5  -6   0    0.07    0.12
  -5  -6   0    0.01    0.10
   5   6   0    0.37    0.18
   5   6   0    0.06    0.11
  -5   6   0    0.41    0.14
  -5   6   0    0.08    0.15
  -6  -6   0   18.87    0.75
   6  -6   0   19.20    0.83
   6  -6   0   18.49    0.89
   6   6   0   20.20    0.80
  -6   6   0   18.49    0.71
  -6   6   0   18.60    0.86
   6   6   0   19.15    0.90
   7  -6   0    1.16    0.24
  -7  -6   0    1.35    0.20
   7  -6   0    1.63    0.30
  -7   6   0    1.03    0.16
   7   6   0    1.59    0.32
  -7   6   0    1.54    0.29
   7   6   0    1.04    0.23
  -8  -6   0   51.28    1.61
  -8  -6   0   52.03    1.86
   8  -6   0   49.12    1.83
   8  -6   0   45.64    1.81
   8   6   0   49.67    1.79
  -8   6   0   50.25    1.82
  -8   6   0   49.61    1.59
   8   6   0   52.25    1.91
  -9  -6   0    5.31    0.33
   9  -6   0    5.67    0.48
  -9  -6   0    4.92    0.46
   9  -6   0    4.87    0.46
  -9   6   0    4.76    0.31
   9   6   0    5.92    0.45
  -9   6   0    5.13    0.48
   9   6   0    4.45    0.48
  10  -6   0   24.41    1.17
  10  -6   0   23.41    1.12
 -10  -6   0   26.48    1.20
 -10   6   0   24.46    1.14
 -10   6   0   26.98    0.93
  10   6   0   24.34    1.14
  10   6   0   24.87    1.23
  11  -6   0   30.29    1.40
  11  -6   0   32.09    1.34
 -11  -6   0   28.65    1.35
  11   6   0   30.54    1.43
  11   6   0   30.98    1.36
 -11   6   0   30.59    1.35
  12  -6   0    0.48    0.27
  12  -6   0    0.34    0.25
 -12  -6   0    0.32    0.24
  12   6   0    0.31    0.26
  12   6   0    0.04    0.21
 -12   6   0    0.39    0.27
  13  -6   0    0.09    0.27
  13  -6   0   -0.08    0.22
 -13  -6   0    0.17    0.25
  13   6   0    0.13    0.25
 -13   6   0    0.46    0.33
  13   6   0    0.16    0.29
 -14  -6   0    1.71    0.44
  14  -6   0    0.78    0.31
  14  -6   0    0.82    0.39
  14   6   0    1.23    0.42
 -14   6   0    0.39    0.33
  14   6   0    0.82    0.31
  15  -6   0    1.06    0.39
 -15  -6   0    1.00    0.40
  15   6   0    0.97    0.39
  15   6   0    1.72    0.50
 -15   6   0    0.70    0.35
 -16  -6   0    3.55    0.62
  16  -6   0    4.29    0.62
  16   6   0    3.37    0.61
 -16   6   0    3.22    0.62
  17  -6   0   -0.05    0.30
 -17  -6   0    0.00    0.27
 -17   6   0    0.05    0.33
  17   6   0    0.16    0.32
  18  -6   0    0.41    0.41
 -18  -6   0    0.26    0.36
  18   6   0    0.24    0.38
 -18   6   0    0.21    0.32
  19  -6   0    0.73    0.45
 -19   6   0    0.32    0.41
  19   6   0    0.33    0.38
  20  -6   0    0.28    0.41
 -20   6   0    0.37    0.44
  20   6   0    0.19    0.38
  21  -6   0    1.53    0.64
 -21   6   0    1.29    0.54
  21   6   0    0.82    0.52
  22  -6   0    3.13    0.80
  22   6   0    1.62    0.64
 -22   6   0    3.02    0.84
   0  -7   0   -0.04    0.15
   0   7   0   -0.22    0.12
   0   7   0    0.00    0.12
  -1  -7   0    1.77    0.27
   1  -7   0    1.48    0.28
  -1   7   0    1.32    0.27
   1   7   0    1.45    0.26
  -1   7   0    1.42    0.21
   1   7   0    1.42    0.22
   2  -7   0    5.89    0.46
   2  -7   0    6.89    0.32
  -2  -7   0    6.85    0.45
   2   7   0    6.24    0.44
  -2   7   0    7.46    0.42
   2   7   0    6.67    0.24
   2   7   0    6.20    0.44
  -2   7   0    6.81    0.44
   3  -7   0    9.35    0.59
   3  -7   0    9.98    0.45
  -3  -7   0   10.62    0.55
   3   7   0    9.64    0.58
  -3   7   0    9.60    0.48
  -3   7   0    9.66    0.55
   3   7   0   10.09    0.57
   3   7   0    9.68    0.38
   4  -7   0   27.52    1.18
  -4  -7   0   28.40    1.08
   4  -7   0   28.21    1.03
   4   7   0   28.28    0.96
  -4   7   0   27.52    1.12
   4   7   0   28.36    1.16
  -4   7   0   28.32    1.02
   5  -7   0   37.34    1.50
  -5  -7   0   39.61    1.38
   5  -7   0   37.44    1.38
  -5   7   0   39.00    1.31
  -5   7   0   39.54    1.47
   5   7   0   38.21    1.49
   5   7   0   41.47    1.34
   6  -7   0    4.24    0.35
   6  -7   0    4.79    0.45
  -6  -7   0    5.01    0.36
   6   7   0    4.96    0.44
   6   7   0    5.52    0.35
  -6   7   0    4.91    0.31
  -6   7   0    4.79    0.42
   7  -7   0    1.83    0.31
   7  -7   0    1.14    0.32
  -7  -7   0    2.06    0.25
   7   7   0    1.54    0.24
  -7   7   0    1.61    0.20
  -7   7   0    1.86    0.33
   7   7   0    1.56    0.33
   8  -7   0   30.04    1.26
  -8  -7   0   31.73    1.11
   8  -7   0   30.88    1.32
   8   7   0   30.09    1.20
  -8   7   0   30.05    1.06
   8   7   0   29.34    1.32
  -8   7   0   29.34    1.27
   9  -7   0    4.90    0.48
  -9  -7   0    4.02    0.44
  -9  -7   0    5.08    0.35
   9  -7   0    4.89    0.45
   9   7   0    3.86    0.45
  -9   7   0    4.98    0.32
  -9   7   0    5.08    0.49
   9   7   0    5.05    0.43
  10  -7   0    5.43    0.52
 -10  -7   0    5.39    0.51
  10  -7   0    5.79    0.53
  10   7   0    5.78    0.57
  10   7   0    5.97    0.49
 -10   7   0    5.54    0.53
  11  -7   0    1.26    0.36
 -11  -7   0    1.09    0.36
  11  -7   0    1.57    0.36
  11   7   0    1.88    0.38
  11   7   0    1.84    0.41
 -11   7   0    1.86    0.38
  12  -7   0    0.23    0.23
 -12  -7   0    0.79    0.35
  12  -7   0    0.53    0.29
  12   7   0    0.18    0.26
  12   7   0    0.10    0.23
 -12   7   0    0.29    0.27
  13  -7   0    0.52    0.29
  13  -7   0    0.69    0.31
 -13  -7   0    0.08    0.29
  13   7   0    1.25    0.36
 -13   7   0    1.26    0.36
  13   7   0    0.92    0.37
 -14  -7   0    4.24    0.56
  14  -7   0    4.42    0.52
  14  -7   0    4.20    0.54
 -14   7   0    4.52    0.58
  14   7   0    4.57    0.54
  14   7   0    3.87    0.60
 -15  -7   0    0.67    0.37
  15  -7   0    0.79    0.40
  15   7   0    1.07    0.47
 -15   7   0    0.65    0.37
  15   7   0    0.29    0.33
 -16  -7   0    5.44    0.69
  16  -7   0    4.86    0.68
 -16   7   0    4.13    0.57
  16   7   0    5.15    0.64
  16   7   0    4.81    0.68
  17  -7   0    0.96    0.47
 -17  -7   0   -0.16    0.30
 -17   7   0   -0.21    0.30
  17   7   0    0.48    0.37
  18  -7   0    0.45    0.37
 -18  -7   0    0.24    0.39
 -18   7   0   -0.20    0.36
  18   7   0   -0.40    0.26
  19  -7   0    0.75    0.44
 -19   7   0    0.50    0.40
  19   7   0    0.22    0.34
  20  -7   0    0.66    0.44
 -20   7   0    0.28    0.41
  20   7   0    0.39    0.44
  21  -7   0    0.77    0.55
  21   7   0    0.67    0.49
 -21   7   0    0.73    0.48
  22   7   0    0.42    0.54
   0  -8   0  464.84   13.16
   0   8   0  456.50   13.14
   0   8   0  452.17   13.36
  -1  -8   0    8.99    0.56
   1  -8   0    9.21    0.59
   1   8   0    7.70    0.52
  -1   8   0    9.14    0.55
   1   8   0    9.26    0.55
  -1   8   0    9.50    0.33
  -1   8   0    8.65    0.51
   2  -8   0    0.14    0.09
   2  -8   0    0.25    0.20
  -2  -8   0   -0.09    0.15
  -2   8   0   -0.02    0.14
   2   8   0    0.05    0.16
  -2   8   0    0.07    0.13
   2   8   0    0.09    0.14
   3  -8   0    5.22    0.45
  -3  -8   0    5.54    0.42
   3  -8   0    5.33    0.30
   3   8   0    4.77    0.42
   3   8   0    4.65    0.42
  -3   8   0    5.63    0.44
   3   8   0    5.12    0.23
  -3   8   0    5.28    0.37
   4  -8   0   20.23    1.01
   4  -8   0   22.55    0.85
  -4  -8   0   22.46    0.93
  -4   8   0   20.96    0.96
  -4   8   0   21.17    0.85
   4   8   0   20.56    0.98
   4   8   0   22.08    0.76
   5  -8   0   15.26    0.83
  -5  -8   0   14.22    0.70
   5  -8   0   14.77    0.67
  -5   8   0   14.01    0.64
   5   8   0   14.92    0.60
   5   8   0   15.22    0.81
  -5   8   0   14.45    0.77
  -6  -8   0   65.92    2.16
   6  -8   0   63.89    2.21
   6  -8   0   64.71    2.34
  -6   8   0   68.23    2.32
   6   8   0   66.47    2.14
  -6   8   0   66.93    2.09
   6   8   0   62.97    2.34
   7  -8   0   15.23    0.77
  -7  -8   0   16.32    0.73
   7  -8   0   16.47    0.91
  -7   8   0   16.62    0.68
  -7   8   0   15.95    0.84
   7   8   0   14.60    0.86
   7   8   0   15.16    0.71
  -8  -8   0   24.32    0.96
   8  -8   0   25.14    1.18
   8  -8   0   22.89    1.05
   8   8   0   22.72    1.15
   8   8   0   24.80    1.01
  -8   8   0   22.89    0.89
  -8   8   0   23.09    1.12
   9  -8   0    2.14    0.42
  -9  -8   0    2.32    0.45
   9  -8   0    1.64    0.34
  -9  -8   0    2.04    0.27
   9   8   0    2.26    0.43
   9   8   0    1.98    0.31
  -9   8   0    1.89    0.39
 -10  -8   0    1.01    0.33
  10  -8   0    1.01    0.32
  10  -8   0    1.09    0.31
  10   8   0    1.27    0.30
 -10   8   0    0.95    0.31
  10   8   0    1.63    0.40
  11  -8   0    5.14    0.51
  11  -8   0    5.35    0.55
 -11  -8   0    6.09    0.60
  11   8   0    5.82    0.59
  11   8   0    6.19    0.54
 -11   8   0    5.56    0.55
  12  -8   0   16.17    0.98
  12  -8   0   15.69    0.98
 -12  -8   0   19.12    1.08
  12   8   0   17.81    0.98
  12   8   0   15.23    1.03
 -12   8   0   18.40    1.03
  13  -8   0    0.32    0.31
  13  -8   0    0.04    0.25
 -13  -8   0    0.41    0.34
  13   8   0    0.07    0.22
 -13   8   0   -0.13    0.20
  13   8   0    0.20    0.27
  14  -8   0    4.28    0.58
  14  -8   0    2.74    0.51
 -14  -8   0    4.30    0.59
  14   8   0    5.01    0.63
 -14   8   0    4.01    0.52
  14   8   0    2.97    0.47
  15  -8   0    1.22    0.43
 -15  -8   0    1.59    0.48
  15  -8   0    1.30    0.41
  15   8   0    0.69    0.36
 -15   8   0    2.01    0.49
  15   8   0    1.61    0.48
 -16  -8   0    0.26    0.38
  16  -8   0    1.38    0.49
  16   8   0    0.19    0.34
 -16   8   0    0.89    0.37
  16   8   0    0.90    0.40
  17  -8   0   -0.05    0.34
 -17  -8   0    0.06    0.35
 -17   8   0    0.74    0.41
  17   8   0    0.64    0.39
  17   8   0    1.01    0.47
  18  -8   0   -0.05    0.37
 -18  -8   0   -0.09    0.37
  18   8   0    0.84    0.42
 -18   8   0   -0.17    0.38
  19  -8   0    5.04    0.91
 -19  -8   0    3.58    0.70
  19   8   0    4.87    0.70
 -19   8   0    4.08    0.77
  20  -8   0    0.95    0.51
  20   8   0    0.61    0.45
 -20   8   0    0.22    0.42
  21  -8   0    0.17    0.49
 -21   8   0    0.08    0.44
  -1  -9   0    5.00    0.45
   1  -9   0    4.65    0.46
  -1   9   0    4.74    0.20
  -1   9   0    4.70    0.39
   1   9   0    4.14    0.41
  -1   9   0    4.49    0.42
   1   9   0    4.95    0.42
   2  -9   0   36.45    1.47
  -2  -9   0   35.98    1.41
   2   9   0   35.34    1.41
  -2   9   0   33.67    1.39
  -2   9   0   35.44    1.33
   2   9   0   36.63    1.43
   3  -9   0    9.64    0.43
  -3  -9   0    7.99    0.55
   3  -9   0    8.36    0.62
  -3   9   0    9.34    0.53
   3   9   0    9.38    0.60
  -3   9   0    8.05    0.56
   4  -9   0   27.01    1.27
  -4  -9   0   30.03    1.19
   4  -9   0   30.05    1.05
  -4   9   0   29.58    1.24
   4   9   0   28.40    0.94
   4   9   0   27.30    1.23
  -4   9   0   26.64    1.08
  -5  -9   0    0.19    0.18
   5  -9   0    0.15    0.23
   5  -9   0    0.07    0.14
   5   9   0    0.06    0.11
  -5   9   0    0.13    0.22
   5   9   0   -0.01    0.19
  -5   9   0   -0.08    0.12
   6  -9   0   31.71    1.23
  -6  -9   0   30.51    1.24
   6  -9   0   32.17    1.42
   6   9   0   30.05    1.38
   6   9   0   32.38    1.14
  -6   9   0   31.91    1.16
  -6   9   0   32.47    1.36
  -7  -9   0  190.96    5.70
   7  -9   0  191.59    5.97
   7  -9   0  185.07    5.89
   7   9   0  191.54    6.04
  -7   9   0  191.92    5.97
   7   9   0  195.21    5.80
  -7   9   0  191.02    5.62
   8  -9   0   54.16    1.99
  -8  -9   0   58.41    1.90
   8  -9   0   53.89    2.13
  -8   9   0   53.60    2.08
   8   9   0   54.42    1.90
  -8   9   0   53.18    1.79
   8   9   0   52.91    2.13
  -9  -9   0    0.55    0.23
   9  -9   0    0.72    0.27
  -9  -9   0    0.75    0.34
   9  -9   0    1.06    0.36
   9   9   0    0.76    0.24
  -9   9   0    0.73    0.31
   9   9   0    0.68    0.30
  10  -9   0    9.05    0.65
 -10  -9   0    8.96    0.71
  10  -9   0    7.89    0.69
  10   9   0    9.65    0.62
  10   9   0    9.12    0.74
 -10   9   0    8.71    0.71
 -11  -9   0   27.11    1.38
  11  -9   0   26.64    1.29
  11  -9   0   27.29    1.35
 -11   9   0   24.82    1.31
  11   9   0   27.97    1.42
  11   9   0   26.57    1.21
  12  -9   0    0.57    0.31
 -12  -9   0    0.43    0.35
  12  -9   0    0.66    0.32
 -12   9   0   -0.32    0.26
  12   9   0    0.31    0.26
  12   9   0   -0.11    0.22
  13  -9   0    1.98    0.48
  13  -9   0    1.04    0.38
 -13  -9   0    0.47    0.38
  13   9   0    2.32    0.52
  13   9   0    2.29    0.46
 -13   9   0    1.33    0.41
  14  -9   0   21.03    1.24
  14  -9   0   22.95    1.31
 -14  -9   0   22.83    1.32
  14   9   0   23.26    1.40
 -14   9   0   22.88    1.29
  14   9   0   25.05    1.27
 -15  -9   0    3.00    0.64
  15  -9   0    3.87    0.59
  15  -9   0    3.04    0.58
  15   9   0    4.98    0.67
  15   9   0    3.53    0.55
 -15   9   0    3.27    0.64
  16  -9   0    1.31    0.50
 -16  -9   0    0.83    0.41
  16   9   0    1.72    0.51
  16   9   0    1.25    0.42
 -16   9   0    1.10    0.42
 -17  -9   0    2.08    0.59
  17  -9   0    1.60    0.55
  17   9   0    0.02    0.34
 -17   9   0    2.00    0.54
  17   9   0    1.66    0.50
  18  -9   0    0.17    0.36
 -18  -9   0   -0.14    0.40
 -18   9   0    0.19    0.32
  19  -9   0    0.08    0.41
 -19  -9   0    0.62    0.49
 -19   9   0    1.07    0.49
  20  -9   0    2.43    0.71
 -20   9   0    0.64    0.50
  21  -9   0    0.98    0.57
   0 -10   0   19.64    0.99
   0  10   0   19.28    0.97
   0  10   0   20.68    0.95
   1 -10   0   61.25    2.28
  -1 -10   0   63.92    2.27
   1  10   0   64.96    2.24
   1  10   0   62.14    2.26
  -1  10   0   61.55    2.17
  -1  10   0   66.44    2.28
  -2 -10   0    0.90    0.29
   2 -10   0    0.58    0.27
   2  10   0    1.06    0.30
   2  10   0    1.01    0.30
  -2  10   0    0.87    0.27
  -2  10   0    1.04    0.26
  -3 -10   0    2.65    0.36
   3 -10   0    2.95    0.40
  -3  10   0    3.21    0.40
  -3  10   0    2.53    0.31
   3  10   0    2.86    0.38
  -4 -10   0    6.90    0.53
   4 -10   0    7.60    0.62
   4 -10   0    7.13    0.40
  -4  10   0    7.37    0.56
   4  10   0    7.21    0.57
  -4  10   0    7.18    0.48
   5 -10   0   85.00    2.97
  -5 -10   0   84.62    2.79
   5 -10   0   83.51    2.69
   5  10   0   84.14    2.56
  -5  10   0   80.95    2.67
  -5  10   0   86.45    2.92
   5  10   0   80.24    2.92
   6 -10   0   14.02    0.69
   6 -10   0   13.97    0.89
  -6 -10   0   14.14    0.77
   6  10   0   14.05    0.59
  -6  10   0   12.66    0.81
   6  10   0   14.44    0.88
  -6  10   0   13.94    0.68
   7 -10   0   34.88    1.57
   7 -10   0   34.61    1.36
  -7 -10   0   33.30    1.35
  -7  10   0   34.96    1.51
  -7  10   0   33.25    1.25
   7  10   0   35.49    1.57
   7  10   0   32.60    1.23
   8 -10   0    9.81    0.62
  -8 -10   0    9.81    0.61
   8 -10   0    9.93    0.77
   8  10   0    9.24    0.74
   8  10   0   10.08    0.55
  -8  10   0   11.10    0.76
   9 -10   0    4.01    0.53
  -9 -10   0    3.76    0.51
   9 -10   0    3.21    0.39
   9  10   0    3.42    0.36
   9  10   0    3.52    0.59
  -9  10   0    3.29    0.49
  10 -10   0   28.47    1.33
  10 -10   0   27.93    1.45
 -10 -10   0   30.55    1.48
 -10  10   0   30.05    1.43
  10  10   0   30.85    1.51
  10  10   0   30.67    1.26
 -11 -10   0    1.45    0.44
  11 -10   0    0.65    0.34
  11 -10   0    0.43    0.30
 -11  10   0    0.53    0.31
  11  10   0    1.00    0.39
  11  10   0    0.20    0.23
 -12 -10   0    2.38    0.50
  12 -10   0    2.75    0.53
  12 -10   0    3.19    0.47
  12  10   0    2.56    0.53
 -12  10   0    3.03    0.57
  12  10   0    3.79    0.45
  13 -10   0   20.97    1.21
  13 -10   0   24.42    1.32
 -13 -10   0   21.04    1.29
  13  10   0   18.49    1.26
 -13  10   0   22.02    1.27
  13  10   0   22.37    1.17
 -14 -10   0   -0.13    0.32
  14 -10   0   -0.38    0.27
  14 -10   0   -0.09    0.29
  14  10   0    0.24    0.32
 -14  10   0    0.24    0.37
 -15 -10   0    1.03    0.40
  15 -10   0    0.38    0.37
  15 -10   0    0.31    0.39
 -15  10   0   -0.11    0.33
  15  10   0    0.80    0.47
 -16 -10   0    2.33    0.64
  16 -10   0    4.25    0.64
  16  10   0    2.29    0.60
 -16  10   0    2.73    0.59
  17 -10   0    3.06    0.68
 -17 -10   0    2.02    0.61
 -17  10   0    1.36    0.52
  17  10   0    3.13    0.71
  18 -10   0    5.40    0.77
 -18 -10   0    3.26    0.73
  18  10   0    5.00    0.76
 -18  10   0    3.67    0.76
 -19 -10   0    0.92    0.52
  19 -10   0    0.73    0.50
 -19  10   0    0.54    0.49
  20 -10   0    0.25    0.51
 -20  10   0   -0.39    0.42
   0 -11   0    0.82    0.29
   0  11   0    0.29    0.21
   0  11   0    0.17    0.21
  -1 -11   0    5.22    0.51
   1 -11   0    4.95    0.49
  -1  11   0    3.00    0.39
  -1  11   0    3.41    0.40
   1  11   0    3.62    0.41
   1  11   0    3.32    0.40
   2 -11   0   27.57    1.33
  -2 -11   0   29.74    1.30
   2  11   0   28.69    1.30
  -2  11   0   28.20    1.28
  -2  11   0   27.81    1.20
   2  11   0   28.77    1.29
   3 -11   0    2.09    0.43
  -3 -11   0    1.43    0.35
  -3  11   0    1.52    0.31
  -3  11   0    1.88    0.42
   3  11   0    1.78    0.38
   4 -11   0   12.37    0.85
  -4 -11   0   11.14    0.72
   4 -11   0   12.56    0.55
  -4  11   0   11.16    0.64
  -4  11   0   10.92    0.74
   4  11   0    9.16    0.70
  -5 -11   0   21.00    1.02
   5 -11   0   22.08    1.17
   5 -11   0   21.00    0.87
   5  11   0   20.74    1.10
  -5  11   0   19.97    1.07
  -5  11   0   20.31    0.92
  -6 -11   0    5.91    0.52
   6 -11   0    6.36    0.64
   6 -11   0    5.47    0.41
  -6  11   0    5.86    0.44
  -6  11   0    6.35    0.61
   6  11   0    7.39    0.64
   7 -11   0    0.36    0.30
  -7 -11   0    1.12    0.31
   7 -11   0    1.15    0.29
  -7  11   0    1.22    0.26
   7  11   0    1.15    0.36
  -7  11   0   -0.14    0.26
   8 -11   0    1.89    0.46
  -8 -11   0    2.64    0.38
   8 -11   0    1.83    0.35
   8  11   0    1.29    0.40
  -8  11   0    1.53    0.40
   9 -11   0   -0.12    0.24
   9 -11   0    0.11    0.20
  -9 -11   0    0.52    0.31
  -9  11   0   -0.11    0.28
   9  11   0   -0.09    0.23
  10 -11   0    4.20    0.57
  10 -11   0    3.84    0.47
 -10 -11   0    3.61    0.55
 -10  11   0    3.67    0.61
  10  11   0    4.13    0.55
  11 -11   0    0.39    0.33
 -11 -11   0   -0.02    0.29
  11 -11   0    0.29    0.28
 -11  11   0    0.07    0.29
  11  11   0    0.44    0.35
  12 -11   0    1.67    0.49
  12 -11   0    0.46    0.32
 -12 -11   0    1.49    0.44
 -12  11   0    1.47    0.45
  12  11   0    1.74    0.48
 -13 -11   0   -0.12    0.29
  13 -11   0    0.40    0.33
  13 -11   0   -0.15    0.27
  13  11   0   -0.21    0.25
 -13  11   0    0.14    0.29
 -14 -11   0    0.73    0.41
  14 -11   0    0.96    0.43
  14 -11   0    1.11    0.47
  14  11   0    0.52    0.39
 -14  11   0    0.99    0.42
 -15 -11   0    1.14    0.49
  15 -11   0    0.02    0.33
  15 -11   0    1.38    0.51
  15  11   0    1.43    0.48
 -15  11   0    1.45    0.53
 -16 -11   0    1.76    0.57
  16 -11   0    3.05    0.65
 -16  11   0    2.20    0.58
  16  11   0    2.75    0.68
 -17 -11   0   -0.01    0.36
  17 -11   0    0.03    0.38
  17  11   0   -0.18    0.31
 -17  11   0   -0.08    0.29
  18 -11   0   -0.23    0.38
 -18 -11   0   -0.12    0.40
 -18  11   0   -0.20    0.39
  18  11   0   -0.01    0.39
 -19 -11   0    1.65    0.61
  19 -11   0   -0.19    0.44
 -19  11   0    0.44    0.48
 -20 -11   0    1.87    0.70
  20 -11   0    0.79    0.57
 -20  11   0    0.81    0.56
   0 -12   0   19.74    1.09
   0  12   0   21.19    1.08
   0  12   0   21.56    1.07
   1 -12   0    1.20    0.37
  -1 -12   0    1.55    0.39
  -1  12   0    1.87    0.37
   1  12   0    1.52    0.36
  -1  12   0    1.13    0.34
   1  12   0    1.14    0.32
  -2 -12   0    0.36    0.25
   2 -12   0   -0.02    0.22
  -2  12   0    0.20    0.21
   2  12   0    0.06    0.19
  -2  12   0    0.28    0.23
   3 -12   0   18.22    1.08
  -3 -12   0   17.35    0.96
  -3  12   0   16.43    0.86
   3  12   0   15.27    0.93
  -3  12   0   17.17    0.96
  -4 -12   0    3.54    0.44
   4 -12   0    3.37    0.51
  -4  12   0    3.08    0.39
  -4  12   0    4.82    0.50
   4  12   0    3.18    0.43
  -5 -12   0    0.32    0.24
   5 -12   0   -0.21    0.22
  -5  12   0    0.23    0.27
   5  12   0    0.44    0.26
  -5  12   0    0.20    0.20
  -6 -12   0    7.46    0.61
   6 -12   0    9.09    0.78
   6 -12   0    7.15    0.50
  -6  12   0    8.62    0.56
  -6  12   0    7.94    0.67
   6  12   0    7.13    0.68
   7 -12   0    3.37    0.59
  -7 -12   0    3.40    0.44
   7 -12   0    2.32    0.32
   7  12   0    2.43    0.52
  -7  12   0    3.27    0.47
  -8 -12   0    9.89    0.68
   8 -12   0    8.03    0.78
   8 -12   0    8.17    0.58
  -8  12   0    7.43    0.72
   8  12   0    8.47    0.75
   9 -12   0    0.38    0.25
  -9 -12   0    0.35    0.32
   9 -12   0    0.04    0.31
  -9  12   0    0.36    0.31
   9  12   0    0.28    0.32
 -10 -12   0    1.57    0.47
  10 -12   0    2.28    0.44
  10 -12   0    2.13    0.51
  10  12   0    1.91    0.52
 -10  12   0    1.80    0.46
  11 -12   0    0.71    0.37
 -11 -12   0    0.20    0.32
  11 -12   0    0.58    0.32
 -11  12   0    0.45    0.32
  11  12   0    0.65    0.36
 -12 -12   0    4.53    0.66
  12 -12   0    3.73    0.61
  12 -12   0    4.64    0.67
 -12  12   0    4.05    0.70
  12  12   0    3.96    0.72
  13 -12   0    0.45    0.38
 -13 -12   0    0.87    0.41
  13 -12   0    1.95    0.49
 -13  12   0    2.15    0.55
  13  12   0    2.18    0.60
  14 -12   0    6.13    0.75
  14 -12   0    6.50    0.73
 -14 -12   0    6.38    0.80
  14  12   0    8.50    0.91
 -14  12   0    7.16    0.80
  15 -12   0   -0.22    0.34
  15 -12   0    0.50    0.38
 -15 -12   0   -0.37    0.34
  15  12   0    0.01    0.31
 -15  12   0    0.37    0.40
  16 -12   0    1.38    0.54
 -16 -12   0    1.31    0.52
  16 -12   0    0.53    0.44
 -16  12   0    0.50    0.41
  16  12   0    0.47    0.48
 -17 -12   0    0.11    0.42
  17 -12   0    0.24    0.40
  17  12   0   -0.31    0.38
 -17  12   0    0.75    0.49
 -18 -12   0    1.00    0.56
  18 -12   0   -0.39    0.37
 -18  12   0    0.08    0.42
  18  12   0   -0.04    0.49
 -19 -12   0    1.23    0.60
  19 -12   0    0.44    0.52
 -19  12   0    1.05    0.54
  19  12   0    0.31    0.53
   0 -13   0    0.00    0.23
   0  13   0    0.54    0.26
   0  13   0    0.24    0.22
   1 -13   0    2.79    0.51
  -1 -13   0    3.14    0.52
  -1  13   0    2.77    0.47
  -1  13   0    2.14    0.43
   1  13   0    2.82    0.51
   2 -13   0   18.24    1.12
  -2 -13   0   19.23    1.06
   2  13   0   16.86    1.01
  -2  13   0   19.33    1.07
  -2  13   0   16.46    0.93
   3 -13   0    7.61    0.72
  -3 -13   0    7.28    0.66
   3  13   0    6.72    0.62
  -3  13   0    7.68    0.67
  -3  13   0    7.68    0.61
  -4 -13   0    1.99    0.45
   4 -13   0    2.41    0.54
  -4  13   0    2.70    0.37
   4  13   0    2.61    0.51
  -4  13   0    2.63    0.49
  -5 -13   0    3.27    0.47
   5 -13   0    3.87    0.66
   5  13   0    3.76    0.50
  -5  13   0    3.19    0.40
  -5  13   0    3.22    0.46
  -6 -13   0    0.08    0.23
   6 -13   0   -0.16    0.21
  -6  13   0    0.10    0.28
  -6  13   0   -0.09    0.21
   6  13   0    0.38    0.30
   7 -13   0   24.95    1.45
  -7 -13   0   28.64    1.30
   7  13   0   26.49    1.44
  -7  13   0   25.76    1.38
   8 -13   0    0.48    0.38
  -8 -13   0    0.28    0.28
   8  13   0    0.71    0.35
  -8  13   0    0.61    0.36
  -9 -13   0    5.24    0.63
   9 -13   0    6.34    0.74
   9  13   0    6.15    0.70
  -9  13   0    5.32    0.62
  10 -13   0    1.44    0.47
 -10 -13   0    1.97    0.51
  10  13   0    2.98    0.62
 -10  13   0    2.25    0.57
  11 -13   0    8.61    0.88
 -11 -13   0    6.80    0.78
 -11  13   0    7.55    0.76
  11  13   0    7.18    0.78
 -12 -13   0    0.10    0.33
  12 -13   0    0.32    0.34
 -12  13   0    0.12    0.34
  12  13   0    0.23    0.36
 -13 -13   0    1.08    0.47
  13 -13   0    0.19    0.35
  13  13   0    0.95    0.45
 -13  13   0    0.74    0.41
 -14 -13   0    0.33    0.44
  14 -13   0   -0.18    0.34
  14  13   0    0.63    0.37
 -14  13   0    0.26    0.39
  15 -13   0    4.15    0.81
 -15 -13   0    4.21    0.79
  15  13   0    4.70    0.86
 -15  13   0    4.83    0.72
  16 -13   0    0.63    0.49
 -16 -13   0    1.61    0.58
 -16  13   0    0.12    0.40
  16  13   0    2.08    0.64
 -17 -13   0    0.60    0.45
 -17  13   0    1.46    0.55
  17  13   0    0.02    0.44
 -18 -13   0    2.48    0.72
 -18  13   0    2.87    0.70
  18  13   0    3.42    0.85
 -19 -13   0    0.65    0.61
   0 -14   0    6.87    0.69
   0  14   0    5.87    0.60
  -1 -14   0    0.70    0.34
   1 -14   0    0.29    0.30
  -1  14   0    0.48    0.28
  -1  14   0    0.39    0.26
   1  14   0    0.36    0.26
   2 -14   0    9.39    0.81
  -2 -14   0    8.45    0.74
  -2  14   0    9.79    0.71
  -2  14   0    9.18    0.73
   2  14   0    8.46    0.72
   3 -14   0    3.48    0.62
  -3 -14   0    2.50    0.52
  -3  14   0    2.02    0.44
  -3  14   0    2.34    0.50
   3  14   0    3.02    0.55
   4 -14   0   25.25    1.41
  -4 -14   0   25.76    1.31
  -4  14   0   24.53    1.18
  -4  14   0   26.34    1.37
   4  14   0   24.85    1.35
  -5 -14   0    6.22    0.62
   5 -14   0    5.09    0.66
  -5  14   0    3.90    0.52
  -5  14   0    4.90    0.50
   5  14   0    3.46    0.52
  -6 -14   0    3.01    0.52
   6 -14   0    1.91    0.52
  -6  14   0    2.46    0.52
   6  14   0    3.52    0.54
  -7 -14   0    0.40    0.29
   7 -14   0    0.13    0.31
   7  14   0    0.29    0.29
  -7  14   0    0.67    0.34
   8 -14   0   64.36    2.70
   8  14   0   61.96    2.64
  -8  14   0   62.41    2.59
  -9 -14   0   19.63    1.26
   9 -14   0   22.43    1.40
   9  14   0   23.95    1.42
  -9  14   0   18.99    1.24
  10 -14   0    0.87    0.42
 -10 -14   0    1.53    0.51
 -10  14   0    0.26    0.32
  10  14   0    0.77    0.44
  11 -14   0   -0.29    0.30
 -11 -14   0   -0.19    0.24
  11  14   0   -0.23    0.32
 -11  14   0   -0.33    0.21
  12 -14   0   11.85    1.06
 -12 -14   0   13.71    1.10
  12  14   0   11.02    1.02
 -12  14   0   13.40    1.06
  13 -14   0    1.17    0.52
 -13 -14   0    1.83    0.57
 -13  14   0    1.54    0.49
  13  14   0    1.73    0.58
  14 -14   0    0.27    0.45
 -14 -14   0    0.13    0.37
  14  14   0   -0.03    0.39
 -14  14   0   -0.07    0.35
  15 -14   0    1.36    0.54
 -15 -14   0    1.04    0.53
 -15  14   0    2.27    0.63
  15  14   0    0.51    0.44
 -16 -14   0    0.92    0.50
  16 -14   0    0.34    0.46
  16  14   0    0.18    0.48
 -16  14   0    0.92    0.48
 -17 -14   0   -0.12    0.43
  17  14   0   -0.18    0.46
 -17  14   0    0.26    0.47
 -18 -14   0   -0.50    0.42
  18  14   0    0.70    0.63
 -18  14   0    1.18    0.61
   0 -15   0    0.31    0.33
   0  15   0    0.18    0.26
   1 -15   0   -0.10    0.31
  -1 -15   0    0.24    0.31
  -1  15   0   -0.07    0.21
   1  15   0    0.07    0.25
   2 -15   0    0.73    0.35
  -2 -15   0    0.65    0.36
  -2  15   0    0.69    0.36
   2  15   0    1.71    0.43
   3 -15   0    0.29    0.30
  -3 -15   0    0.06    0.28
  -3  15   0   -0.21    0.24
  -3  15   0    0.00    0.29
   3  15   0    0.70    0.33
  -4 -15   0   36.97    1.70
   4 -15   0   39.27    1.88
  -4  15   0   34.72    1.71
  -4  15   0   35.57    1.56
   4  15   0   35.39    1.74
  -5 -15   0    7.52    0.69
   5 -15   0    7.45    0.81
  -5  15   0    8.75    0.67
   5  15   0    6.65    0.70
  -5  15   0    7.25    0.74
   6 -15   0    5.03    0.70
  -6 -15   0    4.14    0.57
  -6  15   0    4.07    0.60
   6  15   0    6.11    0.67
  -7 -15   0    1.77    0.45
   7 -15   0    0.77    0.43
  -7  15   0    1.09    0.46
   7  15   0    0.15    0.33
   8 -15   0    0.40    0.38
  -8 -15   0    0.25    0.31
   8  15   0   -0.18    0.33
  -8  15   0    0.31    0.36
  -9 -15   0    1.85    0.50
   9 -15   0    1.62    0.56
   9  15   0    2.65    0.62
  -9  15   0    3.08    0.65
  10 -15   0    1.77    0.56
 -10 -15   0    1.82    0.54
  10  15   0    2.34    0.62
 -10  15   0    3.25    0.64
 -11 -15   0    2.37    0.61
  11 -15   0    1.62    0.59
  11  15   0    1.85    0.57
 -11  15   0    0.58    0.45
 -12 -15   0    1.85    0.61
  12 -15   0    1.24    0.54
 -12  15   0    0.72    0.41
  12  15   0    1.19    0.53
  13 -15   0    1.42    0.52
 -13 -15   0    1.67    0.60
  13  15   0    1.62    0.60
 -13  15   0    1.15    0.51
  14 -15   0    2.68    0.75
 -14 -15   0    2.79    0.70
 -14  15   0    3.02    0.70
  14  15   0    2.96    0.71
  15 -15   0    0.13    0.49
 -15 -15   0   -0.30    0.31
 -15  15   0   -0.04    0.40
  15  15   0    0.11    0.44
  16 -15   0    1.84    0.67
 -16 -15   0    2.79    0.74
 -16  15   0    2.34    0.65
  16  15   0    3.52    0.79
 -17 -15   0    0.03    0.48
  17  15   0   -0.04    0.54
 -17  15   0   -0.02    0.35
   0 -16   0    0.86    0.42
   0  16   0    0.98    0.38
  -1 -16   0   10.02    0.90
   1 -16   0   10.85    0.94
   1  16   0   11.71    0.89
  -1  16   0   10.33    0.84
   2 -16   0    1.00    0.43
  -2 -16   0    0.54    0.36
  -2  16   0    1.37    0.42
   2  16   0    0.57    0.37
  -3 -16   0    9.77    0.86
   3 -16   0    9.78    0.92
  -3  16   0   10.16    0.84
   3  16   0    8.59    0.80
  -4 -16   0    6.01    0.71
   4 -16   0    7.78    0.83
   4  16   0    6.71    0.71
  -4  16   0    7.65    0.74
   5 -16   0    0.74    0.41
  -5 -16   0    0.70    0.40
   5  16   0    0.03    0.25
  -5  16   0   -0.19    0.23
  -6 -16   0   11.92    0.93
   6 -16   0   11.78    1.07
   6  16   0   13.00    1.03
  -6  16   0   12.52    1.00
   7 -16   0    5.51    0.78
  -7 -16   0    7.45    0.75
  -7  16   0    6.19    0.74
   7  16   0    6.85    0.76
  -8 -16   0    0.10    0.36
   8 -16   0    0.02    0.34
   8  16   0   -0.44    0.26
  -8  16   0   -0.08    0.31
   9 -16   0   15.48    1.24
  -9 -16   0   16.13    1.21
   9  16   0   15.23    1.19
  -9  16   0   15.24    1.13
  10 -16   0    0.91    0.50
 -10 -16   0    0.24    0.34
  10  16   0    0.17    0.35
 -10  16   0    0.02    0.34
  11 -16   0    2.24    0.66
 -11 -16   0    1.71    0.60
  11  16   0    0.84    0.44
 -11  16   0    1.14    0.48
  12 -16   0    3.04    0.77
 -12 -16   0    3.17    0.73
  12  16   0    5.04    0.75
 -12  16   0    4.22    0.82
  13 -16   0    0.03    0.37
 -13 -16   0   -0.20    0.38
 -13  16   0   -0.06    0.38
  13  16   0    0.99    0.50
  14 -16   0    2.95    0.76
 -14 -16   0    2.03    0.66
 -14  16   0    2.27    0.65
  14  16   0    2.00    0.62
 -15 -16   0    3.08    0.77
  15 -16   0    4.29    0.86
 -15  16   0    2.70    0.69
  15  16   0    2.65    0.75
 -16 -16   0    0.53    0.52
  16 -16   0   -0.24    0.48
 -16  16   0   -0.02    0.39
  16  16   0   -0.18    0.37
   0 -17   0    0.01    0.34
   0  17   0   -0.16    0.29
   1 -17   0    0.13    0.37
  -1 -17   0    0.72    0.38
   1  17   0    1.73    0.47
  -1  17   0    1.45    0.43
  -2 -17   0   -0.11    0.28
   2 -17   0    0.77    0.46
   2  17   0    0.34    0.30
  -2  17   0    0.44    0.32
  -3 -17   0    1.96    0.55
   3 -17   0    1.68    0.55
  -3  17   0    1.84    0.48
   3  17   0    1.11    0.44
  -4 -17   0    1.66    0.52
   4 -17   0    2.13    0.60
   4  17   0    1.67    0.51
  -4  17   0    2.54    0.56
  -5 -17   0    1.15    0.46
   5 -17   0    1.24    0.55
   5  17   0    1.38    0.48
  -5  17   0    1.86    0.51
  -6 -17   0   -0.27    0.32
   6 -17   0    0.20    0.35
  -6  17   0   -0.07    0.27
   6  17   0    0.21    0.36
  -7 -17   0    4.00    0.73
   7 -17   0    4.30    0.82
   7  17   0    3.99    0.77
  -7  17   0    3.17    0.66
   8 -17   0    2.62    0.69
  -8 -17   0    1.54    0.54
  -8  17   0    1.35    0.46
   8  17   0    1.10    0.45
   9 -17   0    1.29    0.55
  -9 -17   0    0.54    0.44
  -9  17   0    0.97    0.46
   9  17   0    1.37    0.51
  10 -17   0    0.39    0.45
 -10 -17   0    0.32    0.45
 -10  17   0   -0.01    0.37
  10  17   0    0.64    0.43
  11 -17   0    0.29    0.40
 -11 -17   0    0.52    0.47
  11  17   0    0.54    0.46
 -11  17   0    0.43    0.40
  12 -17   0    3.63    0.84
 -12 -17   0    3.33    0.76
  12  17   0    3.25    0.78
 -12  17   0    3.85    0.79
  13 -17   0    2.80    0.76
 -13 -17   0    2.80    0.78
  13  17   0    2.35    0.64
 -13  17   0    3.49    0.78
  14 -17   0   -0.03    0.46
 -14 -17   0   -0.09    0.42
  14  17   0    0.86    0.53
 -14  17   0   -0.15    0.36
  15 -17   0   -0.19    0.50
 -15 -17   0    0.04    0.47
 -15  17   0    0.25    0.50
  15  17   0   -0.01    0.43
  16 -17   0   -0.20    0.51
   0 -18   0    2.51    0.63
   0  18   0    1.50    0.47
   1 -18   0    0.15    0.37
  -1 -18   0    0.49    0.41
   1  18   0   -0.31    0.22
  -1  18   0    0.75    0.39
   2 -18   0    1.21    0.51
  -2 -18   0    1.80    0.52
   2  18   0    1.48    0.51
  -2  18   0    1.09    0.46
  -3 -18   0   -0.37    0.29
   3 -18   0    0.75    0.45
  -3  18   0   -0.35    0.25
   3  18   0   -0.02    0.28
   4 -18   0    5.76    0.83
  -4 -18   0    7.84    0.82
  -4  18   0    7.16    0.80
   4  18   0    8.18    0.86
  -5 -18   0   -0.19    0.35
   5 -18   0   -0.07    0.38
   5  18   0    0.06    0.35
  -5  18   0    0.33    0.39
   6 -18   0    0.20    0.40
  -6 -18   0   -0.36    0.30
   6  18   0    0.28    0.36
  -6  18   0    0.46    0.40
  -7 -18   0    3.89    0.78
   7 -18   0    4.09    0.85
  -7  18   0    4.45    0.67
   7  18   0    5.21    0.90
  -8 -18   0    4.15    0.79
   8 -18   0    4.68    0.87
  -8  18   0    3.95    0.80
   8  18   0    5.81    0.82
   9 -18   0    4.29    0.88
  -9 -18   0    2.05    0.64
  -9  18   0    3.46    0.73
   9  18   0    2.59    0.70
  10 -18   0    1.76    0.66
 -10 -18   0    0.68    0.50
 -10  18   0    2.04    0.60
  10  18   0    1.35    0.54
 -11 -18   0    1.00    0.54
  11 -18   0    0.27    0.45
  11  18   0    0.60    0.41
 -11  18   0    0.18    0.39
  12 -18   0    0.35    0.50
 -12 -18   0   -0.02    0.43
 -12  18   0   -0.46    0.31
  12  18   0    0.31    0.51
  13 -18   0    1.19    0.58
 -13 -18   0    1.78    0.65
  13  18   0    2.20    0.66
 -13  18   0    1.81    0.64
 -14 -18   0    2.24    0.68
  14 -18   0    1.07    0.58
  14  18   0    2.22    0.73
 -14  18   0    1.19    0.53
   0 -19   0    0.22    0.39
   0  19   0    0.18    0.32
  -1 -19   0    0.05    0.43
   1 -19   0    0.14    0.39
  -1  19   0   -0.05    0.30
   1  19   0    0.44    0.28
  -2 -19   0    2.76    0.66
   2 -19   0    2.84    0.70
   2  19   0    2.26    0.58
  -2  19   0    2.74    0.61
   3 -19   0    5.16    0.90
  -3 -19   0    3.53    0.72
  -3  19   0    4.75    0.66
   3  19   0    4.62    0.81
  -4 -19   0   10.38    0.96
   4 -19   0   10.34    1.06
   4  19   0    7.61    0.88
  -4  19   0    8.69    0.90
   5 -19   0    3.67    0.78
  -5 -19   0    4.92    0.83
   5  19   0    4.27    0.82
  -5  19   0    3.59    0.72
  -6 -19   0    2.41    0.63
   6 -19   0    2.68    0.71
  -6  19   0    3.97    0.77
   6  19   0    2.66    0.65
  -7 -19   0   -0.13    0.36
   7 -19   0    0.01    0.37
   7  19   0    0.12    0.34
  -7  19   0    0.27    0.43
  -8 -19   0    1.52    0.59
   8 -19   0    2.94    0.76
  -8  19   0    1.89    0.62
   8  19   0    2.05    0.68
   9 -19   0    2.87    0.78
  -9 -19   0    1.30    0.52
  -9  19   0    2.58    0.68
   9  19   0    2.95    0.78
  10 -19   0    0.14    0.46
 -10 -19   0    0.43    0.48
  10  19   0    0.76    0.52
 -10  19   0    0.46    0.46
  11 -19   0    4.06    0.89
 -11 -19   0    3.05    0.75
  11  19   0    3.95    0.85
 -11  19   0    3.29    0.76
 -12 -19   0    0.95    0.59
  12 -19   0    0.57    0.54
  12  19   0    1.34    0.67
 -12  19   0    0.86    0.48
  13 -19   0   -0.19    0.50
 -13 -19   0    0.13    0.51
 -13  19   0   -0.02    0.39
  13  19   0   -0.36    0.43
   0 -20   0    0.19    0.41
   0  20   0   -0.22    0.34
   1 -20   0    0.12    0.43
  -1 -20   0    0.28    0.44
   1  20   0   -0.32    0.33
  -1  20   0    0.16    0.37
   2 -20   0    2.13    0.67
  -2 -20   0    2.80    0.70
   2  20   0    0.80    0.46
  -2  20   0    1.72    0.55
  -3 -20   0   -0.21    0.38
   3 -20   0    0.37    0.39
   3  20   0   -0.12    0.30
  -3  20   0   -0.14    0.34
   4 -20   0    0.05    0.46
  -4 -20   0    0.95    0.53
   4  20   0    0.04    0.29
  -4  20   0   -0.01    0.37
   5 -20   0    3.75    0.82
  -5 -20   0    3.75    0.76
  -5 -20   0    4.06    0.77
  -5  20   0    3.44    0.77
   5  20   0    2.81    0.68
  -6 -20   0   -0.37    0.26
   6 -20   0    0.28    0.49
  -6  20   0    0.25    0.36
   6  20   0    0.07    0.33
  -7 -20   0    1.68    0.56
   7 -20   0    0.22    0.49
  -7  20   0    1.01    0.53
   7  20   0    1.15    0.57
   8 -20   0    1.44    0.62
  -8 -20   0    0.59    0.47
   8  20   0    0.82    0.50
  -8  20   0    1.41    0.53
   9 -20   0    1.06    0.58
  -9 -20   0    2.52    0.72
   9  20   0    0.68    0.55
  -9  20   0    2.01    0.67
 -10 -20   0    0.31    0.48
  10 -20   0    0.39    0.47
  10  20   0   -0.38    0.42
 -10  20   0    0.95    0.51
  11 -20   0    0.03    0.50
 -11 -20   0    0.84    0.54
 -11  20   0    1.13    0.59
  11  20   0    0.14    0.45
   0 -21   0   -0.43    0.42
   0  21   0    0.12    0.32
  -1 -21   0   -0.18    0.46
   1 -21   0    0.43    0.45
  -1  21   0    0.19    0.39
   1  21   0    0.14    0.39
   2 -21   0    2.56    0.73
  -2 -21   0    1.99    0.66
  -2  21   0    2.07    0.58
   2  21   0    1.65    0.56
  -3 -21   0    1.34    0.62
   3 -21   0    1.19    0.55
  -3 -21   0    1.46    0.55
  -3  21   0    1.25    0.49
   3  21   0    1.45    0.55
  -4 -21   0    0.73    0.54
  -4 -21   0    0.25    0.42
   4 -21   0    0.50    0.49
   4  21   0    0.74    0.48
  -4  21   0    0.89    0.45
   5 -21   0   -0.36    0.39
  -5 -21   0    0.73    0.52
  -5  21   0    1.11    0.55
   5  21   0    1.00    0.51
  -6 -21   0    0.50    0.45
   6 -21   0    0.29    0.51
  -6  21   0   -0.18    0.31
   6  21   0   -0.16    0.31
   7 -21   0    1.11    0.61
  -7 -21   0    1.20    0.55
   7  21   0    1.05    0.52
  -7  21   0    0.69    0.45
   8 -21   0    1.84    0.69
  -8 -21   0    0.95    0.56
  -8  21   0    0.45    0.51
   8  21   0    0.72    0.58
   9 -21   0    0.90    0.57
  -9 -21   0    0.72    0.58
   9  21   0    1.02    0.62
  -9  21   0    1.28    0.57
 -10  21   0    0.17    0.46
   0 -22   0    1.82    0.69
   0  22   0    1.10    0.57
   1 -22   0    0.26    0.52
  -1 -22   0    1.25    0.53
  -1 -22   0    0.04    0.51
  -1  22   0    0.35    0.47
   1  22   0    0.02    0.32
  -2 -22   0    3.60    0.75
  -2 -22   0    1.87    0.66
   2 -22   0    2.12    0.67
   2  22   0    2.69    0.69
  -2  22   0    1.81    0.61
  -3 -22   0    0.24    0.46
  -3 -22   0   -0.43    0.43
   3 -22   0    0.30    0.52
  -3  22   0    0.12    0.42
   3  22   0    0.17    0.40
  -4 -22   0    7.73    1.26
   4 -22   0    6.56    1.00
  -4 -22   0    6.69    0.94
  -4  22   0    7.07    0.92
   4  22   0    8.23    0.99
  -5 -22   0    1.51    0.61
   5 -22   0    0.63    0.56
   5  22   0    1.41    0.60
  -5  22   0    0.65    0.48
  -6 -22   0    0.31    0.47
   6 -22   0    0.89    0.58
  -6  22   0    0.35    0.50
   6  22   0    0.79    0.55
  -7 -22   0    2.04    0.67
   7 -22   0    1.26    0.68
   7  22   0    1.21    0.62
  -7  22   0    0.91    0.51
   0 -23   0   -0.46    0.49
   0  23   0    0.09    0.41
   1 -23   0    2.10    0.78
  -1 -23   0    2.30    0.72
   1  23   0    3.73    0.83
  -1  23   0    1.30    0.59
   2 -23   0   -0.02    0.47
  -2 -23   0   -0.10    0.49
  -2 -23   0    0.50    0.55
   2  23   0    0.76    0.51
  -2  23   0    0.52    0.48
  -3 -23   0    0.29    0.48
   3 -23   0    0.18    0.50
  -3 -23   0    0.87    0.57
   3  23   0   -0.12    0.40
  -3  23   0    0.73    0.47
  -4 -23   0   -0.04    0.43
  -4  23   0    1.03    0.61
  -5 -23   0   -0.20    0.51
 -22   0   1    0.26    0.42
  22   0  -1    0.01    0.41
 -21   0   1    0.52    0.38
  21   0  -1    0.45    0.46
 -20   0   1   -0.05    0.33
  20   0  -1    0.29    0.35
  19   0  -1    0.00    0.33
 -19   0   1    0.10    0.29
  18   0  -1   -0.17    0.32
 -18   0   1   -0.30    0.30
 -17   0   1    0.98    0.37
  17   0  -1    2.07    0.54
  16   0  -1   -0.03    0.30
 -16   0   1   -0.15    0.24
 -15   0   1    8.12    0.68
  15   0  -1    7.81    0.74
 -14   0   1    0.03    0.20
  14   0  -1   -0.02    0.26
  13   0  -1    0.59    0.28
 -13   0   1    0.66    0.23
 -11   0   1  171.67    5.12
  11   0  -1  163.56    5.47
  11   0  -1  176.58    5.04
 -10   0   1    0.05    0.13
  10   0  -1    0.07    0.13
  10   0  -1    0.16    0.17
   9   0  -1   10.91    0.50
  -9   0   1   10.03    0.51
   9   0  -1    9.72    0.61
   8   0  -1   -0.20    0.10
   8   0  -1   -0.03    0.11
  -8   0   1    0.10    0.11
  -7   0   1  114.63    3.33
   7   0  -1  104.04    3.54
   7   0  -1  116.61    3.31
   6   0  -1   -0.13    0.10
  -6   0   1   -0.12    0.08
   6   0  -1    0.05    0.09
  -5   0   1  288.62    8.30
   5   0  -1  295.83    8.68
   5   0  -1  293.74    8.27
   4   0  -1   -0.35    0.09
  -4   0   1   -0.22    0.08
   4   0  -1   -0.22    0.08
   3   0  -1    0.09    0.08
   3   0  -1    0.35    0.10
   2   0  -1    0.09    0.06
   2   0  -1    0.03    0.04
   2   0  -1    0.02    0.07
   1   0  -1    6.68    0.22
   1   0  -1    5.74    0.24
   0   0  -1   -0.11    0.02
   0   0  -1   -0.11    0.02
   0   0   1   -0.11    0.02
  -1   0  -1   15.15    0.51
   1   0   1   15.29    0.51
   1   0   1   16.45    0.54
   2   0   1   -0.04    0.04
  -2   0  -1    0.12    0.07
   2   0   1   -0.04    0.06
   2   0   1    0.07    0.08
  -3   0  -1  439.94   12.34
   3   0   1  439.93   12.54
   3   0   1  446.35   12.23
   3   0   1  423.17   12.77
   4   0   1   -0.04    0.09
   4   0   1   -0.05    0.06
   4   0   1   -0.08    0.09
  -4   0  -1    0.02    0.10
   5   0   1  121.87    3.76
  -5   0  -1  119.83    3.58
   5   0   1  121.54    3.46
   6   0   1    0.06    0.08
  -6   0  -1   -0.08    0.09
   6   0   1    0.17    0.13
   7   0   1   87.07    3.04
   7   0   1   97.44    2.73
  -7   0  -1   94.14    2.88
   8   0   1    0.00    0.09
   8   0   1   -0.31    0.09
  -8   0  -1    0.00    0.13
  -9   0  -1   18.06    0.82
   9   0   1   19.30    0.95
   9   0   1   19.11    0.69
  10   0   1    0.27    0.12
  10   0   1    0.01    0.18
 -10   0  -1    0.20    0.18
  11   0   1   55.89    1.74
 -11   0  -1   55.43    1.95
  11   0   1   54.95    2.17
  12   0   1    1.31    0.37
 -12   0  -1    0.69    0.23
  13   0   1    0.14    0.28
 -13   0  -1   -0.03    0.22
  14   0   1    0.12    0.27
 -14   0  -1   -0.30    0.19
 -15   0  -1    1.20    0.36
  15   0   1    1.17    0.41
 -15   0  -1    1.71    0.38
  16   0   1    0.16    0.29
 -16   0  -1    0.29    0.32
 -17   0  -1   15.62    1.03
  17   0   1   14.58    1.11
 -18   0  -1   -0.51    0.25
  18   0   1    0.12    0.36
 -19   0  -1   -0.37    0.33
  19   0   1    0.03    0.38
 -20   0  -1   -0.32    0.26
  20   0   1   -0.02    0.39
  21   0   1    0.57    0.48
 -21   0  -1    0.51    0.44
 -22   0  -1    0.07    0.40
  22   0   1    0.14    0.45
  23   1  -1    0.04    0.54
  22  -1  -1    1.25    0.61
 -22  -1   1    0.78    0.48
 -22   1   1    2.08    0.59
  22   1  -1    0.50    0.52
  21  -1  -1    0.43    0.41
 -21  -1   1    0.41    0.37
  21   1  -1    1.09    0.50
 -21   1   1    0.19    0.41
  20  -1  -1    1.78    0.59
 -20  -1   1    1.55    0.50
  20   1  -1    0.54    0.45
 -20   1   1    1.57    0.50
 -19  -1   1    0.55    0.36
  19  -1  -1   -0.14    0.35
  19   1  -1   -0.07    0.32
 -19   1   1    0.27    0.32
 -18  -1   1    3.73    0.66
  18  -1  -1    4.47    0.78
  18   1  -1    3.84    0.72
 -18   1   1    3.89    0.67
  17  -1  -1    1.66    0.51
 -17  -1   1    0.93    0.40
  17   1  -1    2.14    0.55
 -17   1   1    1.22    0.42
  16  -1  -1    1.72    0.51
 -16   1   1    1.14    0.37
  16   1  -1    1.75    0.49
 -15  -1   1    1.20    0.32
  15  -1  -1    2.06    0.52
 -15   1   1    1.26    0.35
  15   1  -1    1.18    0.39
 -14  -1   1   15.03    0.82
  14  -1  -1   15.76    1.01
 -14   1   1   14.60    0.89
  14   1  -1   17.81    1.04
  13  -1  -1    0.63    0.22
  13  -1  -1    0.82    0.30
 -13  -1   1    0.53    0.25
 -13   1   1    0.72    0.24
  13   1  -1    0.43    0.29
 -13   1   1    0.60    0.25
  12  -1  -1    2.43    0.37
 -12  -1   1    2.08    0.30
  12  -1  -1    2.16    0.28
 -12   1   1    2.21    0.34
  12   1  -1    2.56    0.47
  12   1  -1    1.74    0.24
 -12   1   1    2.42    0.31
 -11  -1   1    0.27    0.16
  11  -1  -1    0.32    0.16
  11  -1  -1    0.27    0.23
 -11   1   1   -0.08    0.17
  11   1  -1    0.12    0.14
 -11   1   1    0.11    0.14
  11   1  -1   -0.02    0.17
 -10  -1   1   23.63    0.97
  10  -1  -1   24.01    0.94
  10  -1  -1   24.15    1.12
 -10   1   1   23.35    0.91
  10   1  -1   22.39    1.08
  10   1  -1   25.07    0.89
  -9  -1   1   10.67    0.56
   9  -1  -1   11.93    0.68
   9  -1  -1   11.61    0.55
   9   1  -1   11.31    0.66
  -9   1   1   11.48    0.52
   9   1  -1   11.80    0.51
   8  -1  -1  230.34    6.55
   8  -1  -1  224.22    6.93
  -8  -1   1  223.28    6.59
   8   1  -1  221.38    6.91
   8   1  -1  231.34    6.49
  -8   1   1  228.87    6.53
   7  -1  -1   35.09    1.21
  -7  -1   1   36.33    1.22
   7  -1  -1   36.50    1.35
   7   1  -1   35.31    1.16
   7   1  -1   35.79    1.33
  -7   1   1   35.62    1.16
   7   1  -1   34.94    1.33
   6  -1  -1   25.32    0.88
  -6  -1   1   24.07    0.87
   6  -1  -1   24.19    0.97
   6   1  -1   25.40    0.97
  -6   1   1   24.33    0.82
   6   1  -1   24.64    0.83
   6   1  -1   23.90    0.96
   5  -1  -1   48.73    1.50
   5  -1  -1   46.31    1.59
  -5   1   1   48.09    1.42
   5   1  -1   47.40    1.58
   5   1  -1   47.68    1.45
   5   1  -1   44.21    1.56
   4  -1  -1  162.56    4.59
   4  -1  -1  148.50    4.78
   4   1  -1  161.52    4.71
   4   1  -1  162.21    4.78
   4   1  -1  162.03    4.54
  -4   1   1  158.49    4.67
  -4   1   1  160.89    4.52
   3  -1  -1  265.55    7.57
   3  -1  -1  263.83    7.28
  -3   1   1  252.70    7.22
   3   1  -1  263.41    7.55
   3   1  -1  263.57    7.24
  -3   1   1  243.70    7.40
   3   1  -1  254.13    7.43
   3   1  -1  251.26    7.29
   2  -1  -1  251.09    7.56
   2  -1  -1  258.38    7.30
   2   1  -1  251.21    7.55
   2   1  -1  265.26    7.27
   2   1  -1  263.26    7.32
   2   1  -1  267.58    7.43
  -2   1   1  256.45    7.42
   1  -1  -1    3.10    0.17
   1  -1  -1    3.37    0.19
  -1   1   1    3.01    0.17
   1   1  -1    3.42    0.18
   1   1  -1    3.47    0.18
   1   1  -1    3.51    0.17
   1   1  -1    3.22    0.16
   0  -1  -1  213.45    5.86
   0  -1   1  203.47    6.07
   0  -1  -1  207.90    5.89
   0   1   1  209.69    5.98
   0   1  -1  214.46    5.96
   0   1  -1  207.87    5.90
   0   1   1  206.44    6.08
   1  -1   1    6.36    0.28
  -1  -1  -1    5.93    0.28
  -1  -1  -1    6.25    0.24
   1  -1   1    7.14    0.29
   1   1   1    6.38    0.29
   1   1   1    6.61    0.28
  -1   1  -1    6.71    0.28
  -1   1  -1    6.42    0.26
   2  -1   1    6.67    0.31
  -2  -1  -1    6.37    0.29
   2  -1   1    6.82    0.28
  -2   1  -1    6.43    0.27
   2   1   1    6.44    0.30
  -2   1  -1    6.46    0.28
   2   1   1    6.34    0.30
   3  -1   1  157.99    4.41
   3  -1   1  154.07    4.64
  -3  -1  -1  153.61    4.48
  -3   1  -1  151.07    4.45
   3   1   1  154.03    4.56
   3   1   1  158.67    4.65
  -4  -1  -1    6.21    0.35
   4  -1   1    6.39    0.36
   4  -1   1    6.91    0.31
  -4   1  -1    6.87    0.33
   4   1   1    6.68    0.37
   4   1   1    6.75    0.37
   5  -1   1   30.90    1.14
  -5  -1  -1   31.25    1.08
   5  -1   1   30.20    1.00
   5   1   1   30.26    1.12
   5   1   1   30.81    0.91
   5   1   1   31.85    1.14
  -5   1  -1   30.04    1.04
   6  -1   1   56.26    1.67
  -6  -1  -1   55.18    1.77
   6  -1   1   49.31    1.84
  -6   1  -1   53.86    1.72
   6   1   1   54.70    1.58
   6   1   1   52.76    1.83
   6   1   1   55.11    1.86
   7  -1   1   44.84    1.71
   7  -1   1   48.65    1.51
  -7  -1  -1   48.84    1.62
  -7   1  -1   47.74    1.57
   7   1   1   43.80    1.70
   7   1   1   47.56    1.70
   7   1   1   49.64    1.42
   8  -1   1   38.15    1.51
   8  -1   1   38.54    1.27
  -8  -1  -1   38.67    1.39
   8   1   1   39.78    1.18
  -8   1  -1   38.10    1.35
   8   1   1   37.77    1.48
   8   1   1   38.09    1.50
   9  -1   1   16.81    0.67
   9  -1   1   14.49    0.84
  -9  -1  -1   17.20    0.79
   9   1   1   16.42    0.87
   9   1   1   17.47    0.59
  -9   1  -1   17.14    0.76
  10  -1   1   61.69    2.31
 -10  -1  -1   61.36    2.13
  10  -1   1   62.04    1.96
 -10   1  -1   60.51    2.08
  10   1   1   63.11    2.32
  10   1   1   64.76    1.87
  11  -1   1   43.96    1.49
 -11  -1  -1   45.39    1.67
  11  -1   1   44.85    1.85
  11   1   1   43.10    1.82
 -11   1  -1   46.35    1.64
 -12  -1  -1   11.78    0.70
  12  -1   1   12.21    0.82
 -12   1  -1   13.19    0.75
  12   1   1   11.58    0.82
 -12   1  -1   11.46    0.67
 -13  -1  -1    0.92    0.31
  13  -1   1    0.27    0.27
 -13   1  -1    0.63    0.25
  13   1   1    0.57    0.31
 -13   1  -1    0.08    0.22
 -14  -1  -1   -0.07    0.22
  14  -1   1    0.09    0.28
 -14   1  -1   -0.03    0.20
  14   1   1    0.01    0.30
 -14   1  -1    0.08    0.22
 -15  -1  -1    3.62    0.46
  15  -1   1    4.02    0.68
  15   1   1    3.71    0.67
 -15   1  -1    3.91    0.53
  16  -1   1    6.15    0.70
 -16   1  -1    7.01    0.69
  16   1   1    6.12    0.73
  17  -1   1   11.32    0.96
 -17  -1  -1   10.20    0.83
 -17   1  -1   10.33    0.84
  17   1   1    9.48    0.92
 -18  -1  -1    2.70    0.58
  18  -1   1    3.41    0.72
  18   1   1    3.63    0.73
 -18   1  -1    3.44    0.62
 -19  -1  -1    0.05    0.34
  19  -1   1    0.10    0.40
  19   1   1   -0.03    0.36
 -19   1  -1   -0.11    0.27
  20  -1   1    1.21    0.54
 -20  -1  -1    0.83    0.45
 -20   1  -1    0.49    0.42
  20   1   1   -0.11    0.35
  21  -1   1    2.66    0.72
 -21  -1  -1    1.62    0.58
 -21   1  -1    2.00    0.56
  21   1   1    1.65    0.63
 -22  -1  -1    0.12    0.43
  22  -1   1    0.11    0.43
 -22   1  -1    0.12    0.41
  22   1   1    0.39    0.49
  22  -2  -1    0.52    0.51
 -22  -2   1    0.26    0.37
  22   2  -1    0.02    0.39
 -22   2   1   -0.14    0.33
  21  -2  -1    0.33    0.39
 -21  -2   1    0.50    0.40
  21   2  -1    0.68    0.51
 -21   2   1    0.28    0.36
 -20  -2   1    2.44    0.62
  20  -2  -1    2.82    0.71
 -20   2   1    2.78    0.61
  20   2  -1    2.69    0.67
 -19  -2   1    0.29    0.35
  19  -2  -1    0.48    0.40
  19   2  -1    0.53    0.40
 -19   2   1   -0.06    0.28
  18  -2  -1   12.57    1.06
 -18  -2   1   12.10    0.94
  18   2  -1   11.71    0.99
 -18   2   1   11.73    0.92
  17  -2  -1    1.26    0.48
  17   2  -1    0.68    0.35
 -17   2   1    1.75    0.46
  16  -2  -1    2.66    0.62
  16   2  -1    2.88    0.56
 -16   2   1    1.77    0.45
 -15  -2   1    4.84    0.52
  15  -2  -1    5.91    0.64
 -15   2   1    6.06    0.62
  15   2  -1    6.22    0.64
 -14  -2   1    1.83    0.35
  14  -2  -1    1.50    0.41
 -14   2   1    2.27    0.44
  14   2  -1    1.36    0.40
  13  -2  -1   -0.05    0.20
  13  -2  -1    0.13    0.17
 -13  -2   1    0.55    0.23
  13   2  -1    0.42    0.23
 -13   2   1    0.39    0.26
 -12  -2   1   26.45    1.14
  12  -2  -1   26.19    1.30
  12  -2  -1   26.76    1.09
  12   2  -1   27.53    1.30
 -12   2   1   27.30    1.04
 -12   2   1   26.12    1.19
  11  -2  -1    0.03    0.14
  11  -2  -1    0.40    0.24
 -11  -2   1    0.28    0.18
  11   2  -1    0.20    0.20
 -11   2   1   -0.05    0.21
 -11   2   1    0.05    0.13
  11   2  -1    0.07    0.13
  10  -2  -1   -0.07    0.13
 -10  -2   1    0.26    0.16
  10  -2  -1    0.24    0.23
 -10   2   1    0.08    0.12
  10   2  -1   -0.04    0.16
 -10   2   1    0.03    0.19
  10   2  -1    0.06    0.11
  10   2  -1    0.30    0.22
   9  -2  -1    1.09    0.22
  -9  -2   1    1.30    0.24
   9  -2  -1    1.50    0.31
   9   2  -1    1.05    0.25
   9   2  -1    1.20    0.28
   9   2  -1    1.24    0.18
  -9   2   1    1.52    0.27
  -9   2   1    1.14    0.19
   8  -2  -1    9.07    0.50
   8  -2  -1    9.50    0.58
  -8  -2   1    9.51    0.51
   8   2  -1   10.22    0.44
   8   2  -1   10.28    0.58
  -8   2   1    9.08    0.52
   8   2  -1    9.11    0.57
  -8   2   1   10.56    0.44
   7  -2  -1   13.79    0.66
  -7  -2   1   11.80    0.57
   7  -2  -1   12.59    0.59
  -7   2   1   12.58    0.49
  -7   2   1   12.87    0.60
   7   2  -1   12.55    0.63
   7   2  -1   12.30    0.50
   7   2  -1   12.53    0.65
   6  -2  -1   21.90    0.81
   6  -2  -1   18.49    0.83
  -6   2   1   19.70    0.79
   6   2  -1   20.88    0.86
   6   2  -1   19.95    0.83
   6   2  -1   21.55    0.72
  -6   2   1   20.35    0.68
   5  -2  -1    3.27    0.27
   5  -2  -1    3.96    0.28
  -5   2   1    4.04    0.19
  -5   2   1    3.77    0.26
   5   2  -1    3.56    0.27
   5   2  -1    3.60    0.22
   5   2  -1    4.27    0.30
   4  -2  -1   64.38    1.97
   4  -2  -1   64.01    2.03
   4   2  -1   64.00    2.01
   4   2  -1   59.97    2.00
   4   2  -1   62.13    1.89
  -4   2   1   65.91    1.83
  -4   2   1   64.45    1.98
   3  -2  -1   41.67    1.33
   3  -2  -1   40.48    1.34
   3   2  -1   40.89    1.33
  -3   2   1   41.68    1.32
   3   2  -1   41.36    1.26
  -3   2   1   41.16    1.19
   3   2  -1   42.40    1.32
   3   2  -1   42.30    1.32
   2  -2  -1  204.13    5.80
   2  -2  -1  186.98    5.62
   2   2  -1  198.21    5.76
  -2   2   1  196.70    5.70
   2   2  -1  200.91    5.71
   2   2  -1  196.97    5.64
  -2   2   1  194.99    5.53
   1  -2  -1    0.68    0.12
   1  -2  -1    0.57    0.08
   1   2  -1    0.86    0.13
   1   2  -1    0.55    0.10
  -1   2   1    0.62    0.10
   1   2  -1    0.53    0.06
   0  -2   1   17.04    0.53
   0  -2  -1   17.29    0.57
   0  -2   1   16.96    0.59
   0   2   1   16.53    0.55
   0   2  -1   16.95    0.58
   0   2  -1   17.08    0.57
   0   2   1   17.52    0.59
   1  -2   1    4.53    0.25
  -1  -2  -1    4.90    0.22
   1  -2   1    4.90    0.23
   1   2   1    4.51    0.22
  -1   2  -1    4.02    0.22
   1   2   1    4.74    0.24
  -1   2  -1    5.20    0.24
  -2  -2  -1   17.86    0.57
  -2  -2  -1   17.60    0.65
   2  -2   1   17.58    0.65
   2  -2   1   18.88    0.65
  -2   2  -1   19.55    0.63
   2   2   1   17.54    0.65
   2   2   1   19.02    0.65
  -2   2  -1   17.96    0.63
   3  -2   1    6.19    0.33
  -3  -2  -1    6.03    0.33
  -3  -2  -1    6.43    0.23
   3  -2   1    6.57    0.33
   3   2   1    6.61    0.34
  -3   2  -1    6.72    0.30
  -3   2  -1    7.03    0.33
   3   2   1    6.29    0.35
  -4  -2  -1   72.34    2.23
   4  -2   1   70.63    2.30
   4  -2   1   73.33    2.19
  -4  -2  -1   73.86    2.05
   4   2   1   68.77    2.29
  -4   2  -1   72.54    2.22
   4   2   1   72.93    2.28
  -4   2  -1   73.29    2.17
   5  -2   1  239.74    6.92
  -5  -2  -1  236.42    7.01
   5  -2   1  247.89    7.26
   5   2   1  251.41    7.25
   5   2   1  239.32    7.13
  -5   2  -1  243.79    7.07
  -5   2  -1  236.68    6.93
   6  -2   1    0.85    0.17
   6  -2   1    0.70    0.19
  -6  -2  -1    1.16    0.22
   6   2   1    0.59    0.18
  -6   2  -1    1.08    0.18
   6   2   1    1.10    0.22
  -6   2  -1    0.98    0.20
   7  -2   1  223.56    6.73
   7  -2   1  226.41    6.34
  -7  -2  -1  211.66    6.45
  -7   2  -1  214.39    6.50
  -7   2  -1  224.95    6.37
   7   2   1  218.31    6.61
   7   2   1  227.74    6.16
   7   2   1  208.98    6.68
  -8  -2  -1   17.64    0.80
   8  -2   1   17.44    0.86
   8  -2   1   17.03    0.71
   8   2   1   17.42    0.86
   8   2   1   17.41    0.56
  -8   2  -1   16.69    0.77
   8   2   1   17.33    0.85
  -8   2  -1   17.64    0.73
   9  -2   1  114.82    3.46
  -9  -2  -1  115.17    3.60
   9  -2   1  113.57    3.78
  -9   2  -1  113.22    3.49
   9   2   1  118.14    3.79
   9   2   1  115.65    3.26
  -9   2  -1  110.81    3.60
   9   2   1  114.61    3.73
  10  -2   1   62.67    2.34
 -10  -2  -1   57.53    2.13
  10  -2   1   64.49    2.03
  10   2   1   63.20    2.31
  10   2   1   67.40    1.85
 -10   2  -1   63.34    2.18
 -10   2  -1   61.97    2.07
  10   2   1   57.99    2.28
  11  -2   1    1.47    0.25
 -11  -2  -1    1.28    0.30
  11  -2   1    1.12    0.33
 -11   2  -1    1.58    0.30
  11   2   1    1.82    0.40
 -11   2  -1    1.63    0.34
  12  -2   1   22.19    1.17
  12  -2   1   21.85    0.89
 -12  -2  -1   20.60    1.02
 -12   2  -1   22.04    0.96
 -12   2  -1   19.70    1.03
  12   2   1   21.39    1.14
  13  -2   1   17.72    1.06
 -13  -2  -1   14.29    0.86
  13   2   1   14.79    0.96
 -13   2  -1   16.60    0.92
 -13   2  -1   15.56    0.81
 -14  -2  -1    0.03    0.21
  14  -2   1   -0.13    0.19
 -14   2  -1   -0.19    0.18
  14   2   1    0.06    0.24
  15  -2   1    1.18    0.43
 -15  -2  -1    0.84    0.36
  15   2   1    1.39    0.45
 -15   2  -1    1.52    0.39
 -16  -2  -1    1.37    0.41
  16  -2   1    1.49    0.50
 -16   2  -1    0.71    0.34
  16   2   1    0.82    0.38
  17  -2   1    2.17    0.56
  17   2   1    2.48    0.57
 -17   2  -1    2.61    0.56
  18  -2   1    3.31    0.70
 -18  -2  -1    3.62    0.55
 -18   2  -1    3.26    0.63
  18   2   1    3.91    0.73
  19  -2   1    0.49    0.41
 -19  -2  -1    0.31    0.32
 -19   2  -1    0.10    0.37
  19   2   1    0.56    0.40
  20  -2   1    0.27    0.42
 -20  -2  -1    0.48    0.44
  20   2   1   -0.16    0.28
 -20   2  -1    0.56    0.41
 -21  -2  -1    0.63    0.42
  21  -2   1    0.71    0.48
  21   2   1    0.11    0.43
 -21   2  -1   -0.01    0.40
  22  -2   1    1.15    0.60
 -22  -2  -1    1.21    0.52
 -22   2  -1    0.93    0.50
  22   2   1    0.98    0.54
  22  -3  -1    0.43    0.54
 -22  -3   1    1.05    0.51
  22   3  -1    0.38    0.49
 -22   3   1    0.87    0.51
 -21  -3   1   -0.44    0.28
  21  -3  -1   -0.14    0.39
  21   3  -1   -0.17    0.35
 -21   3   1   -0.30    0.39
 -20  -3   1   -0.16    0.29
  20  -3  -1    0.25    0.37
  20   3  -1    1.48    0.54
 -20   3   1    0.23    0.37
  19  -3  -1   16.26    1.24
  19   3  -1   16.64    1.22
 -19   3   1   15.51    1.11
  18  -3  -1    0.36    0.35
  18   3  -1    0.41    0.37
 -18   3   1   -0.34    0.30
  17  -3  -1    8.15    0.82
  17   3  -1    7.06    0.78
 -17   3   1    7.73    0.76
 -16  -3   1   14.59    0.91
  16  -3  -1   15.47    1.10
 -16   3   1   15.16    0.98
  16   3  -1   14.02    1.01
 -15  -3   1   16.94    0.95
  15  -3  -1   17.63    1.13
  15   3  -1   15.62    1.05
 -15   3   1   17.19    1.03
  14  -3  -1    6.24    0.63
  14  -3  -1    6.41    0.52
 -14  -3   1    6.27    0.55
  14   3  -1    6.24    0.62
 -14   3   1    6.75    0.60
  13  -3  -1   23.27    1.03
 -13  -3   1   20.80    1.06
  13  -3  -1   22.00    1.20
 -13   3   1   23.03    1.13
  13   3  -1   23.73    1.21
 -12  -3   1   11.44    0.69
  12  -3  -1   12.78    0.81
  12  -3  -1   11.90    0.67
  12   3  -1   10.73    0.75
 -12   3   1   11.25    0.73
  11  -3  -1    6.52    0.47
 -11  -3   1    5.82    0.47
  11  -3  -1    5.94    0.53
  11   3  -1    7.17    0.56
 -11   3   1    5.98    0.37
 -11   3   1    6.31    0.50
  11   3  -1    5.54    0.53
  11   3  -1    6.04    0.35
 -10  -3   1    5.74    0.45
  10  -3  -1    5.94    0.52
  10  -3  -1    6.79    0.46
 -10   3   1    6.74    0.36
  10   3  -1    6.31    0.54
  10   3  -1    6.13    0.50
 -10   3   1    6.23    0.47
  10   3  -1    5.96    0.34
   9  -3  -1    0.88    0.22
   9  -3  -1    0.51    0.22
  -9  -3   1    0.27    0.18
   9   3  -1    0.43    0.20
   9   3  -1    0.72    0.15
   9   3  -1    0.67    0.24
  -9   3   1    0.06    0.20
  -9   3   1    0.89    0.16
   8  -3  -1    6.33    0.44
   8  -3  -1    7.42    0.50
  -8  -3   1    6.28    0.43
   8   3  -1    6.96    0.35
   8   3  -1    7.09    0.48
  -8   3   1    6.47    0.44
   8   3  -1    6.32    0.47
  -8   3   1    7.81    0.34
   7  -3  -1  111.94    3.61
   7  -3  -1  111.83    3.45
   7   3  -1  109.05    3.57
  -7   3   1  113.65    3.51
  -7   3   1  117.97    3.29
   7   3  -1  117.75    3.32
   7   3  -1  108.60    3.56
   6  -3  -1    9.47    0.49
   6  -3  -1    9.20    0.50
   6   3  -1    8.58    0.47
   6   3  -1    9.67    0.41
  -6   3   1    8.85    0.47
   6   3  -1    8.24    0.49
  -6   3   1    9.44    0.36
   5  -3  -1   14.84    0.64
   5  -3  -1   13.94    0.63
  -5   3   1   14.80    0.49
   5   3  -1   13.96    0.54
   5   3  -1   15.51    0.66
  -5   3   1   14.86    0.62
   5   3  -1   13.93    0.61
   4  -3  -1    8.98    0.44
   4  -3  -1    9.53    0.46
  -4   3   1    9.12    0.32
  -4   3   1    8.96    0.43
   4   3  -1    9.43    0.45
   4   3  -1    8.49    0.40
   4   3  -1    8.90    0.45
   3  -3  -1   17.82    0.71
   3  -3  -1   18.32    0.68
   3   3  -1   18.63    0.70
   3   3  -1   18.00    0.64
  -3   3   1   18.51    0.58
   3   3  -1   18.01    0.70
  -3   3   1   18.20    0.69
   2  -3  -1   24.56    0.89
   2  -3  -1   26.14    0.86
   2   3  -1   26.50    0.88
   2   3  -1   26.49    0.82
  -2   3   1   25.11    0.88
  -2   3   1   24.72    0.79
   2   3  -1   25.59    0.89
  -1  -3   1    0.30    0.12
   1  -3  -1    0.42    0.13
   1  -3  -1    0.32    0.08
   1   3  -1    0.22    0.10
   1   3  -1    0.06    0.10
  -1   3   1    0.25    0.09
  -1   3   1    0.42    0.14
   0  -3   1   35.18    1.18
   0  -3  -1   36.10    1.16
   0  -3   1   37.86    1.09
   0   3   1   35.90    1.19
   0   3   1   36.94    1.12
   0   3  -1   36.80    1.17
   0   3  -1   36.69    1.17
   1  -3   1    0.44    0.09
  -1  -3  -1    0.62    0.13
   1  -3   1    0.49    0.14
   1   3   1    0.64    0.14
  -1   3  -1    0.46    0.12
  -1   3  -1    0.40    0.12
   1   3   1    0.47    0.10
   2  -3   1   10.10    0.42
  -2  -3  -1   11.41    0.41
   2  -3   1   10.25    0.47
  -2   3  -1   10.32    0.42
  -2   3  -1    9.97    0.44
   2   3   1   10.86    0.43
   2   3   1   10.50    0.46
   3  -3   1  437.68   12.34
  -3  -3  -1  445.46   12.22
   3  -3   1  426.29   12.76
   3   3   1  452.07   12.76
  -3   3  -1  440.88   12.55
  -3   3  -1  439.00   12.34
   3   3   1  416.38   12.58
   4  -3   1   31.67    1.10
   4  -3   1   29.94    1.06
  -4  -3  -1   30.01    0.92
  -4  -3  -1   30.69    1.08
  -4   3  -1   30.66    1.01
   4   3   1   30.39    1.08
   4   3   1   27.59    1.08
  -4   3  -1   30.36    1.05
  -5  -3  -1  116.94    3.60
   5  -3   1  114.92    3.55
  -5  -3  -1  119.44    3.38
   5  -3   1  124.57    3.72
  -5   3  -1  123.37    3.52
   5   3   1  119.55    3.67
  -5   3  -1  117.13    3.60
   5   3   1  117.03    3.69
   6  -3   1   40.06    1.57
  -6  -3  -1   47.28    1.31
   6  -3   1   45.76    1.50
  -6  -3  -1   42.05    1.53
   6   3   1   46.78    1.59
  -6   3  -1   45.83    1.45
   6   3   1   44.34    1.58
  -6   3  -1   41.52    1.50
   7  -3   1   10.75    0.54
  -7  -3  -1   10.78    0.59
   7  -3   1   11.19    0.62
  -7  -3  -1   11.37    0.38
   7   3   1   11.10    0.61
  -7   3  -1   10.00    0.54
  -7   3  -1   10.57    0.50
   7   3   1   10.02    0.60
  -8  -3  -1   87.39    2.82
   8  -3   1   83.92    2.72
   8  -3   1   90.18    2.96
  -8  -3  -1   89.09    2.49
   8   3   1   81.66    2.89
   8   3   1   90.03    2.93
  -8   3  -1   87.42    2.69
  -8   3  -1   87.81    2.82
  -9  -3  -1   37.64    1.44
   9  -3   1   36.26    1.33
   9  -3   1   37.94    1.53
  -9   3  -1   38.76    1.33
   9   3   1   35.24    1.49
  -9   3  -1   37.60    1.42
   9   3   1   38.09    1.53
  10  -3   1    9.70    0.54
  10  -3   1   10.46    0.70
 -10  -3  -1    8.80    0.59
  10   3   1    9.18    0.64
 -10   3  -1    9.07    0.60
  10   3   1    9.33    0.66
 -10   3  -1    9.69    0.53
 -11  -3  -1   78.71    2.77
  11  -3   1   82.95    2.96
  11  -3   1   82.64    2.64
  11   3   1   83.91    2.95
  11   3   1   80.88    2.92
 -11   3  -1   84.72    2.65
 -11   3  -1   80.25    2.79
  12  -3   1   -0.25    0.20
  12  -3   1    0.14    0.16
 -12  -3  -1   -0.05    0.19
 -12   3  -1   -0.26    0.16
 -12   3  -1   -0.14    0.16
  12   3   1    0.18    0.33
  12   3   1   -0.21    0.16
  13  -3   1    3.09    0.55
 -13  -3  -1    2.64    0.40
 -13   3  -1    2.80    0.35
 -13   3  -1    2.74    0.48
  13   3   1    2.06    0.46
 -14  -3  -1   14.66    0.89
  14  -3   1   13.14    0.96
 -14   3  -1   13.08    0.85
  14   3   1   14.45    0.99
  15  -3   1    2.00    0.51
 -15  -3  -1    1.66    0.45
 -15   3  -1    2.19    0.46
  15   3   1    1.58    0.47
  16  -3   1    4.17    0.60
 -16  -3  -1    4.04    0.56
  16   3   1    4.30    0.63
 -16   3  -1    4.04    0.54
 -17  -3  -1    0.32    0.35
  17  -3   1    0.09    0.30
 -17   3  -1   -0.63    0.26
  17   3   1    0.17    0.33
  18  -3   1   -0.03    0.36
  18   3   1   -0.34    0.32
 -18   3  -1   -0.07    0.26
  19  -3   1    1.07    0.50
 -19   3  -1    0.84    0.45
  19   3   1    1.52    0.57
  20  -3   1    0.04    0.40
 -20  -3  -1   -0.26    0.29
 -20   3  -1    0.03    0.36
  20   3   1    0.50    0.44
 -21  -3  -1    2.63    0.63
  21  -3   1    1.48    0.63
 -21   3  -1    3.52    0.74
  21   3   1    1.43    0.60
  22  -3   1    4.46    0.91
 -22  -3  -1    5.18    0.77
  22   3   1    5.75    0.87
 -22   3  -1    7.12    0.91
 -22  -4   1   -0.09    0.33
  22  -4  -1    0.21    0.47
  22   4  -1    0.69    0.51
 -22   4   1    0.09    0.36
  21  -4  -1   -0.06    0.38
 -21  -4   1    0.35    0.43
 -21   4   1   -0.02    0.37
  21   4  -1   -0.05    0.39
  20  -4  -1    0.45    0.43
  20   4  -1   -0.07    0.35
 -20   4   1    0.31    0.43
  19  -4  -1    0.51    0.40
 -19   4   1    0.41    0.39
  19   4  -1    0.46    0.39
  18  -4  -1    3.72    0.74
 -18   4   1    5.39    0.65
  18   4  -1    5.47    0.71
 -17  -4   1    0.66    0.34
  17  -4  -1    1.14    0.42
 -17   4   1    0.76    0.40
  17   4  -1    0.85    0.39
  16  -4  -1    3.17    0.64
 -16  -4   1    2.00    0.45
 -16   4   1    2.49    0.54
  16   4  -1    2.34    0.51
  15  -4  -1    5.11    0.62
 -15  -4   1    5.06    0.54
 -15   4   1    5.02    0.55
  15   4  -1    5.14    0.58
  14  -4  -1    0.47    0.23
 -14  -4   1    0.31    0.26
  14  -4  -1    0.23    0.30
 -14   4   1    0.23    0.26
  14   4  -1   -0.19    0.18
  13  -4  -1    6.28    0.62
 -13  -4   1    6.64    0.56
  13  -4  -1    5.45    0.49
  13   4  -1    5.35    0.62
  13   4  -1    5.51    0.54
 -13   4   1    6.34    0.56
  12  -4  -1   33.40    1.34
 -12  -4   1   29.93    1.34
  12  -4  -1   32.61    1.50
  12   4  -1   33.69    1.51
  12   4  -1   34.01    1.47
 -12   4   1   30.17    1.36
 -11  -4   1    4.90    0.45
  11  -4  -1    5.90    0.52
  11  -4  -1    5.26    0.45
  11   4  -1    5.82    0.54
 -11   4   1    5.23    0.47
  11   4  -1    4.40    0.45
  10  -4  -1    8.87    0.62
 -10  -4   1    7.25    0.53
  10  -4  -1    8.00    0.54
 -10   4   1    8.02    0.39
  10   4  -1    7.61    0.61
 -10   4   1    7.68    0.54
  10   4  -1    8.26    0.57
  -9  -4   1   15.77    0.78
   9  -4  -1   17.08    0.84
   9  -4  -1   14.91    0.77
  -9   4   1   16.40    0.79
   9   4  -1   14.77    0.83
   9   4  -1   14.94    0.79
  -9   4   1   16.52    0.60
   8  -4  -1    2.39    0.31
   8  -4  -1    2.19    0.28
  -8   4   1    1.69    0.26
  -8   4   1    1.78    0.16
   8   4  -1    2.09    0.35
   8   4  -1    2.13    0.28
   7  -4  -1  105.88    3.59
   7  -4  -1  110.99    3.49
   7   4  -1  115.50    3.57
   7   4  -1  115.44    3.60
  -7   4   1  112.55    3.52
  -7   4   1  116.75    3.27
   6  -4  -1   11.59    0.60
   6  -4  -1   12.73    0.62
  -6   4   1   12.45    0.44
   6   4  -1   11.63    0.61
  -6   4   1   12.81    0.61
   6   4  -1   12.26    0.58
   5  -4  -1   16.72    0.69
   5  -4  -1   14.79    0.69
   5   4  -1   15.96    0.64
  -5   4   1   15.04    0.67
  -5   4   1   15.83    0.52
   5   4  -1   14.04    0.68
   4  -4  -1   11.87    0.58
   4  -4  -1   11.53    0.53
   4   4  -1   11.39    0.56
   4   4  -1   11.85    0.56
   4   4  -1   11.41    0.48
  -4   4   1   11.96    0.42
  -4   4   1   12.32    0.56
   3  -4  -1    9.62    0.49
  -3  -4   1    9.70    0.45
   3  -4  -1   10.01    0.44
  -3   4   1   10.13    0.38
   3   4  -1   10.25    0.39
   3   4  -1    9.99    0.48
  -3   4   1    9.64    0.47
   3   4  -1    9.93    0.48
  -2  -4   1   60.09    1.86
   2  -4  -1   60.07    1.85
   2  -4  -1   57.57    1.88
   2   4  -1   60.54    1.89
   2   4  -1   60.49    1.78
  -2   4   1   59.32    1.78
  -2   4   1   58.76    1.89
   2   4  -1   58.91    1.88
   1  -4  -1   17.15    0.68
  -1  -4   1   17.46    0.68
  -1   4   1   15.97    0.61
   1   4  -1   17.93    0.67
  -1   4   1   16.91    0.67
   1   4  -1   16.88    0.66
   0  -4  -1   89.63    2.69
   0  -4   1   92.11    2.72
   0   4  -1   90.64    2.73
   0   4  -1   88.33    2.69
   0   4   1   88.18    2.67
   0   4   1   91.81    2.66
   0   4   1   87.40    2.74
   1  -4   1  254.40    7.39
  -1  -4  -1  250.12    7.23
   1  -4   1  260.14    7.29
  -1   4  -1  256.54    7.37
   1   4   1  253.83    7.41
   1   4   1  247.42    7.40
  -1   4  -1  255.25    7.26
   2  -4   1  135.30    4.05
  -2  -4  -1  135.82    3.94
   2  -4   1  132.94    4.03
  -2   4  -1  133.89    4.04
   2   4   1  138.29    4.08
  -2   4  -1  135.91    3.97
   2   4   1  139.44    4.05
   3  -4   1   31.98    1.12
  -3  -4  -1   33.85    1.07
   3  -4   1   32.63    1.17
   3   4   1   32.54    1.11
   3   4   1   31.91    1.17
  -3   4  -1   33.68    1.14
  -3   4  -1   33.62    1.09
   4  -4   1    7.76    0.46
   4  -4   1    8.69    0.44
  -4  -4  -1    8.84    0.37
   4   4   1    8.65    0.48
   4   4   1    8.72    0.43
  -4   4  -1    8.11    0.43
  -4   4  -1    8.69    0.40
   5  -4   1   10.77    0.54
  -5  -4  -1   10.02    0.53
   5  -4   1   10.61    0.53
  -5  -4  -1   10.11    0.40
   5   4   1    9.45    0.49
  -5   4  -1   10.34    0.46
  -5   4  -1    9.71    0.50
   5   4   1   10.25    0.55
   6  -4   1   20.08    0.87
  -6  -4  -1   22.03    0.92
  -6  -4  -1   21.83    0.72
   6  -4   1   21.88    0.92
  -6   4  -1   23.62    0.82
  -6   4  -1   21.45    0.88
   6   4   1   20.21    0.92
   6   4   1   21.86    0.90
  -7  -4  -1    9.38    0.56
   7  -4   1   10.78    0.57
  -7  -4  -1   10.79    0.39
   7  -4   1    9.82    0.58
  -7   4  -1   11.06    0.49
  -7   4  -1    9.81    0.55
   7   4   1    9.91    0.57
   7   4   1    9.32    0.58
   8  -4   1   33.69    1.40
   8  -4   1   35.12    1.31
  -8  -4  -1   36.33    1.06
  -8  -4  -1   35.53    1.36
  -8   4  -1   33.86    1.32
  -8   4  -1   36.64    1.23
   8   4   1   34.63    1.38
   8   4   1   32.02    1.38
   9  -4   1    6.97    0.47
   9  -4   1    7.50    0.55
  -9  -4  -1    6.74    0.51
   9   4   1    7.12    0.55
   9   4   1    6.08    0.49
  -9   4  -1    6.88    0.50
  -9   4  -1    6.73    0.41
 -10  -4  -1    1.28    0.31
  10  -4   1    1.59    0.34
  10  -4   1    1.29    0.28
 -10   4  -1    0.71    0.29
  10   4   1    1.11    0.32
  10   4   1    1.37    0.34
 -10   4  -1    0.88    0.21
 -11  -4  -1    7.37    0.57
  11  -4   1    5.63    0.55
  11  -4   1    6.00    0.47
  11   4   1    6.19    0.58
 -11   4  -1    6.41    0.52
  11   4   1    6.46    0.55
 -11   4  -1    6.30    0.44
  12  -4   1    0.62    0.22
 -12  -4  -1    0.51    0.25
  12  -4   1    0.25    0.24
 -12   4  -1    0.30    0.21
 -12   4  -1    0.26    0.26
  12   4   1    0.69    0.30
  12   4   1    0.72    0.30
 -13  -4  -1    5.82    0.55
  13  -4   1    5.87    0.47
  13  -4   1    5.06    0.61
 -13   4  -1    4.55    0.50
  13   4   1    5.91    0.62
  13   4   1    5.78    0.60
 -14  -4  -1    0.35    0.28
  14  -4   1    0.61    0.32
 -14   4  -1    0.59    0.31
  14   4   1    0.39    0.30
  15  -4   1   32.48    1.67
 -15  -4  -1   31.78    1.52
  15   4   1   32.41    1.64
 -15   4  -1   34.71    1.58
  16  -4   1    4.98    0.69
 -16  -4  -1    4.56    0.62
 -16   4  -1    6.46    0.67
  16   4   1    5.46    0.65
 -17  -4  -1    1.67    0.48
  17  -4   1    1.76    0.51
  17   4   1    1.11    0.42
 -17   4  -1    0.44    0.38
  18  -4   1   -0.58    0.28
 -18   4  -1    0.51    0.38
  18   4   1   -0.25    0.28
  19  -4   1    1.80    0.55
 -19   4  -1    1.81    0.53
  19   4   1    1.44    0.52
  20  -4   1    0.51    0.46
  20   4   1    0.43    0.40
 -20   4  -1    1.02    0.49
 -21  -4  -1   10.61    0.99
  21  -4   1   13.65    1.23
 -21   4  -1   10.19    0.97
  21   4   1    9.95    1.06
 -22  -4  -1    0.08    0.36
  22  -4   1    0.44    0.42
 -22   4  -1    0.37    0.43
  22   4   1    0.39    0.48
  22  -5  -1   -0.31    0.35
 -22  -5   1    0.12    0.35
  22   5  -1   -0.17    0.44
 -22   5   1    0.11    0.46
  21  -5  -1    0.26    0.49
 -21   5   1    0.72    0.46
  21   5  -1    0.37    0.44
  20  -5  -1    1.07    0.52
 -20   5   1    0.77    0.41
  20   5  -1    0.49    0.40
  19  -5  -1   12.25    1.10
 -19   5   1   13.29    1.04
  19   5  -1   10.69    1.00
  18  -5  -1    1.22    0.48
 -18   5   1    2.84    0.57
  18   5  -1    1.89    0.53
  17  -5  -1    0.72    0.41
 -17  -5   1    1.08    0.41
  17   5  -1    1.07    0.42
 -17   5   1    0.66    0.40
 -16  -5   1    0.23    0.29
  16  -5  -1    0.49    0.35
  16   5  -1    0.16    0.30
 -16   5   1    0.13    0.27
  15  -5  -1   18.99    1.19
 -15  -5   1   17.72    1.04
 -15   5   1   16.13    1.02
  15   5  -1   18.84    1.13
 -14  -5   1    6.17    0.61
  14  -5  -1    6.41    0.67
  14  -5  -1    6.45    0.56
  14   5  -1    6.47    0.63
 -14   5   1    5.42    0.57
  14   5  -1    6.08    0.65
  13  -5  -1    0.14    0.27
 -13  -5   1   -0.18    0.20
  13  -5  -1   -0.01    0.19
  13   5  -1    0.23    0.27
  13   5  -1    0.27    0.27
 -13   5   1    0.09    0.21
 -12  -5   1    7.27    0.60
  12  -5  -1    7.67    0.58
  12  -5  -1    7.29    0.66
  12   5  -1    9.25    0.66
 -12   5   1    8.85    0.64
  12   5  -1    9.21    0.71
  11  -5  -1    3.57    0.42
  11  -5  -1    3.32    0.43
 -11  -5   1    4.18    0.44
 -11   5   1    3.98    0.43
  11   5  -1    3.99    0.49
  11   5  -1    3.50    0.42
  10  -5  -1   24.66    1.08
  10  -5  -1   24.58    1.14
 -10  -5   1   21.86    1.06
  10   5  -1   24.46    1.10
 -10   5   1   23.26    1.08
 -10   5   1   24.22    0.83
  10   5  -1   21.90    1.13
  -9  -5   1    6.33    0.48
   9  -5  -1    6.83    0.50
   9  -5  -1    6.43    0.50
  -9   5   1    7.18    0.51
   9   5  -1    7.15    0.50
  -9   5   1    6.90    0.32
   9   5  -1    6.88    0.53
   8  -5  -1    5.66    0.44
   8  -5  -1    6.16    0.46
   8   5  -1    5.76    0.46
  -8   5   1    5.76    0.28
   8   5  -1    6.18    0.43
  -8   5   1    4.68    0.41
   7  -5  -1    4.25    0.38
   7  -5  -1    4.62    0.38
   7   5  -1    4.91    0.42
  -7   5   1    4.54    0.24
  -7   5   1    4.69    0.38
   7   5  -1    4.42    0.34
   6  -5  -1    6.93    0.43
   6  -5  -1    6.57    0.46
  -6  -5   1    5.83    0.36
   6   5  -1    6.07    0.37
  -6   5   1    6.55    0.29
   6   5  -1    6.48    0.46
  -6   5   1    6.78    0.44
   5  -5  -1    3.00    0.30
  -5  -5   1    3.00    0.25
   5  -5  -1    2.99    0.26
  -5   5   1    3.35    0.20
   5   5  -1    3.02    0.29
  -5   5   1    3.23    0.30
   5   5  -1    3.31    0.24
  -4  -5   1    8.90    0.44
   4  -5  -1    8.40    0.43
   4  -5  -1    9.04    0.51
   4   5  -1    8.95    0.39
   4   5  -1    8.55    0.49
  -4   5   1    9.11    0.37
  -4   5   1    7.95    0.46
   4   5  -1    7.70    0.46
   3  -5  -1   36.62    1.22
  -3  -5   1   35.72    1.24
   3  -5  -1   35.87    1.30
   3   5  -1   36.53    1.29
   3   5  -1   36.66    1.15
   3   5  -1   37.09    1.29
  -3   5   1   36.55    1.16
  -3   5   1   35.18    1.27
  -2  -5   1   14.35    0.62
   2  -5  -1   14.61    0.54
   2  -5  -1   13.27    0.63
   2   5  -1   13.78    0.45
  -2   5   1   13.92    0.61
  -2   5   1   14.01    0.55
   2   5  -1   13.60    0.61
   2   5  -1   14.13    0.63
   1  -5  -1  105.12    3.28
  -1  -5   1  111.50    3.29
  -1   5   1  110.65    3.33
  -1   5   1  108.21    3.22
   1   5  -1  109.20    3.31
   1   5  -1  107.30    3.29
   0  -5  -1  149.57    4.45
   0  -5   1  150.28    4.47
   0   5   1  155.60    4.44
   0   5   1  148.16    4.53
   0   5  -1  149.95    4.45
   0   5   1  150.24    4.44
   0   5  -1  154.81    4.53
   1  -5   1   12.04    0.58
   1  -5   1   12.28    0.42
  -1  -5  -1   11.01    0.52
  -1   5  -1   11.77    0.53
   1   5   1   11.67    0.44
   1   5   1   12.15    0.56
  -1   5  -1   11.84    0.52
  -2  -5  -1    3.53    0.27
   2  -5   1    3.01    0.31
   2  -5   1    3.30    0.21
   2   5   1    3.74    0.30
  -2   5  -1    3.81    0.26
   2   5   1    3.67    0.21
  -2   5  -1    3.38    0.27
   3  -5   1    3.05    0.30
  -3  -5  -1    2.61    0.23
   3  -5   1    3.10    0.23
  -3   5  -1    3.20    0.26
  -3   5  -1    2.68    0.22
   3   5   1    2.80    0.27
   3   5   1    2.88    0.21
   4  -5   1   18.12    0.80
   4  -5   1   17.07    0.72
  -4  -5  -1   18.34    0.68
   4   5   1   18.80    0.72
  -4   5  -1   17.82    0.69
   4   5   1   18.15    0.79
  -4   5  -1   16.97    0.75
   5  -5   1    0.16    0.16
   5  -5   1    0.15    0.13
  -5  -5  -1    0.16    0.10
  -5   5  -1    0.02    0.10
   5   5   1    0.06    0.12
   5   5   1    0.02    0.10
  -5   5  -1    0.14    0.13
   6  -5   1   13.82    0.70
  -6  -5  -1   14.51    0.54
  -6  -5  -1   13.87    0.71
   6  -5   1   14.18    0.69
  -6   5  -1   14.17    0.68
  -6   5  -1   13.52    0.59
   6   5   1   14.25    0.66
   6   5   1   13.02    0.70
   7  -5   1   33.17    1.30
   7  -5   1   33.61    1.33
  -7  -5  -1   34.45    1.08
  -7  -5  -1   32.38    1.31
  -7   5  -1   34.19    1.17
   7   5   1   35.76    1.32
   7   5   1   32.31    1.34
  -7   5  -1   33.30    1.28
   8  -5   1  163.60    4.99
  -8  -5  -1  158.07    5.04
  -8  -5  -1  168.95    4.70
   8  -5   1  166.12    5.19
  -8   5  -1  164.73    5.05
  -8   5  -1  168.46    4.85
   8   5   1  160.94    5.14
   8   5   1  163.57    5.16
   9  -5   1   12.55    0.70
   9  -5   1   14.42    0.80
  -9  -5  -1   12.69    0.75
  -9   5  -1   13.60    0.62
   9   5   1   13.62    0.75
  -9   5  -1   13.41    0.73
   9   5   1   13.35    0.79
  10  -5   1    4.40    0.46
 -10  -5  -1    4.87    0.48
  10  -5   1    5.49    0.46
 -10   5  -1    4.90    0.36
  10   5   1    4.94    0.51
 -10   5  -1    4.31    0.43
  10   5   1    4.49    0.46
  11  -5   1    4.15    0.42
  11  -5   1    4.37    0.50
 -11  -5  -1    3.53    0.45
  11   5   1    4.50    0.48
  11   5   1    3.96    0.50
 -11   5  -1    3.26    0.33
 -11   5  -1    4.93    0.47
  12  -5   1   40.18    1.77
  12  -5   1   39.09    1.56
 -12  -5  -1   41.78    1.70
  12   5   1   40.92    1.73
  12   5   1   38.30    1.75
 -12   5  -1   39.40    1.64
  13  -5   1   11.45    0.70
 -13  -5  -1   10.87    0.78
  13  -5   1   11.88    0.87
  13   5   1    8.59    0.77
 -13   5  -1   11.11    0.76
  13   5   1   11.01    0.81
 -14  -5  -1   32.20    1.56
  14  -5   1   36.71    1.74
  14   5   1   36.23    1.69
  14   5   1   35.70    1.73
 -14   5  -1   35.66    1.61
 -15  -5  -1    0.01    0.30
  15  -5   1    0.18    0.34
 -15   5  -1   -0.01    0.30
  15   5   1    0.57    0.31
  16  -5   1    1.19    0.42
 -16  -5  -1    1.37    0.41
 -16   5  -1    0.97    0.40
  16   5   1    1.29    0.42
  17  -5   1   -0.04    0.33
 -17  -5  -1    0.14    0.31
  17   5   1   -0.06    0.26
 -17   5  -1   -0.01    0.33
 -18  -5  -1    0.83    0.43
  18  -5   1    1.28    0.55
 -18   5  -1    0.90    0.42
  18   5   1    1.88    0.53
  19  -5   1   -0.23    0.29
  19   5   1   -0.10    0.38
 -19   5  -1   -0.30    0.25
  20  -5   1    3.03    0.76
 -20   5  -1    3.30    0.70
  20   5   1    2.73    0.69
  21  -5   1    0.01    0.43
  21   5   1    0.03    0.39
 -21   5  -1   -0.38    0.36
  22  -5   1    1.68    0.70
 -22  -5  -1    2.95    0.76
 -22   5  -1    2.34    0.69
  22   5   1    2.70    0.73
 -22  -6   1   -0.06    0.35
  22  -6  -1   -0.02    0.46
 -22   6   1   -0.17    0.43
  22   6  -1   -0.30    0.46
  21  -6  -1    0.07    0.38
  21   6  -1    0.17    0.42
 -21   6   1   -0.07    0.32
  20  -6  -1    1.57    0.56
  20   6  -1    1.13    0.52
 -20   6   1    1.59    0.53
  19  -6  -1    0.98    0.48
  19   6  -1    0.56    0.42
 -19   6   1    0.46    0.36
  18  -6  -1    0.15    0.36
 -18  -6   1    0.41    0.35
  18   6  -1    0.16    0.33
 -18   6   1    0.49    0.41
 -17  -6   1    0.54    0.34
  17  -6  -1    0.22    0.31
  17   6  -1    0.64    0.34
 -17   6   1   -0.21    0.30
 -16  -6   1    1.02    0.40
  16  -6  -1    1.91    0.52
 -16   6   1    1.51    0.46
  16   6  -1    1.02    0.39
  15  -6  -1    9.86    0.75
  15  -6  -1   12.02    0.93
 -15  -6   1   10.62    0.84
  15   6  -1   10.91    0.90
  15   6  -1   11.07    0.84
 -15   6   1   12.40    0.90
  14  -6  -1   -0.34    0.21
  14  -6  -1    0.01    0.28
 -14  -6   1   -0.01    0.26
 -14   6   1   -0.21    0.25
  14   6  -1    0.45    0.31
  14   6  -1   -0.22    0.19
  13  -6  -1    9.00    0.73
  13  -6  -1    9.16    0.67
 -13  -6   1    8.03    0.68
 -13   6   1    9.23    0.72
  13   6  -1    8.85    0.69
  13   6  -1    7.75    0.72
  12  -6  -1    0.80    0.32
 -12  -6   1    1.38    0.36
  12  -6  -1    0.46    0.27
  12   6  -1    0.57    0.27
  12   6  -1    1.35    0.39
 -12   6   1    1.26    0.34
  11  -6  -1    2.00    0.38
  11  -6  -1    3.29    0.43
 -11  -6   1    2.61    0.40
 -11   6   1    3.19    0.43
  11   6  -1    2.54    0.37
  11   6  -1    2.46    0.47
  10  -6  -1    2.42    0.36
  10  -6  -1    3.51    0.41
 -10  -6   1    2.89    0.27
 -10  -6   1    2.98    0.40
 -10   6   1    2.40    0.43
  10   6  -1    2.44    0.34
  10   6  -1    2.09    0.41
   9  -6  -1   16.24    0.86
   9  -6  -1   17.01    0.87
  -9  -6   1   16.52    0.69
   9   6  -1   16.70    0.81
  -9   6   1   15.77    0.59
   9   6  -1   15.05    0.86
  -9   6   1   16.44    0.86
   8  -6  -1   62.88    2.23
   8  -6  -1   63.20    2.24
  -8  -6   1   66.09    2.04
   8   6  -1   63.01    2.17
  -8   6   1   63.95    1.92
   8   6  -1   60.06    2.25
  -8   6   1   65.74    2.23
  -7  -6   1    1.39    0.23
   7  -6  -1    1.91    0.34
   7  -6  -1    1.80    0.26
  -7   6   1    2.12    0.34
  -7   6   1    1.59    0.16
   7   6  -1    1.45    0.22
   7   6  -1    2.02    0.34
   6  -6  -1   49.38    1.71
   6  -6  -1   47.25    1.75
  -6  -6   1   47.46    1.61
  -6   6   1   49.54    1.74
  -6   6   1   48.58    1.50
   6   6  -1   49.03    1.64
   6   6  -1   47.34    1.75
   5  -6  -1   94.79    3.09
  -5  -6   1   98.05    2.96
   5  -6  -1   94.33    3.04
  -5   6   1   98.35    3.08
   5   6  -1   96.85    2.97
   5   6  -1   93.08    3.09
  -5   6   1   98.75    2.85
  -4  -6   1   67.60    2.19
   4  -6  -1   71.33    2.23
   4  -6  -1   64.66    2.27
   4   6  -1   70.38    2.29
   4   6  -1   69.92    2.29
  -4   6   1   70.28    2.10
  -4   6   1   67.83    2.27
   4   6  -1   68.59    2.13
  -3  -6   1   18.11    0.77
   3  -6  -1   18.66    0.70
   3  -6  -1   18.24    0.82
   3   6  -1   17.22    0.79
   3   6  -1   17.90    0.78
  -3   6   1   17.89    0.69
  -3   6   1   18.32    0.79
   3   6  -1   18.79    0.62
  -2  -6   1   24.34    0.95
   2  -6  -1   23.85    0.83
   2  -6  -1   23.66    0.98
  -2   6   1   23.39    0.87
  -2   6   1   24.12    0.96
   2   6  -1   26.11    0.99
   2   6  -1   24.98    0.96
   1  -6  -1   20.04    0.83
  -1  -6   1   19.15    0.81
   1   6  -1   18.99    0.79
  -1   6   1   18.69    0.80
   1   6  -1   18.19    0.78
  -1   6   1   18.77    0.74
   0  -6  -1    1.16    0.23
   0  -6   1    1.07    0.22
   0   6  -1    1.42    0.21
   0   6   1    1.58    0.23
   0   6  -1    1.46    0.24
   0   6   1    1.42    0.12
   0   6   1    1.48    0.21
   1  -6   1   36.70    1.12
   1  -6   1   33.00    1.31
  -1  -6  -1   36.79    1.28
  -1   6  -1   36.09    1.26
  -1   6  -1   37.18    1.30
   1   6   1   36.54    1.14
   1   6   1   36.48    1.32
  -2  -6  -1   14.97    0.65
   2  -6   1   14.72    0.72
   2  -6   1   14.82    0.55
   2   6   1   15.63    0.55
   2   6   1   13.61    0.68
  -2   6  -1   14.50    0.66
  -2   6  -1   14.81    0.63
  -3  -6  -1   32.18    1.14
   3  -6   1   31.96    1.11
   3  -6   1   31.91    1.25
   3   6   1   33.60    1.10
   3   6   1   33.24    1.24
  -3   6  -1   32.67    1.14
  -3   6  -1   30.98    1.18
  -4  -6  -1   27.22    0.98
   4  -6   1   26.55    1.10
   4  -6   1   26.74    1.00
   4   6   1   26.88    0.97
  -4   6  -1   27.16    0.98
   4   6   1   26.75    1.09
  -4   6  -1   26.80    1.05
   5  -6   1   37.25    1.35
  -5  -6  -1   38.63    1.27
   5  -6   1   36.01    1.41
   5   6   1   36.67    1.43
  -5   6  -1   38.77    1.28
  -5   6  -1   36.00    1.37
   5   6   1   38.04    1.32
  -6  -6  -1   -0.09    0.09
   6  -6   1    0.18    0.16
  -6  -6  -1   -0.07    0.16
   6  -6   1   -0.03    0.15
  -6   6  -1    0.00    0.11
   6   6   1   -0.12    0.14
   6   6   1    0.05    0.12
  -6   6  -1   -0.08    0.14
   7  -6   1   42.58    1.63
  -7  -6  -1   43.26    1.66
  -7  -6  -1   46.16    1.42
   7  -6   1   44.31    1.65
  -7   6  -1   44.24    1.62
   7   6   1   42.15    1.67
  -7   6  -1   43.47    1.47
   7   6   1   44.90    1.60
   8  -6   1    4.66    0.46
  -8  -6  -1    3.96    0.44
  -8  -6  -1    5.02    0.29
   8  -6   1    4.85    0.44
   8   6   1    4.25    0.44
  -8   6  -1    5.28    0.46
   8   6   1    5.80    0.44
  -8   6  -1    4.66    0.33
  -9  -6  -1   29.61    1.32
   9  -6   1   31.07    1.35
   9  -6   1   30.94    1.30
   9   6   1   31.22    1.38
  -9   6  -1   31.91    1.13
   9   6   1   31.62    1.31
  -9   6  -1   28.93    1.27
 -10  -6  -1    8.00    0.61
  10  -6   1    7.84    0.59
  10  -6   1    8.94    0.65
 -10   6  -1    8.59    0.62
 -10   6  -1    7.54    0.46
  10   6   1    8.34    0.61
  10   6   1    8.01    0.66
  11  -6   1    2.79    0.41
  11  -6   1    3.78    0.44
 -11  -6  -1    3.33    0.45
  11   6   1    3.70    0.47
 -11   6  -1    2.67    0.39
  11   6   1    2.84    0.40
 -12  -6  -1   20.10    1.12
  12  -6   1   20.86    1.05
  12  -6   1   21.63    1.18
 -12   6  -1   20.41    1.08
  12   6   1   21.82    1.20
  12   6   1   23.37    1.16
  13  -6   1   17.06    1.08
 -13  -6  -1   19.36    1.09
  13  -6   1   20.01    1.01
 -13   6  -1   19.95    1.09
  13   6   1   21.30    1.14
  13   6   1   16.94    1.12
 -14  -6  -1    0.45    0.32
  14  -6   1    0.27    0.25
  14  -6   1    0.17    0.28
  14   6   1   -0.22    0.22
 -14   6  -1   -0.11    0.29
  14   6   1   -0.30    0.26
 -15  -6  -1   19.84    1.15
  15  -6   1   19.33    1.22
 -15   6  -1   17.68    1.10
  15   6   1   19.50    1.19
  15   6   1   16.39    1.19
  16  -6   1    0.31    0.33
 -16  -6  -1    0.10    0.34
  16   6   1    0.33    0.30
 -16   6  -1   -0.48    0.20
 -17  -6  -1    0.00    0.31
  17  -6   1    0.31    0.31
  17   6   1   -0.29    0.27
 -17   6  -1    0.42    0.35
  18  -6   1   14.89    1.20
 -18  -6  -1   13.55    1.05
 -18   6  -1   13.74    1.05
  18   6   1   12.92    1.07
  19  -6   1    3.12    0.73
  19   6   1    1.51    0.57
 -19   6  -1    3.14    0.67
  20  -6   1    0.87    0.46
 -20   6  -1    0.12    0.43
  20   6   1   -0.05    0.37
  21  -6   1    4.92    0.95
 -21   6  -1    2.62    0.69
  21   6   1    3.34    0.73
  22   6   1    0.30    0.46
  22   7  -1    0.29    0.47
  21  -7  -1   -0.18    0.40
  21   7  -1   -0.36    0.40
 -21   7   1   -0.10    0.32
  20  -7  -1    0.47    0.50
  20   7  -1    0.42    0.44
 -20   7   1    1.78    0.54
  19  -7  -1   -0.15    0.29
  19   7  -1    0.45    0.39
 -19   7   1    0.12    0.38
 -18  -7   1    2.31    0.63
  18  -7  -1    2.88    0.66
 -18   7   1    1.93    0.56
  18   7  -1    1.67    0.52
 -17  -7   1    0.06    0.32
  17  -7  -1    0.57    0.36
  17   7  -1    0.72    0.37
 -17   7   1    0.24    0.35
  16  -7  -1    0.78    0.42
 -16  -7   1    0.48    0.36
  16   7  -1    0.92    0.39
 -16   7   1    1.06    0.44
  16   7  -1    0.04    0.35
  15  -7  -1    4.99    0.62
 -15  -7   1    3.69    0.54
  15  -7  -1    2.79    0.50
  15   7  -1    2.47    0.56
  15   7  -1    4.29    0.55
 -15   7   1    5.47    0.60
  14  -7  -1   11.36    0.85
  14  -7  -1   10.06    0.76
 -14  -7   1   10.37    0.82
  14   7  -1   10.98    0.88
  14   7  -1   10.25    0.78
 -14   7   1   10.99    0.84
  13  -7  -1    0.41    0.26
  13  -7  -1    1.07    0.36
 -13  -7   1    0.61    0.34
 -13   7   1    0.44    0.30
  13   7  -1    0.54    0.37
  13   7  -1    0.58    0.29
  12  -7  -1    3.92    0.47
 -12  -7   1    3.05    0.47
  12  -7  -1    3.39    0.46
  12   7  -1    2.81    0.40
  12   7  -1    3.54    0.49
 -12   7   1    3.18    0.44
  11  -7  -1   20.90    1.09
 -11  -7   1   21.36    1.11
  11  -7  -1   22.90    1.14
  11   7  -1   22.17    1.06
  11   7  -1   20.68    1.15
 -11   7   1   21.21    1.08
  10  -7  -1    3.66    0.44
 -10  -7   1    4.87    0.37
  10  -7  -1    4.27    0.45
 -10  -7   1    4.87    0.48
  10   7  -1    4.53    0.41
 -10   7   1    4.35    0.45
  10   7  -1    3.93    0.46
   9  -7  -1    3.17    0.36
   9  -7  -1    3.39    0.42
  -9  -7   1    3.22    0.31
   9   7  -1    3.62    0.35
   9   7  -1    2.92    0.42
  -9   7   1    4.04    0.45
   8  -7  -1   45.94    1.74
   8  -7  -1   44.01    1.68
  -8  -7   1   43.67    1.53
  -8   7   1   44.46    1.40
  -8   7   1   44.76    1.70
   8   7  -1   44.44    1.60
   8   7  -1   43.02    1.73
  -7  -7   1   53.27    1.81
   7  -7  -1   56.56    2.01
   7  -7  -1   53.31    1.92
   7   7  -1   55.64    2.02
   7   7  -1   53.53    1.84
  -7   7   1   52.43    1.96
  -7   7   1   55.95    1.69
  -6  -7   1  101.81    3.11
   6  -7  -1  103.36    3.29
   6  -7  -1   98.74    3.21
   6   7  -1   95.89    3.28
  -6   7   1  103.77    2.99
  -6   7   1   96.22    3.24
   6   7  -1  102.37    3.13
   5  -7  -1    0.03    0.12
   5  -7  -1    0.24    0.18
  -5  -7   1   -0.02    0.14
  -5   7   1    0.17    0.18
   5   7  -1    0.21    0.11
  -5   7   1    0.22    0.12
   5   7  -1    0.25    0.17
  -4  -7   1    6.86    0.46
   4  -7  -1    7.68    0.41
   4  -7  -1    7.94    0.53
  -4   7   1    7.69    0.39
  -4   7   1    8.01    0.50
   4   7  -1    7.58    0.33
   4   7  -1    6.96    0.48
   4   7  -1    7.41    0.50
   3  -7  -1    4.69    0.29
  -3  -7   1    5.09    0.38
   3  -7  -1    4.11    0.38
   3   7  -1    4.84    0.39
   3   7  -1    4.79    0.37
  -3   7   1    4.26    0.37
  -3   7   1    5.01    0.32
   3   7  -1    4.92    0.21
   2  -7  -1  285.89    8.44
  -2  -7   1  285.72    8.38
   2   7  -1  294.78    8.55
   2   7  -1  293.92    8.45
  -2   7   1  285.25    8.32
  -1  -7   1    4.31    0.36
   1  -7  -1    4.04    0.37
  -1   7   1    4.54    0.33
  -1   7   1    4.29    0.22
   1   7  -1    4.54    0.37
  -1   7   1    4.80    0.37
   1   7  -1    3.77    0.34
   0  -7   1  271.59    8.13
   0  -7  -1  280.59    8.11
   0   7   1  279.21    8.26
   0   7   1  278.38    8.13
   0   7   1  277.75    8.10
   0   7  -1  278.48    8.23
   0   7  -1  287.44    8.13
   1  -7   1    5.29    0.23
   1  -7   1    5.05    0.41
  -1  -7  -1    5.58    0.40
   1   7   1    5.59    0.40
  -1   7  -1    5.80    0.39
  -1   7  -1    5.57    0.38
   1   7   1    5.07    0.24
  -2  -7  -1   13.64    0.65
   2  -7   1   12.23    0.69
   2  -7   1   13.45    0.52
   2   7   1   13.88    0.51
  -2   7  -1   13.64    0.63
   2   7   1   14.30    0.70
  -2   7  -1   13.92    0.67
  -3  -7  -1   15.24    0.71
   3  -7   1   15.56    0.80
   3  -7   1   16.53    0.63
  -3   7  -1   17.25    0.77
  -3   7  -1   16.00    0.69
   3   7   1   15.64    0.78
   3   7   1   15.96    0.61
   4  -7   1    3.93    0.38
  -4  -7  -1    4.59    0.33
   4  -7   1    3.25    0.27
   4   7   1    3.85    0.36
   4   7   1    3.64    0.25
  -4   7  -1    3.42    0.35
  -4   7  -1    3.20    0.27
  -5  -7  -1   -0.03    0.12
   5  -7   1   -0.05    0.11
   5  -7   1    0.11    0.18
   5   7   1    0.24    0.17
  -5   7  -1   -0.25    0.12
   5   7   1    0.11    0.12
  -5   7  -1   -0.16    0.10
  -6  -7  -1   78.19    2.37
   6  -7   1   74.48    2.51
   6  -7   1   75.20    2.58
   6   7   1   74.06    2.46
  -6   7  -1   76.85    2.55
   6   7   1   75.19    2.61
  -6   7  -1   75.07    2.37
   7  -7   1   -0.16    0.17
   7  -7   1    0.06    0.15
  -7  -7  -1    0.11    0.13
  -7  -7  -1    0.08    0.16
   7   7   1    0.10    0.20
  -7   7  -1   -0.16    0.16
  -7   7  -1    0.12    0.13
   7   7   1   -0.14    0.13
  -8  -7  -1    1.42    0.33
   8  -7   1    1.04    0.31
  -8  -7  -1    1.31    0.21
   8  -7   1    1.28    0.30
  -8   7  -1    0.89    0.27
   8   7   1    0.98    0.29
   8   7   1    0.96    0.24
  -8   7  -1    1.01    0.21
   9  -7   1    1.54    0.35
   9  -7   1    1.72    0.36
  -9  -7  -1    1.53    0.37
  -9   7  -1    1.65    0.33
   9   7   1    2.33    0.38
  -9   7  -1    1.95    0.28
   9   7   1    2.07    0.41
  10  -7   1    5.15    0.50
 -10  -7  -1    4.75    0.50
  10  -7   1    4.98    0.50
  10   7   1    5.10    0.47
 -10   7  -1    5.56    0.38
  10   7   1    4.95    0.54
 -10   7  -1    4.80    0.47
  11  -7   1    1.53    0.36
 -11  -7  -1    1.33    0.38
  11  -7   1    1.22    0.36
  11   7   1    0.97    0.35
  11   7   1    1.79    0.39
 -11   7  -1    1.36    0.35
  12  -7   1    0.03    0.26
  12  -7   1    0.21    0.24
 -12  -7  -1   -0.02    0.27
 -12   7  -1    0.60    0.29
  12   7   1    0.70    0.30
  12   7   1   -0.13    0.24
  13  -7   1   10.20    0.80
  13  -7   1   10.64    0.75
 -13  -7  -1    8.55    0.73
  13   7   1    9.88    0.77
  13   7   1   11.45    0.87
 -13   7  -1   10.11    0.76
  14  -7   1    0.19    0.26
  14  -7   1   -0.22    0.27
 -14  -7  -1   -0.06    0.28
  14   7   1   -0.07    0.23
 -14   7  -1   -0.04    0.26
  14   7   1    0.34    0.34
  15  -7   1    0.37    0.35
 -15  -7  -1    0.05    0.33
  15   7   1   -0.17    0.25
 -15   7  -1   -0.04    0.28
  15   7   1   -0.06    0.33
  16  -7   1    1.77    0.51
 -16  -7  -1    1.36    0.46
  16   7   1    2.19    0.54
 -16   7  -1    2.71    0.59
  16   7   1    1.27    0.49
  17  -7   1   12.26    1.04
 -17  -7  -1   13.00    1.05
 -17   7  -1   13.34    1.04
  17   7   1   13.64    1.05
 -18  -7  -1    1.43    0.54
  18  -7   1    2.42    0.65
 -18   7  -1    2.40    0.57
  18   7   1    2.46    0.62
  19  -7   1    0.97    0.50
 -19  -7  -1    0.47    0.46
 -19   7  -1    0.99    0.47
  19   7   1    0.55    0.41
  20  -7   1   -0.21    0.39
 -20   7  -1   -0.53    0.33
  20   7   1    0.01    0.39
  21  -7   1    1.72    0.68
  21   7   1    1.37    0.55
 -21   7  -1    0.69    0.48
  21  -8  -1    0.91    0.59
 -21   8   1    0.12    0.38
  20  -8  -1   -0.15    0.41
  20   8  -1   -0.07    0.41
 -20   8   1    0.75    0.47
  19  -8  -1    0.40    0.41
 -19   8   1    0.88    0.45
  19   8  -1    0.75    0.46
 -18  -8   1    2.30    0.56
  18  -8  -1    3.13    0.72
 -18   8   1    2.35    0.59
  18   8  -1    2.78    0.64
 -17  -8   1    0.30    0.36
  17  -8  -1    0.21    0.35
 -17   8   1    0.46    0.33
  17   8  -1    0.18    0.32
  17   8  -1    0.13    0.35
 -16  -8   1    1.37    0.48
  16  -8  -1    1.62    0.51
 -16   8   1    0.59    0.32
  16   8  -1    1.19    0.50
  16   8  -1    1.11    0.41
 -15  -8   1   10.80    0.89
  15  -8  -1   11.24    0.85
  15  -8  -1   12.64    0.96
 -15   8   1   10.55    0.85
  15   8  -1   11.45    0.86
  15   8  -1   11.42    0.97
 -14  -8   1    0.04    0.31
  14  -8  -1   -0.03    0.25
  14  -8  -1    0.54    0.31
 -14   8   1    0.53    0.31
  14   8  -1    0.07    0.25
  14   8  -1    0.03    0.28
  13  -8  -1    2.32    0.48
  13  -8  -1    2.24    0.48
 -13  -8   1    2.21    0.49
  13   8  -1    2.41    0.46
  13   8  -1    1.98    0.50
 -13   8   1    2.03    0.44
  12  -8  -1    2.23    0.47
 -12  -8   1    2.01    0.47
  12  -8  -1    2.06    0.42
  12   8  -1    2.26    0.41
 -12   8   1    2.55    0.49
  12   8  -1    1.99    0.49
  11  -8  -1    3.15    0.52
 -11  -8   1    2.08    0.46
  11  -8  -1    2.60    0.40
  11   8  -1    3.19    0.38
 -11   8   1    2.47    0.48
  11   8  -1    2.72    0.51
  10  -8  -1    0.59    0.26
 -10  -8   1    1.03    0.26
 -10  -8   1    1.13    0.32
  10  -8  -1    1.41    0.36
  10   8  -1    0.98    0.35
 -10   8   1    1.03    0.32
  10   8  -1    1.40    0.30
  -9  -8   1    3.79    0.36
   9  -8  -1    3.94    0.47
   9  -8  -1    3.63    0.40
   9   8  -1    3.46    0.44
   9   8  -1    4.08    0.38
  -9   8   1    4.46    0.47
  -8  -8   1    0.59    0.20
   8  -8  -1    0.06    0.22
   8  -8  -1    0.51    0.23
   8   8  -1    0.09    0.22
  -8   8   1    0.29    0.14
  -8   8   1   -0.08    0.23
   8   8  -1    0.58    0.20
   7  -8  -1   10.30    0.60
   7  -8  -1    9.92    0.68
  -7  -8   1   10.86    0.59
   7   8  -1    9.58    0.66
   7   8  -1   10.18    0.52
  -7   8   1   10.60    0.48
  -7   8   1   10.16    0.66
   6  -8  -1    2.03    0.37
  -6  -8   1    2.38    0.30
   6  -8  -1    2.76    0.30
   6   8  -1    2.57    0.23
  -6   8   1    2.37    0.23
   6   8  -1    2.82    0.36
  -6   8   1    2.21    0.33
   5  -8  -1    0.06    0.14
  -5  -8   1    0.46    0.20
   5  -8  -1    0.10    0.20
   5   8  -1    0.23    0.11
  -5   8   1    0.11    0.12
  -5   8   1    0.62    0.24
   5   8  -1    0.42    0.21
   4  -8  -1   13.74    0.77
   4  -8  -1   13.80    0.60
  -4  -8   1   12.55    0.68
  -4   8   1   13.56    0.72
   4   8  -1   14.12    0.50
   4   8  -1   13.09    0.72
  -4   8   1   13.67    0.61
   4   8  -1   12.42    0.72
   3  -8  -1    2.24    0.33
  -3  -8   1    2.04    0.29
   3  -8  -1    2.53    0.21
  -3   8   1    2.18    0.25
   3   8  -1    2.61    0.32
   3   8  -1    2.36    0.30
  -3   8   1    2.02    0.29
  -2  -8   1    3.73    0.38
   2  -8  -1    4.46    0.42
  -2   8   1    4.78    0.39
   2   8  -1    4.14    0.37
   2   8  -1    4.98    0.42
  -2   8   1    4.85    0.35
  -1  -8   1    2.28    0.31
   1  -8  -1    2.05    0.35
  -1   8   1    2.31    0.17
  -1   8   1    1.84    0.27
   1   8  -1    1.59    0.25
  -1   8   1    1.96    0.26
   1   8  -1    1.85    0.30
   0  -8   1  173.81    5.27
   0  -8  -1  169.75    5.23
   0   8   1  173.93    5.32
   0   8  -1  174.43    5.30
   0   8   1  176.53    5.09
   0   8  -1  169.11    5.21
   0   8   1  176.27    5.20
  -1  -8  -1    8.05    0.52
   1  -8   1    8.46    0.56
  -1   8  -1    8.65    0.52
   1   8   1    9.01    0.56
   1   8   1    8.53    0.33
  -1   8  -1    8.18    0.50
  -2  -8  -1    1.59    0.28
   2  -8   1    0.98    0.27
   2  -8   1    1.34    0.14
  -2   8  -1    0.94    0.22
   2   8   1    1.35    0.27
   2   8   1    1.15    0.12
  -2   8  -1    1.08    0.25
   3  -8   1   -0.32    0.13
  -3  -8  -1    0.12    0.15
   3  -8   1    0.11    0.10
  -3   8  -1   -0.07    0.11
  -3   8  -1    0.03    0.14
   3   8   1    0.01    0.13
   3   8   1    0.07    0.08
   4  -8   1  141.93    4.36
  -4  -8  -1  138.34    4.18
   4  -8   1  139.58    4.21
   4   8   1  133.55    4.36
  -4   8  -1  135.77    4.31
   4   8   1  139.95    4.16
  -4   8  -1  134.99    4.15
   5  -8   1    1.52    0.25
  -5  -8  -1    1.46    0.26
   5  -8   1    1.85    0.35
  -5   8  -1    0.68    0.24
   5   8   1    1.02    0.19
   5   8   1    1.00    0.29
  -5   8  -1    1.42    0.24
  -6  -8  -1    7.62    0.47
   6  -8   1    6.70    0.46
   6  -8   1    8.71    0.63
   6   8   1    7.78    0.45
  -6   8  -1    7.76    0.54
   6   8   1    6.57    0.55
  -6   8  -1    7.45    0.45
  -7  -8  -1   37.14    1.52
   7  -8   1   35.22    1.41
  -7  -8  -1   37.21    1.31
   7  -8   1   38.50    1.56
   7   8   1   36.07    1.54
  -7   8  -1   35.31    1.30
  -7   8  -1   36.52    1.48
   7   8   1   38.17    1.39
  -8  -8  -1    6.54    0.58
   8  -8   1    7.09    0.51
   8  -8   1    6.83    0.58
  -8  -8  -1    6.52    0.41
   8   8   1    6.78    0.47
  -8   8  -1    7.15    0.56
  -8   8  -1    6.37    0.41
   8   8   1    6.20    0.56
   9  -8   1   -0.10    0.16
  -9  -8  -1   -0.23    0.16
   9  -8   1    0.15    0.25
  -9   8  -1   -0.16    0.18
  -9   8  -1    0.08    0.15
   9   8   1    0.16    0.22
   9   8   1    0.17    0.18
  10  -8   1   15.55    0.89
 -10  -8  -1   14.14    0.92
  10  -8   1   15.89    0.93
  10   8   1   16.64    0.86
  10   8   1   14.81    0.95
 -10   8  -1   16.11    0.92
  11  -8   1   12.08    0.82
 -11  -8  -1    9.67    0.77
  11  -8   1   11.55    0.79
 -11   8  -1   11.39    0.77
  11   8   1   11.70    0.84
  11   8   1   10.68    0.72
 -12  -8  -1    0.43    0.33
  12  -8   1   -0.11    0.24
  12  -8   1    0.02    0.26
 -12   8  -1    0.14    0.27
  12   8   1   -0.06    0.29
  12   8   1    0.35    0.25
  13  -8   1   11.94    0.89
  13  -8   1   12.75    0.85
 -13  -8  -1   11.03    0.87
 -13   8  -1   12.50    0.85
  13   8   1   10.60    0.88
  13   8   1   11.86    0.82
 -14  -8  -1    0.05    0.31
  14  -8   1    0.20    0.29
  14  -8   1   -0.04    0.29
 -14   8  -1    0.26    0.32
  14   8   1    0.40    0.29
  14   8   1    0.30    0.31
 -15  -8  -1    1.55    0.45
  15  -8   1    0.90    0.40
  15   8   1    0.77    0.41
  15   8   1    2.19    0.50
 -15   8  -1    1.21    0.45
  16  -8   1    1.85    0.55
 -16  -8  -1    1.63    0.51
  16   8   1    0.86    0.40
 -16   8  -1    1.11    0.47
  16   8   1    1.36    0.51
 -17  -8  -1   11.12    0.96
  17  -8   1   10.30    0.96
 -17   8  -1    9.05    0.87
  17   8   1   10.15    0.98
  17   8   1   10.12    0.93
  18  -8   1    1.62    0.57
 -18  -8  -1    1.28    0.52
 -18   8  -1    1.95    0.54
  18   8   1    2.58    0.64
 -19  -8  -1    4.21    0.78
  19  -8   1    5.88    0.83
 -19   8  -1    5.14    0.76
  19   8   1    5.31    0.78
  20  -8   1    0.12    0.44
 -20   8  -1    0.41    0.41
  20   8   1    0.36    0.48
  21  -8   1    0.10    0.42
 -21   8  -1    0.31    0.48
  21  -9  -1   -0.05    0.44
 -21   9   1    0.27    0.43
  20  -9  -1    0.65    0.50
 -20   9   1    0.44    0.48
 -19  -9   1    0.71    0.48
  19  -9  -1    0.00    0.41
 -19   9   1    0.42    0.45
 -18  -9   1    1.43    0.52
  18  -9  -1    1.01    0.48
 -18   9   1    0.87    0.46
  17  -9  -1    3.00    0.66
 -17  -9   1    2.86    0.66
  17   9  -1    2.54    0.69
  17   9  -1    2.75    0.56
 -17   9   1    2.61    0.61
  16  -9  -1    1.36    0.45
 -16  -9   1    0.73    0.40
  16  -9  -1    0.88    0.43
  16   9  -1    0.50    0.36
 -16   9   1    0.64    0.38
  16   9  -1    0.39    0.44
  15  -9  -1    4.64    0.63
  15  -9  -1    6.03    0.70
 -15  -9   1    4.50    0.64
  15   9  -1    4.81    0.59
  15   9  -1    3.66    0.71
 -15   9   1    4.49    0.59
  14  -9  -1    2.29    0.52
 -14  -9   1    1.08    0.45
  14  -9  -1    1.00    0.40
  14   9  -1    1.91    0.49
  14   9  -1    1.35    0.39
 -14   9   1    1.85    0.49
 -13  -9   1   -0.27    0.23
  13  -9  -1   -0.27    0.23
  13  -9  -1   -0.27    0.21
  13   9  -1   -0.27    0.22
  13   9  -1    0.03    0.21
 -13   9   1   -0.24    0.22
  12  -9  -1    3.38    0.58
 -12  -9   1    3.32    0.48
  12  -9  -1    3.67    0.47
 -12   9   1    3.96    0.55
  12   9  -1    3.86    0.43
  12   9  -1    3.40    0.60
  11  -9  -1   39.71    1.72
  11  -9  -1   36.06    1.62
 -11  -9   1   38.79    1.72
 -11   9   1   35.76    1.65
  11   9  -1   38.59    1.74
  11   9  -1   39.75    1.56
  10  -9  -1   13.84    0.83
  10  -9  -1   13.98    0.91
 -10   9   1   13.98    0.88
  10   9  -1   15.07    0.78
  10   9  -1   14.01    0.91
   9  -9  -1   21.83    1.15
   9  -9  -1   21.90    1.05
  -9  -9   1   22.15    0.95
   9   9  -1   20.68    1.13
   9   9  -1   21.32    0.95
  -9   9   1   20.19    1.08
  -8  -9   1    8.16    0.53
   8  -9  -1    7.24    0.64
   8  -9  -1    6.74    0.52
   8   9  -1    7.74    0.64
  -8   9   1    6.73    0.60
   8   9  -1    7.45    0.47
   7  -9  -1   21.73    0.99
  -7  -9   1   23.24    1.00
   7  -9  -1   22.59    1.16
   7   9  -1   21.84    1.12
   7   9  -1   23.63    0.91
  -7   9   1   23.09    1.11
  -7   9   1   22.76    0.87
   6  -9  -1    1.77    0.28
   6  -9  -1    2.57    0.38
  -6  -9   1    2.17    0.31
   6   9  -1    1.94    0.20
   6   9  -1    2.22    0.40
  -6   9   1    1.99    0.24
  -6   9   1    2.22    0.40
   5  -9  -1    1.29    0.34
   5  -9  -1    1.74    0.27
  -5  -9   1    1.03    0.27
   5   9  -1    1.13    0.15
   5   9  -1    1.82    0.34
  -5   9   1    1.29    0.23
  -5   9   1    1.74    0.35
  -4  -9   1   39.21    1.49
   4  -9  -1   39.30    1.35
   4  -9  -1   36.49    1.56
   4   9  -1   39.19    1.54
   4   9  -1   37.73    1.55
   4   9  -1   38.76    1.18
  -4   9   1   38.86    1.53
  -4   9   1   38.08    1.36
   3  -9  -1    4.81    0.47
  -3  -9   1    4.50    0.42
  -3   9   1    5.04    0.44
   3   9  -1    5.52    0.45
  -3   9   1    4.97    0.38
   3   9  -1    6.20    0.48
  -2  -9   1   15.47    0.80
   2  -9  -1   12.75    0.77
   2   9  -1   14.78    0.77
  -2   9   1   14.61    0.70
   2   9  -1   15.57    0.80
  -2   9   1   14.56    0.78
   1  -9  -1   34.64    1.39
  -1  -9   1   32.52    1.36
   1   9  -1   32.56    1.32
  -1   9   1   35.31    1.08
  -1   9   1   31.15    1.33
  -1   9   1   34.08    1.29
   1   9  -1   33.73    1.35
   0  -9   1  201.26    6.08
   0  -9  -1  197.10    6.04
   0   9   1  198.65    5.99
   0   9   1  204.56    6.14
   0   9  -1  201.31    6.11
   0   9  -1  201.24    6.02
   0   9   1  198.36    5.84
  -1  -9  -1    6.59    0.50
   1  -9   1    5.39    0.51
   1   9   1    7.26    0.52
   1   9   1    6.55    0.25
  -1   9  -1    6.53    0.47
  -1   9  -1    6.57    0.48
   2  -9   1    0.32    0.21
  -2  -9  -1    1.53    0.30
   2  -9   1    0.86    0.13
  -2   9  -1    1.14    0.28
  -2   9  -1    1.87    0.27
   2   9   1    0.87    0.25
   2   9   1    0.93    0.10
  -3  -9  -1   51.43    1.85
   3  -9   1   52.79    1.68
   3  -9   1   50.70    1.95
   3   9   1   51.38    1.94
  -3   9  -1   50.95    1.80
   3   9   1   53.62    1.63
  -3   9  -1   52.41    1.90
   4  -9   1   50.18    1.71
   4  -9   1   50.32    1.95
  -4  -9  -1   54.10    1.83
   4   9   1   52.24    1.65
  -4   9  -1   49.47    1.76
  -4   9  -1   51.56    1.89
   4   9   1   51.88    1.94
  -5  -9  -1    0.10    0.17
   5  -9   1    0.13    0.20
   5  -9   1    0.06    0.13
  -5   9  -1    0.17    0.16
  -5   9  -1    0.07    0.19
   5   9   1    0.36    0.14
   5   9   1   -0.02    0.16
   6  -9   1   43.56    1.57
  -6  -9  -1   44.10    1.56
   6  -9   1   45.18    1.79
   6   9   1   43.94    1.51
   6   9   1   41.75    1.74
  -6   9  -1   43.45    1.53
  -6   9  -1   40.21    1.66
  -7  -9  -1    1.70    0.40
   7  -9   1    2.82    0.32
  -7  -9  -1    3.19    0.33
   7  -9   1    2.69    0.40
  -7   9  -1    2.81    0.39
   7   9   1    2.27    0.45
   7   9   1    2.59    0.29
  -7   9  -1    2.60    0.30
  -8  -9  -1    4.45    0.37
  -8  -9  -1    3.55    0.45
   8  -9   1    2.89    0.36
   8  -9   1    4.45    0.51
  -8   9  -1    4.23    0.35
   8   9   1    4.03    0.37
  -8   9  -1    4.57    0.50
   8   9   1    4.40    0.49
  -9  -9  -1   21.28    1.16
   9  -9   1   23.93    1.10
   9  -9   1   21.07    1.16
   9   9   1   21.90    1.02
   9   9   1   22.44    1.20
  -9   9  -1   22.10    1.12
  -9   9  -1   24.65    0.97
  10  -9   1    0.70    0.32
 -10  -9  -1    1.23    0.39
  10  -9   1    0.43    0.26
 -10   9  -1    0.41    0.31
  10   9   1    0.71    0.26
  10   9   1    0.73    0.31
  11  -9   1    0.61    0.30
  11  -9   1    0.80    0.33
 -11  -9  -1    0.66    0.35
 -11   9  -1    0.19    0.26
  11   9   1   -0.10    0.20
  11   9   1    0.16    0.24
  12  -9   1   12.16    0.87
  12  -9   1   13.58    0.91
 -12  -9  -1   12.87    0.93
  12   9   1   13.43    0.97
 -12   9  -1   15.45    0.97
  12   9   1   13.98    0.86
  13  -9   1    0.07    0.27
  13  -9   1    0.05    0.26
 -13  -9  -1    0.69    0.38
  13   9   1   -0.20    0.26
 -13   9  -1    0.08    0.26
  13   9   1    1.27    0.43
  14  -9   1    0.27    0.37
  14  -9   1    0.40    0.32
 -14  -9  -1    0.97    0.43
  14   9   1    1.51    0.46
 -14   9  -1    1.28    0.45
  14   9   1    0.69    0.35
 -15  -9  -1    8.24    0.83
  15  -9   1    7.41    0.78
  15   9   1    8.81    0.88
  15   9   1    8.05    0.75
 -15   9  -1    8.67    0.79
  16  -9   1   12.49    1.03
 -16  -9  -1   12.52    1.05
  16   9   1   13.89    1.00
  16   9   1   13.20    1.12
 -16   9  -1   13.44    1.02
 -17  -9  -1   -0.08    0.33
  17  -9   1    0.25    0.38
 -17   9  -1    0.10    0.32
  17   9   1    0.23    0.42
  17   9   1    0.53    0.40
 -18  -9  -1   -0.37    0.34
  18  -9   1    1.32    0.52
 -18   9  -1    1.47    0.49
 -19  -9  -1    2.08    0.63
  19  -9   1    4.02    0.84
 -19   9  -1    3.84    0.75
  20  -9   1    0.71    0.54
 -20   9  -1    0.53    0.49
  20 -10  -1    0.29    0.50
 -20  10   1    0.30    0.50
 -19 -10   1   -0.28    0.37
  19 -10  -1   -0.12    0.39
 -19  10   1    0.16    0.36
 -18 -10   1    0.38    0.42
  18 -10  -1    0.30    0.42
  18  10  -1    0.09    0.33
 -18  10   1    0.23    0.36
 -17 -10   1    0.13    0.38
  17 -10  -1    1.40    0.52
 -17  10   1    0.91    0.45
  17  10  -1    0.98    0.47
 -16 -10   1    4.26    0.75
  16 -10  -1    3.42    0.66
  16 -10  -1    3.33    0.66
 -16  10   1    1.80    0.54
  16  10  -1    1.98    0.58
  15 -10  -1   23.42    1.36
  15 -10  -1   23.20    1.38
 -15 -10   1   25.23    1.45
  15  10  -1   22.86    1.45
 -15  10   1   23.44    1.40
 -14 -10   1    2.65    0.59
  14 -10  -1    2.01    0.52
  14 -10  -1    2.27    0.50
 -14  10   1    2.22    0.52
  14  10  -1    3.15    0.62
 -13 -10   1    3.23    0.60
  13 -10  -1    3.11    0.59
  13 -10  -1    2.97    0.56
  13  10  -1    3.17    0.63
 -13  10   1    2.88    0.58
  12 -10  -1    0.40    0.29
  12 -10  -1    0.31    0.29
 -12 -10   1    0.26    0.28
 -12  10   1   -0.09    0.28
  12  10  -1    0.53    0.34
 -11 -10   1    7.35    0.68
  11 -10  -1    6.14    0.66
  11 -10  -1    8.08    0.65
  11  10  -1    7.81    0.72
  11  10  -1    8.03    0.57
 -11  10   1    6.96    0.66
  10 -10  -1    0.80    0.33
  10 -10  -1    0.32    0.26
 -10  10   1    0.02    0.24
  10  10  -1    0.47    0.31
  10  10  -1    0.71    0.25
   9 -10  -1    0.28    0.24
  -9 -10   1   -0.03    0.18
   9 -10  -1    0.27    0.26
  -9  10   1   -0.18    0.19
   9  10  -1    0.15    0.16
   9  10  -1    0.59    0.29
  -8 -10   1    8.32    0.57
   8 -10  -1    6.93    0.67
   8 -10  -1    8.22    0.58
   8  10  -1    8.52    0.48
   8  10  -1    9.14    0.70
  -8  10   1    8.37    0.66
   7 -10  -1    9.27    0.72
  -7 -10   1    8.63    0.58
   7 -10  -1    8.47    0.55
   7  10  -1    7.95    0.67
   7  10  -1    8.89    0.46
  -7  10   1    7.65    0.46
  -7  10   1    8.04    0.66
   6 -10  -1    3.91    0.50
   6 -10  -1    3.63    0.34
  -6 -10   1    3.64    0.39
   6  10  -1    4.40    0.48
  -6  10   1    3.80    0.33
  -6  10   1    3.11    0.42
   5 -10  -1    8.57    0.67
  -5 -10   1    6.40    0.53
   5 -10  -1    7.72    0.46
  -5  10   1    8.24    0.48
  -5  10   1    7.94    0.62
   5  10  -1    6.75    0.56
   4 -10  -1   22.75    0.87
   4 -10  -1   22.77    1.13
  -4 -10   1   21.75    1.03
   4  10  -1   20.61    1.06
  -4  10   1   22.54    1.08
   4  10  -1   22.43    1.10
  -4  10   1   21.93    0.93
  -3 -10   1    5.03    0.47
   3 -10  -1    5.71    0.54
  -3  10   1    5.15    0.41
  -3  10   1    4.49    0.46
   3  10  -1    4.17    0.43
   3  10  -1    4.74    0.48
  -2 -10   1    1.67    0.35
   2 -10  -1    1.39    0.35
  -2  10   1    1.51    0.29
   2  10  -1    1.76    0.34
   2  10  -1    1.67    0.34
  -2  10   1    1.82    0.17
  -2  10   1    2.24    0.38
  -1 -10   1    0.09    0.18
   1 -10  -1    0.09    0.20
   1  10  -1   -0.16    0.16
  -1  10   1   -0.12    0.14
  -1  10   1    0.10    0.08
  -1  10   1    0.31    0.19
   1  10  -1   -0.04    0.16
   0 -10   1    8.33    0.62
   0 -10  -1    9.88    0.65
   0  10   1   10.09    0.64
   0  10  -1    9.33    0.60
   0  10  -1    7.01    0.55
  -1 -10  -1    0.20    0.20
   1 -10   1   -0.01    0.21
   1  10   1   -0.21    0.12
  -1  10  -1   -0.16    0.16
  -1  10  -1    0.01    0.16
  -2 -10  -1    8.39    0.58
   2 -10   1    7.77    0.63
  -2  10  -1    8.80    0.55
  -2  10  -1    8.55    0.58
   2  10   1    8.20    0.59
   3 -10   1    5.72    0.56
  -3 -10  -1    6.04    0.49
   3 -10   1    6.23    0.33
   3  10   1    6.02    0.27
   3  10   1    6.62    0.53
  -3  10  -1    6.44    0.49
  -3  10  -1    7.35    0.54
   4 -10   1   -0.05    0.20
   4 -10   1    0.60    0.17
  -4 -10  -1    0.29    0.21
  -4  10  -1    0.37    0.18
  -4  10  -1    0.11    0.23
   4  10   1    0.39    0.12
   4  10   1    0.35    0.23
   5 -10   1   21.31    1.13
   5 -10   1   19.89    0.85
  -5 -10  -1   20.42    0.95
   5  10   1   21.08    0.79
  -5  10  -1   20.91    0.91
   5  10   1   19.88    1.06
  -5  10  -1   20.45    1.03
  -6 -10  -1    0.61    0.25
   6 -10   1    0.88    0.22
   6 -10   1    0.40    0.28
  -6  10  -1    0.38    0.29
   6  10   1    0.36    0.15
  -6  10  -1    0.49    0.20
   6  10   1    0.61    0.28
   7 -10   1   11.56    0.83
  -7 -10  -1   12.32    0.80
   7 -10   1   12.45    0.67
  -7 -10  -1   12.58    0.68
   7  10   1   11.88    0.60
   7  10   1   11.88    0.81
  -7  10  -1   11.62    0.76
  -7  10  -1   12.01    0.64
  -8 -10  -1    4.10    0.39
  -8 -10  -1    3.27    0.45
   8 -10   1    3.53    0.50
   8 -10   1    3.14    0.37
   8  10   1    3.31    0.34
  -8  10  -1    3.87    0.46
   8  10   1    2.87    0.51
  -8  10  -1    3.18    0.33
   9 -10   1    0.00    0.19
  -9 -10  -1   -0.13    0.19
   9 -10   1    0.15    0.26
   9  10   1    0.21    0.23
   9  10   1   -0.08    0.16
  -9  10  -1    0.16    0.34
 -10 -10  -1    0.63    0.30
  10 -10   1    0.31    0.31
  10 -10   1    0.21    0.24
  10  10   1    0.43    0.25
 -10  10  -1    0.24    0.25
  10  10   1    0.21    0.28
  11 -10   1    0.90    0.37
 -11 -10  -1    1.05    0.36
  11 -10   1    1.71    0.41
  11  10   1    0.85    0.36
 -11  10  -1    0.58    0.31
  11  10   1    0.81    0.29
  12 -10   1    2.23    0.48
  12 -10   1    3.08    0.47
 -12 -10  -1    3.88    0.66
 -12  10  -1    2.22    0.51
  12  10   1    2.36    0.55
  12  10   1    2.21    0.43
  13 -10   1   23.86    1.34
  13 -10   1   24.45    1.33
 -13 -10  -1   24.76    1.42
  13  10   1   25.07    1.25
  13  10   1   28.71    1.55
 -13  10  -1   21.32    1.28
 -14 -10  -1    2.62    0.60
  14 -10   1    3.60    0.63
  14 -10   1    3.40    0.62
  14  10   1    1.54    0.51
 -14  10  -1    2.41    0.55
  15 -10   1    0.78    0.41
  15 -10   1    0.72    0.37
 -15 -10  -1    0.96    0.46
 -15  10  -1    0.60    0.37
  15  10   1    0.96    0.43
  16 -10   1    2.88    0.66
 -16 -10  -1    2.05    0.61
 -16  10  -1    2.04    0.56
  16  10   1    1.81    0.54
  17 -10   1    3.15    0.68
 -17 -10  -1    2.05    0.58
 -17  10  -1    2.45    0.60
  17  10   1    3.27    0.73
  18 -10   1   -0.09    0.40
 -18 -10  -1    0.12    0.43
 -18  10  -1    1.06    0.50
  18  10   1    1.20    0.54
  19 -10   1    2.62    0.73
 -19 -10  -1    2.31    0.66
 -19  10  -1    2.04    0.64
  20 -10   1    0.15    0.46
 -20 -10  -1    0.31    0.54
 -20  10  -1   -0.17    0.44
  20 -11  -1    0.95    0.59
 -20  11   1    1.55    0.59
  19 -11  -1    0.59    0.48
 -19 -11   1    0.07    0.41
 -19  11   1    0.59    0.50
 -18 -11   1    1.49    0.55
  18 -11  -1    0.91    0.49
  18  11  -1    0.86    0.46
 -18  11   1    0.55    0.50
  17 -11  -1    0.96    0.48
 -17 -11   1    1.68    0.60
  17  11  -1    0.89    0.48
 -17  11   1    3.36    0.74
  16 -11  -1    2.95    0.63
 -16 -11   1    4.92    0.72
  16 -11  -1    4.31    0.67
  16  11  -1    4.87    0.72
 -16  11   1    3.03    0.64
  15 -11  -1    1.09    0.46
  15 -11  -1    1.15    0.46
 -15 -11   1    1.36    0.49
  15  11  -1    0.72    0.43
 -15  11   1   -0.19    0.35
 -14 -11   1    0.50    0.38
  14 -11  -1    1.16    0.44
  14 -11  -1    0.63    0.41
  14  11  -1    1.73    0.49
 -14  11   1    0.46    0.37
 -13 -11   1    0.81    0.39
  13 -11  -1    1.05    0.38
  13 -11  -1    0.50    0.39
 -13  11   1    0.35    0.31
  13  11  -1    1.07    0.48
 -12 -11   1    0.43    0.36
  12 -11  -1    0.52    0.34
  12 -11  -1    0.53    0.31
  12  11  -1    0.49    0.33
 -12  11   1    0.68    0.33
  11 -11  -1    5.56    0.66
 -11 -11   1    4.71    0.62
  11 -11  -1    4.44    0.52
  11  11  -1    3.62    0.53
 -11  11   1    4.93    0.62
  10 -11  -1    4.31    0.49
  10 -11  -1    3.90    0.65
 -10  11   1    4.18    0.54
  10  11  -1    3.92    0.53
  -9 -11   1   19.89    0.97
   9 -11  -1   17.86    1.13
   9 -11  -1   18.86    0.97
  -9  11   1   19.33    1.10
   9  11  -1   19.52    1.14
   8 -11  -1    2.24    0.49
   8 -11  -1    2.21    0.38
  -8 -11   1    2.75    0.39
   8  11  -1    2.50    0.48
  -8  11   1    2.05    0.47
   7 -11  -1    1.51    0.30
  -7 -11   1    1.15    0.30
   7 -11  -1    0.74    0.33
  -7  11   1    0.35    0.27
   7  11  -1    0.69    0.29
  -6 -11   1    1.29    0.32
   6 -11  -1    0.71    0.23
   6 -11  -1    0.63    0.35
  -6  11   1    1.00    0.32
   6  11  -1    0.66    0.29
  -6  11   1    0.96    0.24
  -5 -11   1    1.95    0.38
   5 -11  -1    2.15    0.26
   5 -11  -1    1.34    0.39
   5  11  -1    2.67    0.47
  -5  11   1    2.20    0.31
  -5  11   1    2.13    0.44
   4 -11  -1   11.67    0.82
  -4 -11   1   12.28    0.76
  -4  11   1   11.77    0.66
  -4  11   1   11.79    0.78
   4  11  -1   12.24    0.79
   4  11  -1   12.24    0.77
  -3 -11   1    1.14    0.33
   3 -11  -1    0.87    0.34
   3  11  -1    1.41    0.34
  -3  11   1    1.79    0.36
   3  11  -1    1.27    0.35
  -3  11   1    1.55    0.30
  -2 -11   1   35.71    1.52
   2 -11  -1   37.67    1.59
  -2  11   1   36.97    1.43
   2  11  -1   36.60    1.52
   2  11  -1   32.42    1.47
  -2  11   1   36.40    1.52
  -1 -11   1    3.49    0.45
   1 -11  -1    4.10    0.48
  -1  11   1    4.08    0.44
   1  11  -1    3.76    0.42
   1  11  -1    2.79    0.37
  -1  11   1    2.97    0.38
   0 -11   1   14.01    0.87
   0 -11  -1   15.15    0.88
   0  11   1   13.84    0.84
   0  11  -1   15.52    0.83
   0  11  -1   15.78    0.85
   1 -11   1   10.79    0.75
  -1 -11  -1   11.86    0.75
  -1  11  -1   10.69    0.68
  -1  11  -1   11.21    0.71
   1  11   1   11.63    0.74
  -2 -11  -1   41.97    1.65
   2 -11   1   40.74    1.72
   2  11   1   43.47    1.71
  -2  11  -1   37.58    1.62
  -2  11  -1   40.04    1.57
   3 -11   1   15.51    0.93
  -3 -11  -1   15.51    0.85
  -3  11  -1   15.19    0.86
  -3  11  -1   15.32    0.80
   3  11   1   14.59    0.87
   4 -11   1   37.70    1.69
  -4 -11  -1   39.12    1.56
   4 -11   1   39.65    1.35
  -4  11  -1   38.73    1.50
   4  11   1   38.48    1.66
  -4  11  -1   39.71    1.64
   5 -11   1   24.90    1.27
   5 -11   1   23.34    0.94
  -5 -11  -1   23.12    1.08
  -5  11  -1   22.69    1.02
  -5  11  -1   24.81    1.19
   5  11   1   22.89    1.20
   6 -11   1    4.12    0.53
  -6 -11  -1    3.20    0.39
   6 -11   1    3.68    0.34
  -6  11  -1    2.86    0.34
   6  11   1    3.03    0.53
  -6  11  -1    5.27    0.54
   7 -11   1   -0.03    0.22
   7 -11   1    0.15    0.19
  -7 -11  -1    0.27    0.22
  -7  11  -1   -0.15    0.20
   7  11   1   -0.07    0.21
  -7  11  -1    0.44    0.22
  -8 -11  -1    3.17    0.38
  -8 -11  -1    3.31    0.57
   8 -11   1    4.31    0.56
   8 -11   1    4.32    0.42
  -8  11  -1    3.35    0.46
   8  11   1    3.66    0.51
   9 -11   1    0.05    0.27
   9 -11   1   -0.21    0.19
  -9 -11  -1    0.17    0.24
  -9  11  -1   -0.16    0.25
   9  11   1   -0.07    0.20
  10 -11   1    0.01    0.23
  10 -11   1   -0.08    0.25
 -10 -11  -1    0.28    0.29
 -10  11  -1   -0.09    0.24
  10  11   1    0.10    0.25
 -11 -11  -1    2.99    0.56
  11 -11   1    3.06    0.45
  11 -11   1    3.79    0.57
 -11  11  -1    3.62    0.52
  11  11   1    3.27    0.60
  12 -11   1    1.70    0.52
  12 -11   1    1.72    0.44
 -12 -11  -1    1.68    0.49
 -12  11  -1    1.46    0.47
  12  11   1    2.06    0.55
 -13 -11  -1    0.22    0.32
  13 -11   1    0.17    0.29
  13 -11   1    0.41    0.37
 -13  11  -1   -0.28    0.30
  13  11   1    0.13    0.35
 -14 -11  -1    2.31    0.59
  14 -11   1    1.52    0.50
  14 -11   1    1.13    0.44
  14  11   1    1.77    0.50
 -14  11  -1    1.06    0.41
 -15 -11  -1   -0.25    0.34
  15 -11   1    0.59    0.39
  15 -11   1    0.55    0.39
 -15  11  -1    0.05    0.37
  15  11   1   -0.03    0.36
  16 -11   1    0.24    0.39
 -16 -11  -1   -0.07    0.36
  16  11   1    0.48    0.44
 -16  11  -1   -0.07    0.29
 -17 -11  -1    2.73    0.67
  17 -11   1    3.39    0.74
  17  11   1    2.79    0.71
 -17  11  -1    3.04    0.68
 -18 -11  -1   -0.16    0.39
  18 -11   1    0.27    0.45
 -18  11  -1   -0.18    0.31
  18  11   1   -0.23    0.42
 -19 -11  -1    0.13    0.47
  19 -11   1    0.30    0.48
 -19  11  -1    0.01    0.43
 -20 -11  -1    0.07    0.53
  20 -11   1    0.42    0.59
 -20 -12   1   -0.28    0.46
  20 -12  -1    0.05    0.47
 -19 -12   1    2.41    0.71
  19 -12  -1    2.93    0.74
  19  12  -1    2.81    0.80
 -19  12   1    1.74    0.64
 -18 -12   1   -0.19    0.36
  18 -12  -1   -0.15    0.40
 -18  12   1   -0.33    0.32
  18  12  -1   -0.26    0.43
  17 -12  -1    2.40    0.60
 -17 -12   1    2.86    0.69
  17  12  -1    2.71    0.69
 -17  12   1    1.72    0.56
  16 -12  -1    0.18    0.38
 -16 -12   1    0.19    0.40
  16 -12  -1    0.10    0.37
  16  12  -1   -0.15    0.42
 -16  12   1   -0.08    0.36
 -15 -12   1    0.72    0.48
  15 -12  -1   -0.03    0.36
  15 -12  -1    0.27    0.35
  15  12  -1    0.06    0.33
 -15  12   1   -0.49    0.31
 -14 -12   1    4.20    0.62
  14 -12  -1    3.20    0.62
  14 -12  -1    3.43    0.66
 -14  12   1    4.13    0.74
  14  12  -1    2.63    0.65
  13 -12  -1    4.83    0.58
  13 -12  -1    3.79    0.71
 -13 -12   1    4.87    0.70
 -13  12   1    5.78    0.68
  13  12  -1    7.64    0.81
  12 -12  -1   10.03    0.80
  12 -12  -1   10.26    0.91
 -12 -12   1    9.52    0.86
  12  12  -1   12.38    0.99
 -12  12   1    9.91    0.88
  11 -12  -1    6.43    0.71
  11 -12  -1    5.78    0.57
 -11 -12   1    6.81    0.74
 -11  12   1    6.23    0.67
  11  12  -1    5.72    0.68
  10 -12  -1    5.27    0.67
  10 -12  -1    5.72    0.54
  10  12  -1    6.74    0.71
 -10  12   1    5.90    0.68
   9 -12  -1   22.08    1.09
  -9 -12   1   23.73    1.13
   9 -12  -1   22.04    1.32
  -9  12   1   23.73    1.28
   9  12  -1   23.13    1.32
   8 -12  -1   23.35    1.35
   8 -12  -1   25.02    1.12
  -8 -12   1   25.85    1.19
   8  12  -1   24.50    1.33
  -8  12   1   23.12    1.27
   7 -12  -1    1.11    0.40
  -7 -12   1    1.38    0.35
   7 -12  -1    1.69    0.32
  -7  12   1    0.88    0.34
   7  12  -1    2.28    0.49
   6 -12  -1    0.19    0.27
  -6 -12   1    0.23    0.26
   6 -12  -1    0.37    0.21
  -6  12   1   -0.04    0.17
  -6  12   1    0.35    0.27
   6  12  -1    0.31    0.25
   5 -12  -1    3.03    0.55
  -5 -12   1    4.18    0.50
  -5  12   1    3.77    0.47
  -5  12   1    3.19    0.37
   5  12  -1    4.83    0.54
   4 -12  -1    2.37    0.48
  -4 -12   1    3.16    0.51
  -4  12   1    3.10    0.53
  -4  12   1    3.09    0.37
   4  12  -1    2.72    0.48
  -3 -12   1  102.81    3.62
   3 -12  -1  111.07    3.75
  -3  12   1  106.90    3.50
  -3  12   1  106.74    3.69
   3  12  -1  110.65    3.70
   3  12  -1  113.29    3.70
  -2 -12   1   -0.13    0.18
   2 -12  -1    0.36    0.27
  -2  12   1    0.48    0.24
   2  12  -1    0.08    0.22
  -2  12   1    0.33    0.27
   2  12  -1   -0.04    0.23
   1 -12  -1    8.38    0.71
  -1 -12   1    9.35    0.71
  -1  12   1    9.05    0.67
   1  12  -1   10.45    0.70
   1  12  -1    9.01    0.66
   0 -12  -1   15.50    0.95
   0 -12   1   14.49    0.93
   0  12   1   16.01    0.93
   0  12  -1   15.96    0.90
   0  12  -1   17.00    0.91
  -1 -12  -1   20.69    1.07
   1 -12   1   18.96    1.09
  -1  12  -1   18.04    1.00
  -1  12  -1   21.13    1.02
   1  12   1   19.03    1.04
  -2 -12  -1   19.45    1.04
   2 -12   1   20.46    1.13
  -2  12  -1   18.40    1.01
  -2  12  -1   20.55    1.00
   2  12   1   18.61    1.05
   3 -12   1    9.06    0.75
  -3 -12  -1    9.47    0.68
  -3  12  -1    9.04    0.62
   3  12   1    9.46    0.72
  -3  12  -1    8.22    0.65
   4 -12   1    3.17    0.58
  -4 -12  -1    2.81    0.39
  -4  12  -1    2.59    0.35
   4  12   1    3.14    0.52
  -4  12  -1    2.58    0.40
   5 -12   1   14.91    0.99
  -5 -12  -1   14.29    0.84
  -5  12  -1   13.49    0.76
  -5  12  -1   14.93    0.92
   5  12   1   16.57    0.98
  -6 -12  -1    2.59    0.44
   6 -12   1    3.38    0.49
  -6  12  -1    1.92    0.36
  -6  12  -1    2.04    0.46
   6  12   1    1.55    0.41
   7 -12   1    9.69    0.83
  -7 -12  -1   10.32    0.68
  -7 -12  -1    9.17    0.76
   7 -12   1   10.42    0.61
  -7  12  -1    9.92    0.63
  -7  12  -1   10.07    0.77
   7  12   1    9.35    0.79
   8 -12   1    5.94    0.49
  -8 -12  -1    6.49    0.67
   8 -12   1    6.50    0.71
  -8  12  -1    6.38    0.65
   8  12   1    6.19    0.66
   9 -12   1    2.52    0.39
   9 -12   1    2.82    0.59
  -9 -12  -1    2.60    0.52
   9  12   1    1.71    0.49
  -9  12  -1    2.38    0.51
  10 -12   1    0.18    0.28
  10 -12   1    0.56    0.35
 -10 -12  -1   -0.19    0.32
  10  12   1    0.36    0.31
 -10  12  -1    0.05    0.28
  11 -12   1    7.07    0.76
  11 -12   1    7.75    0.67
 -11 -12  -1    8.25    0.82
  11  12   1    7.55    0.80
 -11  12  -1    7.57    0.75
  12 -12   1    3.87    0.55
 -12 -12  -1    3.59    0.68
  12 -12   1    4.19    0.63
 -12  12  -1    3.79    0.57
  12  12   1    4.67    0.64
  13 -12   1    0.00    0.36
 -13 -12  -1    0.12    0.35
  13 -12   1   -0.19    0.24
 -13  12  -1    0.07    0.29
  13  12   1    0.39    0.31
  14 -12   1    0.78    0.40
  14 -12   1    0.40    0.41
 -14 -12  -1    1.25    0.51
  14  12   1    0.41    0.43
 -14  12  -1    0.72    0.40
  15 -12   1    6.53    0.82
 -15 -12  -1    6.89    0.84
  15 -12   1    7.01    0.79
 -15  12  -1    6.91    0.82
  15  12   1    6.80    0.84
 -16 -12  -1    0.76    0.49
  16 -12   1    0.42    0.43
  16  12   1    0.20    0.45
 -16  12  -1    0.18    0.39
 -17 -12  -1    8.25    0.96
  17 -12   1    6.21    0.81
  17  12   1    7.74    0.99
 -17  12  -1    7.95    0.90
  18 -12   1    0.35    0.47
 -18 -12  -1    0.10    0.43
 -18  12  -1    0.60    0.49
  18  12   1    0.54    0.54
 -19 -12  -1   -0.16    0.44
  19 -12   1   -0.05    0.51
 -19  12  -1    0.04    0.38
  19  12   1    0.85    0.56
 -19 -13   1   -0.17    0.46
  19  13  -1   -0.08    0.52
 -19  13   1    0.28    0.51
 -18 -13   1   -0.35    0.41
 -18  13   1   -0.30    0.41
  18  13  -1   -0.44    0.44
 -17 -13   1    0.67    0.50
  17  13  -1   -0.27    0.43
 -17  13   1   -0.11    0.39
 -16 -13   1    5.57    0.93
  16 -13  -1    4.33    0.79
  16 -13  -1    4.98    0.85
 -16  13   1    2.08    0.59
  16  13  -1    5.49    0.84
  15 -13  -1    0.35    0.40
  15 -13  -1    0.21    0.34
 -15 -13   1    0.36    0.43
 -15  13   1    0.11    0.35
  15  13  -1    0.98    0.47
 -14 -13   1    1.38    0.51
  14 -13  -1    0.54    0.36
  14 -13  -1    0.62    0.42
 -14  13   1    0.40    0.42
  14  13  -1   -0.03    0.35
  13 -13  -1    1.44    0.49
  13 -13  -1    0.77    0.39
 -13 -13   1    1.31    0.50
  13  13  -1    1.95    0.60
 -13  13   1    2.69    0.61
  12 -13  -1    3.01    0.65
 -12 -13   1    3.13    0.67
  12 -13  -1    3.70    0.53
  12  13  -1    2.53    0.63
 -12  13   1    3.24    0.67
  11 -13  -1    3.38    0.68
 -11 -13   1    2.52    0.58
 -11  13   1    3.82    0.67
  11  13  -1    3.33    0.65
 -10 -13   1    0.43    0.32
  10 -13  -1    0.84    0.43
  10  13  -1    0.02    0.34
 -10  13   1   -0.11    0.30
   9 -13  -1    3.93    0.70
   9  13  -1    4.15    0.57
  -9  13   1    2.34    0.53
  -8 -13   1   -0.06    0.22
   8 -13  -1   -0.25    0.28
  -8  13   1   -0.09    0.25
   8  13  -1   -0.42    0.26
  -7 -13   1    0.60    0.30
   7 -13  -1    0.86    0.40
  -7  13   1    0.66    0.33
   7  13  -1    0.21    0.26
  -6 -13   1    1.04    0.35
   6 -13  -1    1.23    0.44
   6  13  -1    0.74    0.35
  -6  13   1    0.68    0.26
  -6  13   1    0.77    0.33
  -5 -13   1    2.63    0.49
   5 -13  -1    3.27    0.60
  -5  13   1    2.35    0.48
   5  13  -1    3.39    0.49
  -5  13   1    2.97    0.38
   4 -13  -1   36.86    1.76
  -4 -13   1   40.06    1.69
   4  13  -1   36.05    1.66
  -4  13   1   39.43    1.53
  -4  13   1   36.00    1.67
  -3 -13   1    7.64    0.66
   3 -13  -1    4.93    0.58
   3  13  -1    5.77    0.57
  -3  13   1    6.04    0.59
  -2 -13   1    1.25    0.37
   2 -13  -1    1.85    0.44
   2  13  -1    2.08    0.43
   2  13  -1    0.93    0.31
  -2  13   1    1.11    0.35
   1 -13  -1   18.70    1.11
  -1 -13   1   19.17    1.10
   1  13  -1   20.41    1.07
  -1  13   1   19.19    1.08
   1  13  -1   18.04    1.03
   0 -13  -1   31.60    1.49
   0 -13   1   30.16    1.47
   0  13  -1   30.93    1.42
   0  13   1   29.32    1.42
   0  13  -1   30.22    1.38
   1 -13   1   50.33    2.10
  -1 -13  -1   49.79    2.05
  -1  13  -1   50.26    2.02
  -1  13  -1   51.35    1.97
   1  13   1   50.09    2.05
   2 -13   1   34.42    1.61
  -2 -13  -1   32.15    1.50
  -2  13  -1   30.58    1.40
   2  13   1   33.07    1.53
  -2  13  -1   34.30    1.52
  -3 -13  -1    1.78    0.42
   3 -13   1    1.49    0.43
  -3  13  -1    1.66    0.40
  -3  13  -1    1.82    0.39
   3  13   1    1.30    0.38
  -4 -13  -1   41.94    1.72
   4 -13   1   39.96    1.86
  -4  13  -1   39.73    1.61
  -4  13  -1   39.15    1.74
   4  13   1   40.68    1.80
   5 -13   1    0.45    0.34
  -5 -13  -1    0.61    0.29
   5  13   1    0.39    0.32
  -5  13  -1    0.36    0.28
  -5  13  -1    0.07    0.21
  -6 -13  -1    5.73    0.55
   6 -13   1    5.45    0.66
  -6  13  -1    5.25    0.60
  -6  13  -1    4.93    0.48
   6  13   1    6.11    0.66
  -7 -13  -1   -0.27    0.25
   7 -13   1   -0.04    0.29
  -7 -13  -1    0.31    0.27
   7  13   1    0.14    0.26
  -7  13  -1    0.77    0.34
   8 -13   1   19.46    1.25
  -8 -13  -1   17.88    1.14
   8  13   1   18.83    1.20
  -8  13  -1   16.82    1.08
  -9 -13  -1    0.96    0.44
   9 -13   1    1.13    0.44
   9  13   1    1.12    0.43
  -9  13  -1    1.51    0.47
  10 -13   1    2.43    0.59
 -10 -13  -1    3.46    0.64
 -10  13  -1    1.65    0.49
  10  13   1    2.83    0.61
 -11 -13  -1    4.46    0.67
  11 -13   1    3.80    0.72
 -11  13  -1    4.79    0.66
  11  13   1    3.13    0.64
 -12 -13  -1    0.56    0.37
  12 -13   1    0.19    0.37
 -12  13  -1    0.40    0.33
  12  13   1    0.74    0.42
 -13 -13  -1    0.88    0.42
  13 -13   1    0.74    0.43
  13  13   1    0.82    0.46
 -13  13  -1    0.59    0.36
  14 -13   1    3.71    0.73
 -14 -13  -1    4.85    0.85
  14  13   1    6.07    0.84
 -14  13  -1    5.37    0.73
  15 -13   1    0.24    0.41
 -15 -13  -1    0.19    0.41
 -15  13  -1   -0.15    0.31
  15  13   1    0.25    0.37
 -16 -13  -1    4.18    0.86
  16  13   1    2.43    0.73
 -16  13  -1    3.16    0.72
 -17 -13  -1    0.63    0.47
  17  13   1   -0.32    0.42
 -17  13  -1    0.92    0.46
 -18 -13  -1    0.40    0.46
 -18  13  -1    0.31    0.42
  18  13   1    0.19    0.55
 -18 -14   1    0.45    0.50
  18  14  -1   -0.27    0.44
 -18  14   1    0.28    0.48
 -17 -14   1    2.29    0.66
 -17  14   1    3.10    0.72
  17  14  -1    3.43    0.86
 -16 -14   1    1.25    0.59
  16 -14  -1    3.07    0.74
 -16  14   1    0.93    0.48
  16  14  -1    1.68    0.60
 -15 -14   1    0.75    0.48
  15 -14  -1    0.53    0.49
 -15  14   1    1.01    0.51
  15  14  -1    0.85    0.50
 -14 -14   1    0.16    0.33
  14 -14  -1   -0.08    0.38
 -14  14   1   -0.37    0.27
  14  14  -1   -0.31    0.36
 -13 -14   1    8.54    0.89
  13 -14  -1    7.81    0.88
  13  14  -1    9.58    0.93
 -13  14   1    7.38    0.82
 -12 -14   1   -0.34    0.32
  12 -14  -1    0.21    0.35
 -12  14   1    0.40    0.34
  12  14  -1    0.02    0.29
  11 -14  -1    3.27    0.68
 -11 -14   1    1.54    0.53
 -11  14   1    2.15    0.56
  11  14  -1    3.59    0.70
  10 -14  -1    0.22    0.33
 -10 -14   1    0.04    0.27
  10  14  -1    0.34    0.36
 -10  14   1    0.58    0.37
   9 -14  -1    0.26    0.36
  -9  14   1   -0.08    0.24
   9  14  -1    0.69    0.43
   8 -14  -1    3.31    0.66
  -8 -14   1    2.61    0.50
  -8  14   1    4.21    0.61
   8  14  -1    2.31    0.54
   7 -14  -1    0.92    0.43
  -7 -14   1    1.12    0.39
  -7  14   1    0.84    0.40
   7  14  -1    1.30    0.45
   6 -14  -1    1.22    0.46
  -6 -14   1    1.89    0.44
   6  14  -1    1.17    0.39
  -6  14   1    1.29    0.40
  -5 -14   1    3.96    0.53
   5 -14  -1    4.50    0.60
  -5  14   1    4.87    0.57
   5  14  -1    4.59    0.56
   4 -14  -1   -0.10    0.26
  -4 -14   1    0.41    0.31
  -4  14   1   -0.12    0.26
   4  14  -1    0.18    0.24
  -3 -14   1    7.29    0.68
   3 -14  -1    7.91    0.76
  -3  14   1    6.39    0.64
   3  14  -1    6.99    0.65
   2 -14  -1    0.48    0.34
  -2 -14   1    0.83    0.39
  -2  14   1    0.52    0.34
   2  14  -1    0.86    0.36
   2  14  -1    0.40    0.25
  -1 -14   1   11.25    0.87
   1 -14  -1   12.20    0.91
   1  14  -1   11.21    0.81
   1  14  -1   13.55    0.89
  -1  14   1   11.21    0.84
   0 -14   1    1.11    0.37
   0 -14  -1    2.66    0.51
   0  14  -1    2.48    0.47
   0  14  -1    2.04    0.43
   0  14   1    2.17    0.45
   1 -14   1   25.85    1.37
  -1 -14  -1   23.45    1.30
   1  14   1   23.96    1.29
  -1  14  -1   24.60    1.28
  -1  14  -1   27.12    1.28
  -2 -14  -1    0.00    0.27
   2 -14   1    0.62    0.34
  -2  14  -1   -0.11    0.26
   2  14   1   -0.14    0.21
  -2  14  -1    0.07    0.22
   3 -14   1    2.69    0.59
  -3 -14  -1    2.94    0.53
   3  14   1    2.82    0.56
  -3  14  -1    2.43    0.45
  -3  14  -1    3.53    0.48
   4 -14   1    2.09    0.56
  -4 -14  -1    2.09    0.47
  -4  14  -1    2.57    0.52
  -4  14  -1    2.38    0.42
   4  14   1    2.64    0.52
  -5 -14  -1   -0.04    0.26
   5 -14   1   -0.08    0.27
   5  14   1   -0.20    0.19
  -5  14  -1   -0.01    0.23
  -5  14  -1   -0.10    0.22
   6 -14   1   12.62    1.01
  -6 -14  -1   13.47    0.90
  -6  14  -1   14.74    0.84
  -6  14  -1   14.68    0.97
   6  14   1   13.07    0.97
  -7 -14  -1    0.94    0.41
   7 -14   1    0.04    0.34
  -7 -14  -1    0.23    0.30
   7  14   1    0.57    0.37
  -7  14  -1    0.43    0.35
  -8 -14  -1    1.70    0.51
   8 -14   1    1.59    0.54
   8  14   1    1.19    0.48
  -8  14  -1    2.32    0.53
  -9 -14  -1    2.16    0.53
   9 -14   1    2.98    0.65
  -9  14  -1    2.06    0.54
   9  14   1    1.77    0.52
 -10 -14  -1   -0.23    0.31
  10 -14   1    0.06    0.37
  10  14   1   -0.42    0.26
 -10  14  -1   -0.27    0.29
 -11 -14  -1    7.87    0.87
  11 -14   1    7.98    0.89
  11  14   1    8.32    0.86
 -11  14  -1    6.81    0.79
  12 -14   1    1.05    0.50
 -12 -14  -1    0.67    0.47
 -12  14  -1    1.15    0.45
  12  14   1    0.19    0.34
  13 -14   1    0.01    0.37
 -13 -14  -1   -0.19    0.34
 -13  14  -1   -0.10    0.31
  13  14   1   -0.30    0.27
  14 -14   1    6.86    0.85
 -14 -14  -1    7.28    0.90
  14  14   1    8.53    0.98
 -14  14  -1    6.73    0.81
  15 -14   1    3.72    0.81
 -15 -14  -1    5.78    0.82
  15  14   1    4.63    0.91
 -15  14  -1    5.69    0.75
 -16 -14  -1   10.81    1.11
 -16  14  -1    9.92    0.99
  16  14   1    7.16    0.99
 -17 -14  -1    0.89    0.57
  17  14   1    0.02    0.46
 -17  14  -1    0.25    0.44
 -18 -14  -1   -0.07    0.45
 -18  14  -1    0.46    0.50
 -17 -15   1    0.10    0.46
 -17  15   1    0.06    0.43
  17  15  -1    0.26    0.54
  16 -15  -1    2.04    0.67
 -16 -15   1    2.78    0.74
  16  15  -1    2.08    0.64
 -16  15   1    1.52    0.55
 -15 -15   1    0.38    0.50
  15 -15  -1   -0.54    0.34
 -15  15   1   -0.08    0.35
  15  15  -1    0.10    0.41
 -14 -15   1    0.17    0.40
  14 -15  -1    0.15    0.45
 -14  15   1    0.11    0.40
  14  15  -1   -0.24    0.27
 -13 -15   1    0.33    0.42
  13 -15  -1    0.49    0.43
 -13  15   1    2.25    0.61
  13  15  -1    0.98    0.52
 -12 -15   1    0.65    0.45
  12 -15  -1   -0.33    0.35
  12  15  -1    0.19    0.41
 -12  15   1    0.89    0.47
 -11 -15   1    6.23    0.77
  11 -15  -1    4.49    0.81
 -11  15   1    6.18    0.78
  11  15  -1    5.48    0.76
 -10 -15   1    0.71    0.38
  10 -15  -1   -0.08    0.32
 -10  15   1    0.16    0.34
  10  15  -1    0.15    0.35
   9 -15  -1    1.48    0.52
   9  15  -1    0.66    0.40
  -9  15   1    0.69    0.44
  -8 -15   1    1.13    0.43
   8 -15  -1    1.39    0.49
   8  15  -1    1.05    0.43
  -8  15   1    1.54    0.48
   7 -15  -1    4.58    0.66
  -7 -15   1    7.00    0.70
   7  15  -1    7.31    0.78
  -7  15   1    7.96    0.79
   6 -15  -1    6.53    0.79
  -6 -15   1    9.80    0.78
   6  15  -1    7.48    0.76
  -6  15   1    8.76    0.78
   5 -15  -1    0.20    0.35
  -5 -15   1   -0.03    0.26
   5  15  -1    0.03    0.29
  -5  15   1   -0.20    0.26
   4 -15  -1    1.08    0.44
  -4 -15   1    0.59    0.35
  -4  15   1    0.93    0.36
   4  15  -1    0.45    0.30
  -3 -15   1   -0.10    0.29
   3 -15  -1    0.68    0.39
  -3  15   1    0.66    0.34
   3  15  -1   -0.18    0.22
   2 -15  -1   52.60    2.24
  -2 -15   1   49.64    2.15
  -2  15   1   49.76    2.14
   2  15  -1   48.41    2.12
   1 -15  -1   21.78    1.29
  -1 -15   1   21.46    1.26
  -1  15   1   21.27    1.21
   1  15  -1   19.82    1.19
   1  15  -1   21.16    1.19
   0 -15  -1    7.14    0.72
   0 -15   1    7.24    0.75
   0  15  -1    5.86    0.61
   0  15  -1    5.92    0.63
   0  15   1    5.29    0.60
   1 -15   1   17.94    1.22
  -1 -15  -1   22.61    1.27
  -1  15  -1   21.54    1.21
  -1  15  -1   21.80    1.17
   1  15   1   21.17    1.22
   2 -15   1    7.56    0.79
  -2 -15  -1    8.44    0.76
  -2  15  -1    9.42    0.73
  -2  15  -1    8.78    0.74
   2  15   1    8.36    0.74
   3 -15   1    1.63    0.50
  -3 -15  -1    1.89    0.47
  -3  15  -1    1.95    0.46
  -3  15  -1    1.58    0.41
   3  15   1    1.66    0.43
   4 -15   1    4.00    0.72
  -4 -15  -1    3.96    0.55
   4  15   1    5.29    0.62
  -4  15  -1    4.81    0.53
  -4  15  -1    3.70    0.53
  -5 -15  -1    7.62    0.71
   5 -15   1    6.66    0.75
   5  15   1    7.57    0.75
  -5  15  -1    6.88    0.62
  -5  15  -1    6.52    0.68
   6 -15   1    1.18    0.45
  -6 -15  -1    1.20    0.40
   6  15   1    0.98    0.45
  -6  15  -1    0.90    0.37
  -7 -15  -1   17.11    1.15
   7 -15   1   16.74    1.23
   7  15   1   15.14    1.12
  -7  15  -1   16.96    1.12
   8 -15   1    1.19    0.50
  -8 -15  -1    1.72    0.50
  -8  15  -1    1.36    0.46
   8  15   1    0.96    0.45
   9 -15   1    2.75    0.69
  -9 -15  -1    2.63    0.60
  -9  15  -1    2.66    0.58
   9  15   1    1.66    0.54
 -10 -15  -1    4.06    0.76
  10 -15   1    4.56    0.82
 -10  15  -1    4.06    0.73
  10  15   1    4.83    0.69
 -11 -15  -1   -0.47    0.31
  11 -15   1   -0.07    0.32
  11  15   1    0.81    0.42
 -11  15  -1   -0.02    0.35
 -12 -15  -1    1.25    0.55
  12 -15   1    0.65    0.45
  12  15   1    1.24    0.50
 -12  15  -1    0.94    0.48
  13 -15   1    5.63    0.95
 -13 -15  -1    6.34    0.86
 -13  15  -1    5.24    0.79
  13  15   1    3.63    0.78
  14 -15   1    0.23    0.43
 -14 -15  -1    0.10    0.49
 -14  15  -1   -0.20    0.38
  14  15   1   -0.04    0.41
  15 -15   1    1.90    0.66
 -15 -15  -1   -0.09    0.44
  15  15   1    0.06    0.40
 -15  15  -1    0.14    0.43
 -16 -15  -1   -0.04    0.44
  16  15   1   -0.25    0.44
 -16  15  -1    0.27    0.49
 -17 -15  -1    0.67    0.55
  17  15   1    0.34    0.58
 -17  15  -1    0.25    0.40
 -16 -16   1    1.37    0.62
  16 -16  -1    2.12    0.70
 -16  16   1    1.16    0.59
  16  16  -1    2.17    0.72
  15 -16  -1    0.09    0.45
 -15 -16   1   -0.04    0.49
 -15  16   1    0.01    0.42
  15  16  -1    0.24    0.50
  14 -16  -1    4.03    0.86
 -14 -16   1    3.17    0.75
 -14  16   1    2.45    0.67
  14  16  -1    2.36    0.66
 -13 -16   1    2.95    0.75
  13 -16  -1    3.07    0.76
  13  16  -1    3.48    0.77
 -13  16   1    3.35    0.73
  12 -16  -1    2.00    0.64
 -12 -16   1    1.65    0.58
  12  16  -1    3.08    0.72
 -12  16   1    1.73    0.55
  11 -16  -1   -0.23    0.36
 -11 -16   1    0.19    0.37
 -11  16   1    1.34    0.46
  11  16  -1    0.38    0.36
  10 -16  -1    0.61    0.46
 -10 -16   1    0.97    0.44
  10  16  -1    0.44    0.38
 -10  16   1    0.56    0.37
   9 -16  -1    2.65    0.66
   9  16  -1    1.98    0.61
  -9  16   1    1.88    0.56
   8 -16  -1   -0.07    0.36
  -8  16   1    0.49    0.38
   8  16  -1   -0.18    0.33
   7 -16  -1    0.14    0.36
  -7 -16   1   -0.12    0.27
   7  16  -1    0.45    0.34
  -7  16   1    0.24    0.34
  -6 -16   1    4.03    0.59
   6 -16  -1    3.13    0.69
   6  16  -1    4.00    0.58
  -6  16   1    5.64    0.70
  -5 -16   1    1.97    0.53
   5 -16  -1    2.48    0.62
   5  16  -1    2.29    0.54
  -5  16   1    1.83    0.47
  -4 -16   1   11.45    0.94
   4 -16  -1   12.73    1.05
  -4  16   1   11.33    0.93
   4  16  -1   15.34    1.04
  -3 -16   1    8.10    0.79
   3 -16  -1    9.56    0.87
   3  16  -1    8.61    0.78
  -3  16   1    8.34    0.78
   2 -16  -1    7.36    0.79
  -2 -16   1    6.34    0.73
  -2  16   1    6.56    0.67
   2  16  -1    8.23    0.74
  -1 -16   1    4.94    0.65
   1 -16  -1    4.76    0.67
   1  16  -1    4.89    0.61
  -1  16   1    3.79    0.54
   0 -16   1   17.18    1.20
   0 -16  -1   19.34    1.22
   0  16   1   17.95    1.14
   0  16  -1   18.37    1.15
  -1 -16  -1    1.35    0.47
   1 -16   1    3.02    0.64
   1  16   1    3.07    0.59
  -1  16  -1    2.16    0.50
  -1  16  -1    1.54    0.44
   2 -16   1    0.15    0.34
  -2 -16  -1    0.53    0.36
  -2  16  -1    0.62    0.33
  -2  16  -1    0.14    0.30
   2  16   1    0.49    0.32
   3 -16   1    2.51    0.60
  -3 -16  -1    2.45    0.54
  -3  16  -1    1.92    0.50
  -3  16  -1    1.78    0.44
   3  16   1    3.05    0.58
  -4 -16  -1    1.04    0.39
   4 -16   1    0.55    0.40
  -4  16  -1    1.08    0.39
  -4  16  -1    0.88    0.35
   4  16   1    1.99    0.53
   5 -16   1   25.17    1.55
  -5 -16  -1   24.96    1.38
  -5  16  -1   26.66    1.33
  -5  16  -1   26.32    1.47
   5  16   1   25.26    1.49
   6 -16   1    0.75    0.47
  -6 -16  -1    2.16    0.55
  -6 -16  -1    1.18    0.46
  -6  16  -1    1.03    0.41
   6  16   1    0.80    0.40
  -7 -16  -1    1.77    0.57
   7 -16   1    1.59    0.55
   7  16   1    2.51    0.60
  -7  16  -1    1.23    0.44
  -8 -16  -1    3.69    0.71
   8 -16   1    4.57    0.83
   8  16   1    4.25    0.66
  -8  16  -1    4.21    0.75
   9 -16   1    0.40    0.38
  -9 -16  -1    0.03    0.37
   9  16   1    0.35    0.38
  -9  16  -1    0.19    0.36
  10 -16   1   -0.06    0.34
 -10 -16  -1    0.15    0.30
  10  16   1    0.14    0.40
 -10  16  -1   -0.20    0.25
 -11 -16  -1   11.19    1.08
  11 -16   1   11.03    1.10
  11  16   1   13.69    1.18
 -11  16  -1   12.62    1.08
  12 -16   1    0.52    0.45
 -12 -16  -1    0.18    0.42
  12  16   1    0.54    0.43
 -12  16  -1    0.09    0.37
  13 -16   1    1.74    0.61
 -13 -16  -1    2.89    0.73
  13  16   1    2.92    0.71
 -13  16  -1    0.98    0.47
  14 -16   1    5.73    0.96
 -14 -16  -1    5.73    0.87
 -14  16  -1    5.39    0.93
  14  16   1    5.80    0.89
  15 -16   1    0.95    0.59
 -15 -16  -1    0.36    0.52
 -15  16  -1    0.73    0.47
  15  16   1    1.51    0.62
 -16 -16  -1    2.39    0.74
 -16  16  -1    2.21    0.65
  16  16   1    2.95    0.82
  16 -17  -1    0.65    0.55
  15 -17  -1    0.38    0.56
 -15 -17   1    0.51    0.56
  15  17  -1   -0.13    0.38
 -15  17   1    0.44    0.48
  14 -17  -1   -0.04    0.45
 -14 -17   1    0.58    0.52
 -14  17   1    0.28    0.45
  14  17  -1   -0.02    0.44
  13 -17  -1    0.25    0.55
 -13 -17   1    0.70    0.44
  13  17  -1    0.30    0.40
 -13  17   1    0.03    0.34
 -12 -17   1   -0.10    0.41
  12 -17  -1    0.10    0.44
  12  17  -1    0.25    0.44
 -12  17   1    0.17    0.43
  11 -17  -1    8.89    1.04
 -11 -17   1    9.74    0.98
 -11  17   1    8.34    0.90
  11  17  -1    8.88    0.98
 -10 -17   1    0.30    0.46
  10 -17  -1   -0.19    0.33
  10  17  -1   -0.02    0.30
 -10  17   1   -0.29    0.29
   9 -17  -1    1.10    0.52
  -9 -17   1    1.19    0.52
  -9  17   1    2.66    0.65
   9  17  -1    1.20    0.50
   8 -17  -1    0.27    0.39
   8  17  -1    0.68    0.45
  -8  17   1    0.53    0.44
   7 -17  -1    8.95    0.98
  -7 -17   1    8.20    0.83
   7  17  -1    9.14    0.92
  -7  17   1    9.23    0.89
  -6 -17   1    1.25    0.46
   6 -17  -1    0.21    0.38
  -6  17   1    1.03    0.41
   6  17  -1    1.05    0.42
  -5 -17   1    0.30    0.35
   5 -17  -1    0.77    0.41
   5  17  -1    0.10    0.27
  -5  17   1    0.22    0.31
   4 -17  -1   -0.28    0.28
  -4 -17   1    0.80    0.41
  -4  17   1    0.18    0.35
   4  17  -1   -0.16    0.26
   3 -17  -1    4.44    0.80
  -3 -17   1    3.75    0.67
  -3  17   1    4.20    0.62
   3  17  -1    4.12    0.57
  -2 -17   1    0.40    0.37
   2 -17  -1    0.75    0.44
   2  17  -1    0.38    0.34
  -2  17   1    0.39    0.31
   1 -17  -1    4.65    0.80
  -1 -17   1    5.85    0.74
  -1  17   1    5.54    0.67
   1  17  -1    5.63    0.67
   0 -17   1    9.79    0.94
   0 -17  -1   10.08    0.93
   0  17   1   10.40    0.90
   0  17  -1   10.83    0.88
   1 -17   1    8.50    0.89
  -1 -17  -1   10.27    0.91
   1  17   1    8.58    0.83
  -1  17  -1    9.59    0.84
   2 -17   1    0.64    0.42
  -2 -17  -1    1.22    0.46
  -2  17  -1    0.16    0.31
   2  17   1    0.14    0.28
  -3 -17  -1    1.53    0.50
   3 -17   1    2.42    0.62
   3  17   1    2.46    0.55
  -3  17  -1    2.46    0.56
  -4 -17  -1    4.71    0.67
   4 -17   1    5.47    0.76
   4  17   1    6.44    0.77
  -4  17  -1    4.41    0.60
  -4  17  -1    5.14    0.68
  -5 -17  -1    2.42    0.58
   5 -17   1    2.62    0.69
  -5 -17  -1    2.77    0.61
  -5  17  -1    3.75    0.69
   5  17   1    1.42    0.50
  -6 -17  -1    0.16    0.39
   6 -17   1    0.46    0.42
  -6 -17  -1    0.81    0.42
   6  17   1    0.03    0.30
  -6  17  -1    0.11    0.39
   7 -17   1    0.12    0.42
  -7 -17  -1    1.79    0.55
  -7  17  -1    1.06    0.46
   7  17   1    0.94    0.45
  -8 -17  -1    1.13    0.46
   8 -17   1    0.48    0.44
   8  17   1    0.58    0.45
  -8  17  -1    1.67    0.54
   9 -17   1   -0.27    0.38
  -9 -17  -1    0.44    0.47
   9  17   1   -0.34    0.32
  -9  17  -1   -0.15    0.35
  10 -17   1    1.21    0.56
 -10 -17  -1    0.77    0.51
 -10  17  -1    0.61    0.41
  10  17   1    0.63    0.49
 -11 -17  -1    6.02    0.86
  11 -17   1    6.56    0.91
  11  17   1    5.73    0.80
 -11  17  -1    7.05    0.81
 -12 -17  -1    1.41    0.58
  12 -17   1    3.03    0.75
  12  17   1    2.24    0.63
 -12  17  -1    2.45    0.68
 -13 -17  -1   -0.17    0.47
  13 -17   1   -0.06    0.40
  13  17   1   -0.29    0.41
 -13  17  -1   -0.30    0.37
 -14 -17  -1    0.09    0.45
  14 -17   1    0.46    0.54
 -14  17  -1    0.40    0.46
  14  17   1    0.57    0.46
 -15 -17  -1    0.65    0.53
  15 -17   1   -0.24    0.49
  15  17   1    0.27    0.52
 -15  17  -1    0.33    0.46
  15 -18  -1    0.02    0.57
  14 -18  -1    0.88    0.58
 -14 -18   1    5.04    0.99
 -14  18   1    2.60    0.72
 -13 -18   1    0.32    0.47
  13 -18  -1   -0.26    0.43
  13  18  -1    0.17    0.41
 -13  18   1    0.19    0.49
 -12 -18   1    0.51    0.49
  12 -18  -1    0.11    0.44
  12  18  -1    0.08    0.47
 -12  18   1    0.24    0.45
  11 -18  -1    0.05    0.44
 -11 -18   1    0.04    0.37
 -11  18   1   -0.47    0.27
  11  18  -1   -0.10    0.27
  10 -18  -1    0.79    0.47
 -10 -18   1    0.37    0.49
  10  18  -1    0.62    0.43
 -10  18   1    0.47    0.40
  -9 -18   1    2.48    0.71
   9 -18  -1    1.45    0.60
   9  18  -1    1.10    0.53
  -9  18   1    1.13    0.51
   8 -18  -1    0.16    0.34
  -8 -18   1   -0.13    0.30
  -8  18   1   -0.01    0.36
   8  18  -1    0.11    0.40
   7 -18  -1    4.11    0.82
   7  18  -1    2.75    0.70
  -7  18   1    2.16    0.60
  -6 -18   1    7.20    0.84
   6 -18  -1    7.70    0.95
   6  18  -1    7.41    0.85
  -6  18   1    7.58    0.83
   5 -18  -1    1.01    0.52
  -5 -18   1    0.67    0.47
   5  18  -1    0.48    0.39
  -5  18   1    0.01    0.27
   4 -18  -1    1.06    0.49
  -4 -18   1    1.07    0.46
   4  18  -1    1.11    0.46
  -4  18   1    0.74    0.42
  -3 -18   1   16.47    1.20
   3 -18  -1   16.02    1.24
  -3  18   1   15.49    1.12
   3  18  -1   14.10    1.11
   2 -18  -1    0.21    0.41
  -2 -18   1   -0.49    0.29
   2  18  -1   -0.38    0.29
  -2  18   1   -0.11    0.25
   1 -18  -1    0.96    0.47
  -1 -18   1    0.66    0.44
  -1  18   1    0.06    0.32
   1  18  -1    0.54    0.40
   0 -18   1   14.07    1.14
   0 -18  -1   15.13    1.18
   0  18  -1   13.90    1.08
   0  18   1   15.12    1.10
  -1 -18  -1    3.74    0.71
   1 -18   1    2.65    0.66
  -1  18  -1    4.07    0.72
   1  18   1    5.50    0.70
  -2 -18  -1    0.46    0.39
   2 -18   1   -0.18    0.34
   2  18   1    0.14    0.34
  -2  18  -1   -0.04    0.28
   3 -18   1    0.16    0.36
  -3 -18  -1    0.70    0.44
   3  18   1   -0.17    0.25
  -3  18  -1   -0.14    0.24
  -4 -18  -1    0.53    0.42
  -4 -18  -1    1.36    0.47
   4 -18   1    1.58    0.55
  -4  18  -1    0.67    0.40
   4  18   1    1.06    0.43
  -5 -18  -1    3.74    0.70
  -5 -18  -1    5.79    0.74
   5 -18   1    3.62    0.76
   5  18   1    4.43    0.66
  -5  18  -1    4.05    0.72
  -6 -18  -1    1.23    0.53
   6 -18   1    1.36    0.56
   6  18   1    1.26    0.46
  -6  18  -1    0.71    0.42
  -7 -18  -1   10.82    1.02
   7 -18   1    8.34    0.98
   7  18   1    8.93    0.95
  -7  18  -1    9.71    0.95
  -8 -18  -1    0.48    0.38
   8 -18   1    1.14    0.53
   8  18   1    0.69    0.45
  -8  18  -1    0.85    0.45
  -9 -18  -1    1.39    0.53
   9 -18   1    1.01    0.56
  -9  18  -1    1.00    0.50
   9  18   1    1.89    0.59
  10 -18   1   -0.24    0.40
 -10 -18  -1    0.06    0.41
 -10  18  -1    0.50    0.43
  10  18   1   -0.09    0.44
  11 -18   1    0.76    0.50
 -11 -18  -1    1.35    0.55
 -11  18  -1    0.70    0.48
  11  18   1    0.22    0.39
 -12 -18  -1    1.63    0.61
  12 -18   1    1.58    0.64
 -12  18  -1    0.36    0.45
  12  18   1    0.31    0.49
  13 -18   1    0.76    0.56
 -13 -18  -1    1.00    0.55
 -13  18  -1    0.93    0.56
  13  18   1    0.94    0.59
  14 -18   1    0.83    0.62
 -14 -18  -1    2.59    0.71
 -14  18  -1    3.30    0.77
  14  18   1    3.93    0.88
  13 -19  -1   -0.47    0.48
 -13 -19   1   -0.29    0.46
 -13  19   1    0.34    0.46
  13  19  -1    0.35    0.48
 -12 -19   1    0.13    0.43
  12 -19  -1    0.33    0.52
 -12  19   1    0.47    0.50
  12  19  -1    0.23    0.46
 -11 -19   1    3.28    0.78
  11 -19  -1    2.43    0.69
  11  19  -1    3.13    0.74
 -11  19   1    2.72    0.71
  10 -19  -1    0.38    0.45
 -10 -19   1   -0.07    0.32
  10  19  -1    0.41    0.46
 -10  19   1   -0.24    0.30
  -9 -19   1    0.67    0.49
   9 -19  -1    0.24    0.44
   9  19  -1   -0.27    0.34
  -9  19   1    0.40    0.47
  -8 -19   1    2.07    0.64
   8 -19  -1    0.58    0.51
   8  19  -1    1.44    0.58
  -8  19   1    0.82    0.48
   7 -19  -1    1.65    0.59
   7  19  -1    1.79    0.58
  -7  19   1    1.30    0.52
   6 -19  -1    0.11    0.44
  -6 -19   1    1.98    0.61
  -6  19   1    2.63    0.68
   6  19  -1    1.20    0.51
   5 -19  -1   -0.20    0.37
  -5 -19   1    0.35    0.43
  -5  19   1    0.09    0.30
   5  19  -1   -0.13    0.32
  -4 -19   1    0.45    0.43
   4 -19  -1   -0.15    0.31
  -4  19   1    0.40    0.35
   4  19  -1    0.46    0.41
   3 -19  -1    0.38    0.41
  -3 -19   1    0.50    0.42
  -3  19   1    0.62    0.41
   3  19  -1    1.44    0.50
   2 -19  -1    1.96    0.64
  -2 -19   1    2.22    0.62
   2  19  -1    1.23    0.51
  -2  19   1    2.31    0.61
   1 -19  -1   13.54    1.17
  -1 -19   1   15.33    1.20
  -1  19   1   13.66    1.10
   1  19  -1   15.48    1.15
   0 -19  -1    0.87    0.48
   0 -19   1    0.91    0.47
   0  19  -1    1.29    0.49
   0  19   1    1.45    0.50
  -1 -19  -1    2.84    0.70
   1 -19   1    2.09    0.64
  -1  19  -1    0.74    0.39
   1  19   1    1.74    0.54
   2 -19   1    0.14    0.45
  -2 -19  -1    0.65    0.44
   2  19   1    0.41    0.34
  -2  19  -1    0.00    0.32
  -3 -19  -1    1.28    0.49
   3 -19   1    0.26    0.42
  -3 -19  -1    0.69    0.47
   3  19   1    0.36    0.41
  -3  19  -1    0.76    0.45
  -4 -19  -1    0.26    0.30
   4 -19   1   -0.40    0.33
  -4 -19  -1    0.44    0.45
   4  19   1   -0.12    0.32
  -4  19  -1    0.49    0.35
  -5 -19  -1    4.79    0.82
  -5 -19  -1    5.88    0.80
   5 -19   1    5.32    0.95
  -5  19  -1    4.94    0.68
   5  19   1    5.65    0.76
   6 -19   1    4.94    0.93
  -6 -19  -1    6.95    0.85
  -6  19  -1    7.78    0.87
   6  19   1    7.31    0.90
  -7 -19  -1    0.42    0.43
   7 -19   1    2.01    0.63
  -7  19  -1    1.43    0.51
   7  19   1    1.90    0.63
  -8 -19  -1    0.52    0.47
   8 -19   1   -0.26    0.36
   8  19   1    0.56    0.40
  -8  19  -1    0.11    0.33
  -9 -19  -1   -0.28    0.37
   9 -19   1    0.19    0.45
   9  19   1   -0.36    0.38
  -9  19  -1    0.29    0.41
  10 -19   1   -0.43    0.34
 -10 -19  -1   -0.23    0.34
 -10  19  -1   -0.02    0.36
  10  19   1   -0.12    0.34
 -11 -19  -1   -0.35    0.39
  11 -19   1    0.71    0.49
  11  19   1    0.48    0.50
 -11  19  -1    0.05    0.39
 -12 -19  -1    3.72    0.87
  12 -19   1    3.84    0.94
  12  19   1    4.29    0.91
 -12  19  -1    4.09    0.82
  13 -19   1    0.40    0.52
 -13  19  -1    0.68    0.52
  11 -20  -1   -0.03    0.43
 -11 -20   1    0.25    0.49
  11  20  -1    0.06    0.41
 -11  20   1   -0.26    0.42
  10 -20  -1    0.24    0.55
 -10 -20   1    0.00    0.41
  10  20  -1   -0.20    0.41
 -10  20   1    0.23    0.49
  -9 -20   1    0.19    0.36
   9 -20  -1   -0.02    0.45
  -9  20   1    0.13    0.36
   9  20  -1   -0.08    0.44
  -8 -20   1   -0.19    0.40
   8 -20  -1   -0.40    0.39
  -8  20   1    0.43    0.43
   8  20  -1   -0.19    0.32
  -7 -20   1    0.61    0.44
   7 -20  -1    0.38    0.47
   7  20  -1    0.58    0.49
  -7  20   1    0.39    0.42
   6 -20  -1    0.10    0.43
  -6  20   1    0.42    0.43
   6  20  -1    0.17    0.36
  -5 -20   1    5.99    0.83
   5 -20  -1    5.74    1.01
  -5  20   1    5.05    0.73
   5  20  -1    5.64    0.80
  -4 -20   1    2.84    0.70
   4 -20  -1    3.04    0.76
   4  20  -1    4.05    0.76
  -4  20   1    3.61    0.78
   3 -20  -1   14.45    1.24
  -3 -20   1   13.50    1.16
  -3  20   1   14.55    1.15
   3  20  -1   11.71    1.07
  -2 -20   1    0.08    0.36
   2 -20  -1   -0.31    0.32
   2  20  -1    0.19    0.31
  -2  20   1    0.12    0.39
   1 -20  -1    0.28    0.48
  -1 -20   1    0.52    0.48
   1  20  -1    0.29    0.33
  -1  20   1    0.23    0.36
   0 -20  -1    1.28    0.54
   0 -20   1    0.28    0.43
   0  20   1    1.49    0.50
   0  20  -1    1.52    0.49
  -1 -20  -1    0.98    0.42
   1 -20   1    0.90    0.53
  -1 -20  -1    1.86    0.60
   1  20   1    0.62    0.38
  -1  20  -1    0.79    0.41
   2 -20   1    0.42    0.40
  -2 -20  -1    0.15    0.39
  -2 -20  -1    0.12    0.36
   2  20   1    0.45    0.36
  -2  20  -1    0.28    0.35
   3 -20   1    1.47    0.60
  -3 -20  -1    1.92    0.59
  -3 -20  -1    1.23    0.52
  -3  20  -1    0.91    0.43
   3  20   1    2.00    0.63
  -4 -20  -1    2.08    0.62
   4 -20   1    1.98    0.70
  -4 -20  -1    2.77    0.72
  -4  20  -1    3.25    0.69
   4  20   1    1.76    0.59
   5 -20   1    2.96    0.79
  -5 -20  -1    4.55    0.83
   5  20   1    4.91    0.72
  -5  20  -1    5.40    0.76
   6 -20   1    1.06    0.56
  -6 -20  -1    0.26    0.33
   6  20   1    0.95    0.53
  -6  20  -1    0.30    0.40
  -7 -20  -1   -0.28    0.39
   7 -20   1   -0.17    0.36
   7  20   1    0.04    0.35
  -7  20  -1    0.86    0.48
   8 -20   1    0.11    0.45
  -8 -20  -1   -0.21    0.39
  -8  20  -1   -0.18    0.35
   8  20   1   -0.30    0.37
   9 -20   1    1.35    0.58
  -9 -20  -1    0.75    0.45
   9  20   1    0.96    0.57
  -9  20  -1    0.41    0.46
 -10 -20  -1    0.69    0.58
  10 -20   1    0.23    0.58
  10  20   1    1.02    0.54
 -10  20  -1    0.46    0.45
  11 -20   1    0.10    0.46
 -11 -20  -1   -0.62    0.43
  11  20   1    0.20    0.53
 -11  20  -1    0.98    0.57
 -10  21   1    6.93    1.26
  10  21  -1    5.86    0.89
   9 -21  -1    0.73    0.57
  -9 -21   1    0.13    0.45
   9  21  -1    0.07    0.47
  -9  21   1    0.07    0.44
  -8 -21   1    1.24    0.57
   8 -21  -1    1.78    0.70
   8  21  -1    0.52    0.52
  -8  21   1    1.94    0.69
   7 -21  -1    0.20    0.48
  -7 -21   1    1.61    0.66
  -7  21   1    0.58    0.52
   7  21  -1    1.25    0.56
   6 -21  -1    0.56    0.50
  -6 -21   1    0.73    0.50
   6  21  -1    0.05    0.36
  -6  21   1   -0.32    0.34
   5 -21  -1    0.33    0.49
  -5 -21   1    0.20    0.47
  -5  21   1    0.46    0.41
   5  21  -1    0.73    0.46
  -4 -21   1    0.62    0.55
   4 -21  -1    0.64    0.51
   4  21  -1    0.37    0.42
  -4  21   1    0.65    0.46
  -3 -21   1    6.28    0.91
   3 -21  -1    5.64    1.00
   3  21  -1    5.83    0.81
  -3  21   1    4.12    0.80
   2 -21  -1   -0.14    0.41
  -2 -21   1    0.42    0.43
  -2  21   1   -0.12    0.37
   2  21  -1    0.37    0.44
   1 -21  -1    4.45    0.83
  -1 -21   1    3.67    0.83
   1  21  -1    3.06    0.70
  -1  21   1    4.20    0.80
   0 -21  -1    0.28    0.43
   0 -21   1    0.07    0.41
   0  21   1    0.21    0.41
   0  21  -1    0.07    0.38
  -1 -21  -1    3.80    0.73
   1 -21   1    4.39    0.88
  -1 -21  -1    3.77    0.79
   1  21   1    3.66    0.74
  -1  21  -1    2.56    0.68
  -2 -21  -1   -0.12    0.37
  -2 -21  -1    0.87    0.49
   2 -21   1    0.85    0.55
  -2  21  -1    0.62    0.45
   2  21   1    0.11    0.32
   3 -21   1    3.96    0.88
  -3 -21  -1    2.83    0.70
  -3  21  -1    5.09    0.76
   3  21   1    3.50    0.74
  -4 -21  -1    2.73    0.67
  -4 -21  -1    1.42    0.59
   4 -21   1    1.75    0.67
   4  21   1    2.85    0.68
  -4  21  -1    3.44    0.72
   5 -21   1   -0.38    0.37
  -5 -21  -1    0.36    0.41
  -5  21  -1    0.01    0.37
   5  21   1    0.64    0.47
   6 -21   1    0.24    0.52
  -6 -21  -1    0.63    0.51
  -6  21  -1   -0.03    0.32
   6  21   1   -0.12    0.43
  -7 -21  -1    0.51    0.49
   7 -21   1   -0.11    0.45
  -7  21  -1    0.52    0.45
   7  21   1    0.06    0.44
   8 -21   1    1.90    0.76
  -8 -21  -1    1.48    0.64
  -8  21  -1    2.21    0.69
   8  21   1    0.06    0.44
   9 -21   1   -0.09    0.51
  -9 -21  -1    0.20    0.47
   9  21   1    0.87    0.57
  -9  21  -1    0.28    0.43
   7 -22  -1    0.53    0.54
  -7 -22   1    1.15    0.59
  -7  22   1    2.49    0.75
   7  22  -1    1.07    0.63
   6 -22  -1    0.29    0.52
  -6 -22   1    0.85    0.57
   6  22  -1    0.41    0.47
  -6  22   1    0.37    0.48
   5 -22  -1    0.82    0.62
  -5 -22   1    0.32    0.47
   5  22  -1    0.42    0.48
  -5  22   1    0.45    0.47
   4 -22  -1    0.05    0.42
  -4 -22   1   -0.14    0.38
  -4 -22   1   -0.53    0.46
  -4  22   1   -0.09    0.33
   4  22  -1    0.37    0.48
  -3 -22   1    2.94    0.78
   3 -22  -1    5.09    0.96
  -3  22   1    2.61    0.75
   3  22  -1    4.26    0.84
  -2 -22   1    1.39    0.67
   2 -22  -1    2.29    0.71
   2  22  -1    2.60    0.69
  -2  22   1    1.35    0.61
   1 -22  -1    0.10    0.49
  -1 -22   1    0.05    0.47
  -1  22   1    0.21    0.40
   1  22  -1    0.29    0.35
   0 -22   1    0.42    0.50
   0 -22  -1   -0.21    0.48
   0  22   1    0.02    0.34
   0  22  -1   -0.07    0.38
  -1 -22  -1    0.42    0.49
   1 -22   1    0.28    0.50
   1  22   1    0.16    0.41
  -1  22  -1    0.20    0.39
  -2 -22  -1    0.70    0.50
  -2 -22  -1    0.06    0.47
   2 -22   1    0.19    0.47
  -2  22  -1    0.76    0.48
   2  22   1   -0.07    0.42
   3 -22   1    0.13    0.52
  -3 -22  -1    1.13    0.60
  -3 -22  -1    0.78    0.48
   3  22   1    0.68    0.45
  -3  22  -1    0.66    0.46
   4 -22   1    5.33    0.98
  -4 -22  -1    5.28    0.96
   4  22   1    4.31    0.89
  -4  22  -1    4.20    0.81
   5 -22   1    0.35    0.51
  -5 -22  -1    0.35    0.51
   5  22   1    0.35    0.51
  -5  22  -1    0.41    0.47
  -6 -22  -1    0.21    0.51
   6 -22   1    0.77    0.62
  -6  22  -1    0.09    0.48
   6  22   1    0.57    0.58
   7 -22   1    0.52    0.65
  -7 -22  -1    0.42    0.52
   7  22   1   -0.03    0.46
  -7  22  -1    0.80    0.55
  -4 -23   1   -0.02    0.49
   4  23  -1    0.53    0.53
  -4  23   1   -0.30    0.42
  -3 -23   1    0.89    0.54
   3 -23  -1    0.97    0.59
  -3 -23   1    1.62    0.70
  -3  23   1    0.72    0.53
   3  23  -1    2.06    0.69
  -2 -23   1    0.66    0.54
  -2 -23   1    0.16    0.54
   2 -23  -1    0.65    0.58
  -2  23   1   -0.01    0.38
   2  23  -1    0.21    0.46
  -1 -23   1    0.62    0.57
   1 -23  -1    1.12    0.61
   1  23  -1    1.29    0.57
  -1  23   1    1.64    0.63
   0 -23  -1    0.06    0.51
   0 -23   1   -0.15    0.48
   0  23   1    0.06    0.34
   0  23  -1    0.51    0.47
   1 -23   1    2.27    0.78
  -1 -23  -1    1.93    0.66
  -1  23  -1    3.83    0.82
   1  23   1    1.99    0.65
  -2 -23  -1    0.09    0.50
   2 -23   1    0.54    0.50
  -2  23  -1    0.40    0.48
   2  23   1    0.54    0.54
   3 -23   1    0.98    0.62
  -3 -23  -1    1.55    0.64
   3  23   1    2.56    0.73
  -3  23  -1    1.75    0.67
  -4 -23  -1    2.32    0.72
  -4  23  -1    0.75    0.62
  23   0  -2   -0.05    0.47
 -23   0   2    0.28    0.37
  22   0  -2    2.35    0.71
 -22   0   2    3.26    0.73
  21   0  -2    0.40    0.46
 -21   0   2    0.37    0.40
 -20   0   2    1.30    0.47
  20   0  -2    2.17    0.65
  19   0  -2   -0.24    0.31
 -19   0   2    0.20    0.36
 -18   0   2    2.71    0.56
  18   0  -2    1.28    0.49
 -17   0   2    0.20    0.29
  17   0  -2    0.11    0.29
  16   0  -2    1.07    0.39
 -16   0   2    1.12    0.37
 -15   0   2   -0.18    0.20
  15   0  -2    0.64    0.34
  14   0  -2   12.52    0.89
 -14   0   2   13.82    0.85
  13   0  -2    0.29    0.17
  13   0  -2    0.13    0.27
 -13   0   2    0.28    0.20
 -12   0   2   36.39    1.37
  12   0  -2   38.26    1.63
  12   0  -2   38.20    1.38
 -11   0   2    0.14    0.16
  11   0  -2    0.07    0.13
  11   0  -2    0.12    0.22
  10   0  -2   23.80    0.94
 -10   0   2   24.08    0.92
  10   0  -2   22.99    1.08
   9   0  -2    0.10    0.18
   9   0  -2    0.12    0.14
  -9   0   2    0.02    0.11
   8   0  -2  186.35    5.84
  -8   0   2  190.20    5.50
   8   0  -2  192.16    5.53
   7   0  -2    0.12    0.13
  -7   0   2    0.03    0.10
   7   0  -2   -0.15    0.09
   6   0  -2   42.54    1.35
   6   0  -2   39.96    1.45
   5   0  -2    0.01    0.10
   5   0  -2    0.24    0.13
   4   0  -2    6.20    0.27
   4   0  -2    6.29    0.32
   4   0  -2    6.35    0.34
   3   0  -2    0.31    0.11
   3   0  -2   -0.04    0.08
   3   0  -2    0.03    0.06
   2   0  -2  209.65    5.81
   2   0  -2  203.43    5.79
   2   0  -2  202.23    6.02
   0   0  -2   78.40    2.30
   0   0   2   78.06    2.37
   0   0  -2   79.00    2.28
   1   0   2   -0.15    0.04
  -1   0  -2   -0.06    0.05
   1   0   2    0.14    0.08
  -1   0  -2    0.15    0.08
  -2   0  -2  162.86    4.72
   2   0   2  169.74    4.76
   2   0   2  158.12    4.89
   3   0   2    0.06    0.10
   3   0   2    0.11    0.07
  -3   0  -2    0.17    0.12
   3   0   2   -0.09    0.07
   4   0   2    2.92    0.16
   4   0   2    2.58    0.25
   4   0   2    2.65    0.23
  -4   0  -2    2.91    0.25
   5   0   2    0.07    0.07
   5   0   2   -0.06    0.11
  -5   0  -2    0.25    0.14
   5   0   2   -0.04    0.12
   6   0   2   47.11    1.71
   6   0   2   48.39    1.44
  -6   0  -2   48.73    1.62
  -7   0  -2    0.02    0.14
   7   0   2    0.06    0.14
   7   0   2   -0.01    0.07
  -8   0  -2    0.97    0.23
   8   0   2    0.97    0.13
   8   0   2    1.08    0.26
   9   0   2   -0.12    0.08
  -9   0  -2    0.01    0.16
   9   0   2   -0.10    0.15
 -10   0  -2    9.92    0.61
  10   0   2    9.29    0.67
  10   0   2   10.38    0.42
 -11   0  -2   -0.02    0.18
  11   0   2   -0.05    0.20
 -12   0  -2    5.03    0.49
  12   0   2    6.24    0.59
  13   0   2   -0.30    0.24
 -13   0  -2    0.01    0.20
  14   0   2    6.56    0.66
 -14   0  -2    6.39    0.57
 -15   0  -2   -0.06    0.24
  15   0   2   -0.12    0.22
 -15   0  -2    0.20    0.28
 -16   0  -2   -0.16    0.21
  16   0   2    0.01    0.31
  17   0   2   -0.12    0.35
 -17   0  -2   -0.25    0.25
 -18   0  -2   19.49    1.21
 -19   0  -2    0.17    0.37
  19   0   2    0.53    0.42
  20   0   2    0.07    0.42
 -20   0  -2    0.53    0.44
 -21   0  -2   -0.24    0.29
  21   0   2    0.35    0.50
  22   0   2    2.72    0.77
 -22   0  -2    0.74    0.48
  23  -1  -2   -0.15    0.50
 -23  -1   2    0.90    0.54
  23   1  -2   -0.16    0.38
 -23   1   2   -0.23    0.32
 -22  -1   2    0.35    0.42
  22  -1  -2    0.55    0.53
 -22   1   2    0.53    0.49
  22   1  -2    0.12    0.45
 -21  -1   2    0.26    0.42
  21  -1  -2   -0.20    0.33
 -21   1   2    0.04    0.31
  21   1  -2    0.42    0.46
 -20  -1   2   -0.02    0.33
  20  -1  -2    0.27    0.37
  20   1  -2    1.10    0.47
 -20   1   2    0.02    0.31
  19  -1  -2    0.36    0.35
 -19  -1   2   -0.17    0.27
  19   1  -2    0.34    0.33
 -19   1   2   -0.24    0.28
  18  -1  -2    0.60    0.36
 -18  -1   2    0.34    0.29
 -18   1   2   -0.38    0.29
  18   1  -2    1.03    0.42
 -17  -1   2    2.23    0.50
  17  -1  -2    2.62    0.61
 -17   1   2    2.37    0.50
  17   1  -2    3.00    0.63
 -16  -1   2    0.31    0.26
  16  -1  -2    1.76    0.47
 -16   1   2    0.51    0.29
  16   1  -2    1.11    0.40
  15  -1  -2   29.45    1.49
  15   1  -2   25.13    1.39
 -15   1   2   27.69    1.33
  14  -1  -2   15.87    1.01
 -14  -1   2   14.93    0.81
  14  -1  -2   17.01    0.82
 -14   1   2   14.59    0.89
  14   1  -2   15.41    0.98
 -13  -1   2   14.53    0.75
  13  -1  -2   14.99    0.94
  13  -1  -2   14.96    0.75
 -13   1   2   14.33    0.71
  13   1  -2   12.85    0.86
 -13   1   2   14.71    0.86
  13   1  -2   15.46    0.71
  12  -1  -2    1.64    0.30
 -12  -1   2    1.92    0.32
  12  -1  -2    1.65    0.37
 -12   1   2    1.66    0.24
 -12   1   2    1.72    0.35
  12   1  -2    0.99    0.23
  12   1  -2    2.15    0.41
  11  -1  -2   15.17    0.72
  11  -1  -2   14.56    0.85
 -11  -1   2   13.60    0.69
 -11   1   2   15.14    0.65
 -11   1   2   14.53    0.77
  11   1  -2   15.93    0.87
  11   1  -2   14.34    0.67
  10  -1  -2    8.25    0.49
 -10  -1   2    8.54    0.48
  10  -1  -2    8.57    0.60
 -10   1   2    7.79    0.42
  10   1  -2    8.33    0.57
 -10   1   2    8.11    0.53
  10   1  -2    8.39    0.46
   9  -1  -2    5.90    0.40
  -9  -1   2    6.70    0.40
   9  -1  -2    6.18    0.47
  -9   1   2    6.63    0.35
   9   1  -2    6.45    0.38
   9   1  -2    6.63    0.49
   8  -1  -2   15.93    0.81
  -8  -1   2   17.19    0.71
   8  -1  -2   17.25    0.73
   8   1  -2   17.70    0.70
  -8   1   2   18.03    0.65
   8   1  -2   18.18    0.83
   7  -1  -2   67.29    2.29
   7  -1  -2   69.44    2.16
   7   1  -2   68.22    2.12
   7   1  -2   69.48    2.29
   7   1  -2   68.06    2.27
  -7   1   2   68.12    2.05
   6  -1  -2   46.80    1.73
   6  -1  -2   52.23    1.65
   6   1  -2   53.26    1.62
   6   1  -2   49.62    1.72
   6   1  -2   52.68    1.73
  -6   1   2   50.06    1.66
  -6   1   2   51.69    1.53
   5  -1  -2   11.51    0.55
   5  -1  -2   12.70    0.53
   5   1  -2   11.46    0.49
  -5   1   2   11.47    0.41
  -5   1   2   12.41    0.51
   5   1  -2   10.96    0.53
   5   1  -2   13.07    0.56
   4  -1  -2  284.17    8.04
   4  -1  -2  290.91    8.36
   4   1  -2  280.33    8.01
   4   1  -2  276.61    8.03
   4   1  -2  295.01    8.34
   4   1  -2  285.25    8.20
  -4   1   2  268.83    8.15
   3  -1  -2   42.51    1.33
   3  -1  -2   42.52    1.21
   3  -1  -2   42.53    1.37
   3   1  -2   44.36    1.36
   3   1  -2   40.01    1.32
  -3   1   2   39.29    1.30
   3   1  -2   41.87    1.29
   3   1  -2   42.91    1.31
   2  -1  -2   26.29    0.76
   2  -1  -2   24.37    0.83
   2  -1  -2   23.01    0.84
  -2   1   2   24.66    0.80
   2   1  -2   26.19    0.81
   2   1  -2   25.42    0.83
   2   1  -2   24.95    0.83
   2   1  -2   25.84    0.82
   1  -1  -2    3.48    0.16
  -1  -1   2    3.36    0.17
   1  -1  -2    3.28    0.19
  -1   1   2    3.48    0.16
   1   1  -2    3.46    0.19
   1   1  -2    3.54    0.14
   1   1  -2    3.31    0.18
   0  -1  -2    3.09    0.17
   0  -1  -2    2.86    0.17
   0  -1   2    3.18    0.17
   0   1  -2    3.09    0.12
   0   1   2    2.92    0.18
   0   1   2    3.04    0.15
   0   1  -2    3.04    0.17
   0   1  -2    2.95    0.18
   1  -1   2   17.47    0.62
  -1  -1  -2   17.39    0.55
  -1  -1  -2   17.20    0.61
  -1   1  -2   17.61    0.61
  -1   1  -2   17.04    0.55
   1   1   2   16.08    0.58
   1   1   2   17.10    0.62
  -2  -1  -2    5.76    0.19
  -2  -1  -2    5.10    0.28
   2  -1   2    5.46    0.26
   2  -1   2    5.08    0.29
   2   1   2    4.91    0.29
   2   1   2    5.28    0.27
  -2   1  -2    5.43    0.28
  -3  -1  -2    0.41    0.13
   3  -1   2    0.42    0.14
   3  -1   2    0.67    0.12
  -3   1  -2    0.81    0.15
   3   1   2    0.34    0.13
   3   1   2    0.53    0.13
  -4  -1  -2    1.48    0.20
   4  -1   2    1.15    0.18
   4  -1   2    1.22    0.15
  -4   1  -2    1.40    0.18
   4   1   2    1.22    0.23
   4   1   2    1.46    0.19
   5  -1   2   -0.06    0.08
   5  -1   2    0.18    0.13
  -5  -1  -2    0.11    0.13
  -5   1  -2    0.46    0.14
   5   1   2   -0.07    0.12
   5   1   2    0.00    0.11
   6  -1   2    4.77    0.27
  -6  -1  -2    4.63    0.35
   6  -1   2    5.13    0.38
  -6   1  -2    4.97    0.34
   6   1   2    4.95    0.38
   6   1   2    4.72    0.37
   7  -1   2    7.03    0.48
  -7  -1  -2    6.66    0.44
   7  -1   2    6.76    0.34
   7   1   2    7.64    0.49
   7   1   2    6.15    0.45
  -7   1  -2    6.17    0.40
  -8  -1  -2   21.50    0.92
   8  -1   2   20.87    0.99
   8  -1   2   21.47    0.77
  -8   1  -2   20.22    0.87
   8   1   2   21.02    0.97
   8   1   2   20.94    0.64
   8   1   2   20.65    0.98
   9  -1   2    5.87    0.33
  -9  -1  -2    5.12    0.43
   9  -1   2    5.16    0.47
   9   1   2    6.04    0.51
   9   1   2    5.26    0.22
  -9   1  -2    5.73    0.43
  10  -1   2   -0.22    0.13
 -10  -1  -2    0.43    0.22
  10  -1   2    0.13    0.13
 -10   1  -2    0.52    0.22
  10   1   2    0.35    0.21
 -11  -1  -2   -0.13    0.17
  11  -1   2   -0.28    0.16
  11  -1   2    0.01    0.12
  11   1   2   -0.11    0.16
 -11   1  -2    0.23    0.19
  12  -1   2    1.59    0.42
 -12  -1  -2    1.52    0.34
 -12   1  -2    2.29    0.33
  12   1   2    2.30    0.46
 -12   1  -2    1.11    0.30
  13  -1   2   21.48    1.24
 -13  -1  -2   22.80    1.12
 -13   1  -2   22.58    1.08
  13   1   2   22.77    1.27
 -13   1  -2   24.25    1.14
 -14  -1  -2    0.41    0.28
  14  -1   2    0.04    0.23
 -14   1  -2    0.42    0.26
  14   1   2    0.14    0.25
 -14   1  -2    0.26    0.29
 -15  -1  -2   18.27    1.07
  15  -1   2   21.44    1.32
 -15   1  -2   20.23    1.08
 -15   1  -2   21.13    1.16
  15   1   2   20.30    1.28
 -16  -1  -2    1.81    0.42
  16  -1   2    1.71    0.54
  16   1   2    1.38    0.48
 -16   1  -2    1.34    0.42
  17  -1   2    3.10    0.69
 -17  -1  -2    2.74    0.54
  17   1   2    2.50    0.59
 -17   1  -2    2.73    0.55
  18  -1   2    0.40    0.40
 -18  -1  -2    0.56    0.34
 -18   1  -2    0.71    0.38
  18   1   2    0.74    0.45
  19  -1   2    4.50    0.70
 -19  -1  -2    4.79    0.65
 -19   1  -2    4.55    0.67
  19   1   2    4.15    0.82
  20  -1   2    0.20    0.37
 -20  -1  -2   -0.07    0.26
 -20   1  -2   -0.15    0.26
  20   1   2   -0.04    0.39
 -21  -1  -2    0.78    0.41
  21  -1   2    0.63    0.48
 -21   1  -2    0.22    0.42
  21   1   2    0.58    0.45
  22  -1   2    1.51    0.65
 -22  -1  -2    0.01    0.37
  22   1   2    0.05    0.42
 -22   1  -2   -0.04    0.32
  23   2  -2    3.54    0.85
  22  -2  -2    0.66    0.44
 -22  -2   2    0.39    0.45
  22   2  -2    0.46    0.49
 -22   2   2    0.05    0.41
 -21  -2   2    0.00    0.37
  21  -2  -2    0.10    0.38
  21   2  -2    0.40    0.46
 -21   2   2    0.77    0.50
  20  -2  -2    0.69    0.41
 -20  -2   2   -0.02    0.34
 -20   2   2    0.30    0.38
  20   2  -2   -0.01    0.35
  19  -2  -2    0.17    0.33
 -19  -2   2    0.06    0.33
 -19   2   2    0.22    0.32
  19   2  -2    0.66    0.39
  18  -2  -2    3.25    0.67
 -18  -2   2    2.64    0.56
  18   2  -2    3.34    0.65
 -18   2   2    2.95    0.59
  17  -2  -2    3.16    0.65
  17   2  -2    4.02    0.59
 -17   2   2    3.08    0.56
  16  -2  -2    2.98    0.60
  16   2  -2    3.73    0.57
 -16   2   2    4.31    0.53
  15  -2  -2   -0.02    0.23
 -15  -2   2    0.27    0.24
  15   2  -2    0.21    0.25
 -15   2   2   -0.01    0.22
 -14  -2   2    2.31    0.40
  14  -2  -2    2.08    0.35
  14  -2  -2    1.95    0.44
 -14   2   2    2.08    0.42
  14   2  -2    2.52    0.49
  13  -2  -2    0.22    0.23
 -13  -2   2    0.04    0.20
  13  -2  -2    0.30    0.20
 -13   2   2    0.29    0.22
  13   2  -2    0.22    0.27
  12  -2  -2    1.67    0.31
 -12  -2   2    1.47    0.30
  12  -2  -2    2.29    0.44
  12   2  -2    1.43    0.24
  12   2  -2    1.29    0.34
 -12   2   2    1.36    0.23
 -12   2   2    1.57    0.34
  11  -2  -2    3.93    0.45
 -11  -2   2    3.27    0.33
  11  -2  -2    4.11    0.37
 -11   2   2    3.78    0.28
 -11   2   2    3.05    0.36
  11   2  -2    3.28    0.39
  11   2  -2    3.50    0.32
 -10  -2   2    8.49    0.51
  10  -2  -2    9.16    0.53
  10  -2  -2    7.72    0.58
 -10   2   2    9.23    0.42
  10   2  -2    8.88    0.58
 -10   2   2    8.03    0.53
  10   2  -2    8.88    0.47
  -9  -2   2    0.09    0.14
   9  -2  -2    0.34    0.20
   9  -2  -2    0.27    0.16
   9   2  -2    0.47    0.15
   9   2  -2    0.21    0.18
   9   2  -2    0.61    0.22
  -9   2   2    0.28    0.17
  -9   2   2    0.40    0.12
   8  -2  -2    1.15    0.25
   8  -2  -2    1.68    0.23
   8   2  -2    1.63    0.28
  -8   2   2    1.08    0.13
  -8   2   2    1.30    0.24
   8   2  -2    1.70    0.20
   8   2  -2    1.29    0.26
   7  -2  -2   27.03    1.10
   7  -2  -2   28.03    1.04
  -7   2   2   27.68    1.04
  -7   2   2   27.75    0.87
   7   2  -2   27.79    0.97
   7   2  -2   28.59    1.11
   7   2  -2   25.65    1.06
   6  -2  -2   78.69    2.41
   6  -2  -2   80.37    2.53
  -6   2   2   77.20    2.22
  -6   2   2   73.33    2.41
   6   2  -2   77.60    2.48
   6   2  -2   75.25    2.48
   6   2  -2   78.08    2.34
   5  -2  -2    5.57    0.35
   5  -2  -2    5.03    0.34
   5   2  -2    4.88    0.31
   5   2  -2    5.11    0.33
  -5   2   2    5.45    0.32
   5   2  -2    5.63    0.33
  -5   2   2    4.79    0.18
   5   2  -2    5.42    0.30
   4  -2  -2    0.50    0.15
   4  -2  -2   -0.06    0.09
   4   2  -2    0.09    0.10
   4   2  -2    0.13    0.12
   4   2  -2    0.19    0.12
   4   2  -2    0.05    0.09
  -4   2   2    0.39    0.13
   3  -2  -2  236.33    6.68
   3  -2  -2  232.99    6.90
  -3   2   2  235.86    6.76
   3   2  -2  233.24    6.68
   3   2  -2  229.48    6.63
   3   2  -2  235.37    6.87
   3   2  -2  230.95    6.77
   2  -2  -2  431.40   12.51
   2  -2  -2  429.75   12.14
   2  -2  -2  438.17   12.09
   2   2  -2  432.05   12.28
   2   2  -2  428.74   12.06
   2   2  -2  432.29   12.14
   2   2  -2  428.50   12.47
  -2   2   2  416.20   12.28
   1  -2  -2   26.53    0.91
  -1  -2   2   28.02    0.88
   1  -2  -2   28.23    0.86
   1   2  -2   27.68    0.87
  -1   2   2   28.84    0.91
   1   2  -2   27.98    0.92
   0  -2  -2   57.12    1.73
   0  -2   2   57.82    1.77
   0  -2  -2   58.67    1.74
   0   2  -2   59.15    1.77
   0   2   2   56.16    1.78
   0   2  -2   60.75    1.73
   0   2   2   57.47    1.76
  -1  -2  -2   18.94    0.61
   1  -2   2   17.91    0.66
  -1  -2  -2   19.38    0.67
   1  -2   2   19.34    0.67
  -1   2  -2   18.38    0.62
   1   2   2   17.30    0.66
  -1   2  -2   19.71    0.67
   1   2   2   16.97    0.64
   2  -2   2  523.83   14.30
  -2  -2  -2  504.99   14.39
   2  -2   2  525.28   14.85
  -2  -2  -2  511.10   14.32
   2   2   2  488.68   14.84
   2   2   2  496.84   14.58
  -2   2  -2  506.40   14.53
  -2   2  -2  518.60   14.38
  -3  -2  -2  179.06    5.25
   3  -2   2  184.28    5.41
   3  -2   2  183.17    5.18
  -3  -2  -2  183.96    5.03
  -3   2  -2  176.14    5.21
   3   2   2  181.11    5.31
   3   2   2  177.95    5.40
  -3   2  -2  176.33    5.25
  -4  -2  -2    7.03    0.42
   4  -2   2    7.64    0.43
   4  -2   2    8.82    0.40
  -4   2  -2    7.50    0.39
   4   2   2    7.67    0.42
   4   2   2    8.37    0.44
  -4   2  -2    8.26    0.39
  -5  -2  -2   54.78    1.79
   5  -2   2   53.25    1.84
   5  -2   2   55.46    1.70
  -5   2  -2   52.05    1.73
   5   2   2   54.29    1.85
  -5   2  -2   54.22    1.73
   5   2   2   53.27    1.81
  -6  -2  -2  139.66    4.25
   6  -2   2  137.78    4.40
   6  -2   2  139.59    4.12
  -6   2  -2  142.13    4.19
   6   2   2  138.92    4.33
  -6   2  -2  141.51    4.24
   6   2   2  145.60    4.42
   7  -2   2   23.22    1.03
   7  -2   2   24.63    0.88
  -7  -2  -2   23.30    0.98
  -7   2  -2   23.57    0.92
  -7   2  -2   23.82    0.94
   7   2   2   23.56    1.02
   7   2   2   24.30    1.04
  -8  -2  -2    0.94    0.25
   8  -2   2    1.30    0.20
   8  -2   2    1.79    0.33
   8   2   2    1.77    0.32
  -8   2  -2    1.29    0.24
  -8   2  -2    1.73    0.27
   8   2   2    1.63    0.31
   9  -2   2    3.89    0.41
  -9  -2  -2    4.09    0.38
   9  -2   2    4.00    0.30
  -9   2  -2    3.98    0.35
  -9   2  -2    4.09    0.39
   9   2   2    4.64    0.44
   9   2   2    4.51    0.45
  10  -2   2    5.04    0.35
  10  -2   2    5.64    0.53
 -10  -2  -2    4.47    0.44
 -10   2  -2    5.60    0.45
  10   2   2    5.81    0.52
  10   2   2    4.54    0.46
 -10   2  -2    6.09    0.43
  11  -2   2    3.02    0.42
 -11  -2  -2    2.77    0.38
  11  -2   2    2.41    0.27
 -11   2  -2    2.50    0.41
 -11   2  -2    2.42    0.34
  11   2   2    2.93    0.43
  12  -2   2    0.79    0.35
 -12  -2  -2    0.01    0.21
 -12   2  -2    1.12    0.31
 -12   2  -2    0.67    0.25
  12   2   2    1.11    0.35
  13  -2   2   -0.03    0.22
 -13  -2  -2   -0.13    0.20
 -13   2  -2    0.18    0.24
  13   2   2   -0.10    0.19
 -13   2  -2   -0.23    0.21
 -14  -2  -2    3.25    0.48
  14  -2   2    3.25    0.61
 -14   2  -2    3.46    0.48
  14   2   2    3.51    0.62
 -14   2  -2    4.68    0.49
  15  -2   2    1.86    0.48
 -15  -2  -2    1.74    0.45
  15   2   2    2.63    0.54
 -15   2  -2    1.92    0.44
 -16  -2  -2    0.11    0.27
  16  -2   2    0.15    0.30
  16   2   2    0.26    0.34
 -16   2  -2   -0.01    0.25
  17  -2   2    0.42    0.37
 -17   2  -2    0.63    0.38
  17   2   2    0.41    0.34
 -18  -2  -2    2.21    0.51
  18  -2   2    1.47    0.51
 -18   2  -2    1.25    0.45
  18   2   2    2.74    0.64
  19  -2   2    0.81    0.47
 -19  -2  -2    0.71    0.40
 -19   2  -2    0.73    0.44
  19   2   2    0.15    0.44
 -20  -2  -2    0.16    0.38
  20  -2   2   -0.08    0.35
  20   2   2   -0.03    0.38
 -20   2  -2    0.19    0.37
 -21  -2  -2    1.66    0.52
  21  -2   2    1.82    0.66
  21   2   2    2.07    0.66
 -21   2  -2    2.84    0.67
  22  -2   2    0.66    0.48
 -22  -2  -2   -0.30    0.35
 -22   2  -2    0.22    0.46
  22   2   2    0.16    0.46
  23   3  -2    0.11    0.50
 -22  -3   2    0.49    0.39
  22  -3  -2    0.19    0.51
  22   3  -2    1.71    0.60
 -22   3   2    0.57    0.43
 -21  -3   2    1.12    0.47
  21  -3  -2    2.30    0.65
 -21   3   2    0.72    0.49
  21   3  -2    1.53    0.57
  20  -3  -2    0.28    0.36
 -20  -3   2    0.90    0.46
  20   3  -2    1.55    0.51
 -20   3   2    1.06    0.49
  19  -3  -2    0.36    0.44
 -19  -3   2    0.50    0.34
 -19   3   2   -0.24    0.27
  19   3  -2   -0.02    0.32
  18  -3  -2    8.62    0.88
  18   3  -2    6.96    0.78
 -18   3   2    6.52    0.75
  17  -3  -2    1.88    0.52
  17   3  -2    0.37    0.35
 -17   3   2    1.47    0.45
  16  -3  -2    0.10    0.27
 -16  -3   2    0.16    0.27
 -16   3   2    0.53    0.37
  16   3  -2    0.01    0.26
  15  -3  -2    7.74    0.74
 -15  -3   2    7.98    0.61
  15   3  -2    6.72    0.68
 -15   3   2    5.70    0.60
 -14  -3   2   16.29    0.89
  14  -3  -2   17.21    1.05
  14  -3  -2   15.89    0.85
 -14   3   2   14.32    0.91
  14   3  -2   18.22    1.05
  13  -3  -2    5.91    0.50
  13  -3  -2    5.79    0.57
 -13  -3   2    7.07    0.54
  13   3  -2    6.90    0.59
 -13   3   2    5.41    0.52
  12  -3  -2    3.17    0.38
  12  -3  -2    2.47    0.39
 -12  -3   2    3.61    0.40
 -12   3   2    3.31    0.43
  12   3  -2    3.48    0.44
  12   3  -2    3.10    0.30
 -11  -3   2    0.04    0.15
  11  -3  -2    0.06    0.18
  11  -3  -2    0.51    0.23
  11   3  -2    0.27    0.23
  11   3  -2   -0.22    0.19
  11   3  -2    0.05    0.13
 -11   3   2    0.05    0.12
 -11   3   2   -0.04    0.16
  10  -3  -2   29.58    1.19
 -10  -3   2   29.67    1.18
  10  -3  -2   28.39    1.28
  10   3  -2   28.69    1.28
 -10   3   2   30.32    1.23
 -10   3   2   31.09    0.99
  10   3  -2   29.19    1.26
  10   3  -2   29.70    1.07
   9  -3  -2    0.87    0.22
  -9  -3   2    1.44    0.26
   9  -3  -2    0.88    0.25
   9   3  -2    1.39    0.19
   9   3  -2    1.35    0.29
  -9   3   2    1.28    0.28
   9   3  -2    0.81    0.23
  -9   3   2    0.91    0.13
   8  -3  -2   15.26    0.76
   8  -3  -2   15.08    0.72
   8   3  -2   14.86    0.76
   8   3  -2   15.68    0.64
  -8   3   2   14.59    0.72
   8   3  -2   14.64    0.72
  -8   3   2   15.65    0.52
   7  -3  -2    8.27    0.50
   7  -3  -2    7.27    0.48
   7   3  -2    8.57    0.48
  -7   3   2    8.75    0.30
  -7   3   2    7.82    0.46
   7   3  -2    8.64    0.51
   7   3  -2    8.62    0.42
   6  -3  -2   65.00    2.15
   6  -3  -2   68.68    2.23
   6   3  -2   68.95    2.20
   6   3  -2   68.53    2.18
   6   3  -2   68.02    2.07
  -6   3   2   61.81    2.13
   5  -3  -2   53.54    1.75
   5  -3  -2   52.73    1.78
   5   3  -2   53.05    1.73
   5   3  -2   53.85    1.67
  -5   3   2   52.75    1.73
   5   3  -2   50.94    1.72
   5   3  -2   54.02    1.76
   4  -3  -2   54.95    1.73
   4  -3  -2   51.29    1.73
  -4   3   2   53.13    1.70
   4   3  -2   51.00    1.70
   4   3  -2   54.22    1.71
   4   3  -2   52.63    1.64
   4   3  -2   52.09    1.68
   3  -3  -2   -0.01    0.09
   3  -3  -2    0.09    0.10
   3  -3  -2   -0.01    0.04
   3   3  -2    0.05    0.08
   3   3  -2    0.24    0.12
   3   3  -2   -0.03    0.11
  -3   3   2    0.00    0.10
   2  -3  -2  299.32    8.38
   2  -3  -2  301.18    8.29
   2  -3  -2  289.72    8.62
   2   3  -2  294.52    8.48
   2   3  -2  297.70    8.57
   2   3  -2  290.18    8.40
  -2   3   2  287.55    8.50
   1  -3  -2  125.41    3.64
  -1  -3   2  130.97    3.71
   1  -3  -2  126.01    3.69
   1   3  -2  128.89    3.71
  -1   3   2  121.02    3.73
   1   3  -2  125.64    3.71
   0  -3  -2   97.91    2.89
   0  -3   2   99.35    2.92
   0  -3   2   97.72    2.91
   0  -3  -2   97.55    2.88
   0   3   2   96.68    2.95
   0   3  -2  101.30    2.91
   0   3   2   96.62    2.94
   0   3  -2   98.75    2.92
   1  -3   2   70.94    2.11
  -1  -3  -2   68.40    2.10
   1  -3   2   65.60    2.11
  -1  -3  -2   69.41    2.05
  -1   3  -2   68.45    2.08
  -1   3  -2   69.95    2.10
   1   3   2   69.17    2.13
   1   3   2   69.92    2.13
   2  -3   2   70.37    2.16
   2  -3   2   70.74    2.14
  -2  -3  -2   68.97    2.13
  -2  -3  -2   67.60    2.03
  -2   3  -2   69.07    2.11
   2   3   2   66.15    2.15
  -2   3  -2   69.70    2.10
   2   3   2   69.22    2.15
   3  -3   2   60.69    1.92
   3  -3   2   59.47    1.88
  -3  -3  -2   60.51    1.74
  -3  -3  -2   59.10    1.89
   3   3   2   57.49    1.91
  -3   3  -2   59.96    1.85
  -3   3  -2   60.80    1.86
   3   3   2   56.82    1.91
   4  -3   2   85.40    2.85
   4  -3   2   91.82    2.76
  -4  -3  -2   89.30    2.80
  -4  -3  -2   94.16    2.58
   4   3   2   94.40    2.88
  -4   3  -2   91.59    2.75
  -4   3  -2   90.08    2.77
   4   3   2   88.41    2.83
   5  -3   2   26.54    1.03
  -5  -3  -2   25.36    1.00
   5  -3   2   25.51    0.96
   5   3   2   24.69    1.01
  -5   3  -2   25.77    0.96
  -5   3  -2   27.72    0.95
   5   3   2   25.97    1.02
   6  -3   2  101.16    3.07
  -6  -3  -2   99.85    3.15
   6  -3   2   97.87    3.23
   6   3   2   97.78    3.20
  -6   3  -2   97.71    3.10
  -6   3  -2  103.99    3.07
   6   3   2  105.16    3.26
  -7  -3  -2    2.96    0.32
   7  -3   2    2.73    0.27
   7  -3   2    2.60    0.31
  -7   3  -2    2.49    0.27
   7   3   2    2.47    0.29
   7   3   2    2.07    0.31
  -7   3  -2    2.06    0.25
   8  -3   2   11.40    0.66
   8  -3   2   10.00    0.53
  -8  -3  -2    8.89    0.58
   8   3   2    9.44    0.62
   8   3   2   10.12    0.62
  -8   3  -2   10.02    0.54
  -8   3  -2   11.21    0.59
   9  -3   2    7.77    0.58
   9  -3   2    7.09    0.45
  -9  -3  -2    7.92    0.56
  -9   3  -2    7.17    0.49
  -9   3  -2    8.46    0.49
   9   3   2    7.68    0.56
   9   3   2    8.66    0.61
  10  -3   2   51.51    1.74
 -10  -3  -2   51.39    1.90
  10  -3   2   53.26    2.05
 -10   3  -2   52.03    1.79
  10   3   2   51.52    2.00
  10   3   2   48.66    1.97
 -10   3  -2   50.91    1.86
  11  -3   2    0.70    0.22
 -11  -3  -2    1.73    0.36
  11  -3   2    0.94    0.32
 -11   3  -2    1.19    0.28
  11   3   2    0.77    0.30
  11   3   2    0.41    0.26
 -11   3  -2    1.26    0.33
  12  -3   2    3.58    0.47
 -12  -3  -2    3.16    0.43
  12  -3   2    2.81    0.32
  12   3   2    2.77    0.42
  12   3   2    2.37    0.50
 -12   3  -2    2.69    0.35
 -12   3  -2    3.24    0.40
 -13  -3  -2   29.49    1.40
  13  -3   2   32.45    1.57
 -13   3  -2   30.39    1.39
 -13   3  -2   32.76    1.32
  13   3   2   31.14    1.53
  14  -3   2    7.08    0.72
 -14  -3  -2    8.16    0.69
  14   3   2    9.07    0.78
 -14   3  -2    7.43    0.64
 -15  -3  -2   16.36    1.01
  15  -3   2   17.40    1.15
 -15   3  -2   14.56    0.96
  15   3   2   16.96    1.12
 -16  -3  -2   20.15    1.16
  16  -3   2   19.98    1.30
  16   3   2   19.82    1.28
 -16   3  -2   18.77    1.14
 -17  -3  -2   13.89    1.00
  17  -3   2   15.54    1.18
 -17   3  -2   16.83    1.10
  17   3   2   13.62    1.09
  18  -3   2    4.17    0.81
 -18   3  -2    4.15    0.60
  18   3   2    5.38    0.75
  19  -3   2    2.97    0.73
 -19   3  -2    1.27    0.52
  19   3   2    1.92    0.62
 -20  -3  -2    0.75    0.45
  20  -3   2    0.14    0.43
 -20   3  -2    0.19    0.42
  20   3   2    0.93    0.49
 -21  -3  -2    7.26    0.85
  21  -3   2    6.85    0.95
 -21   3  -2    6.35    0.85
  21   3   2    6.56    0.91
  22  -3   2    0.67    0.58
 -22  -3  -2    0.62    0.48
  22   3   2    0.89    0.58
 -22   3  -2    1.05    0.57
  23   4  -2    0.34    0.55
  22  -4  -2   -0.39    0.40
 -22  -4   2    0.26    0.42
 -22   4   2    0.23    0.46
  22   4  -2    0.22    0.46
  21  -4  -2    1.23    0.58
 -21  -4   2    0.68    0.40
 -21   4   2    1.47    0.50
  21   4  -2    0.04    0.42
  20  -4  -2    1.76    0.65
 -20   4   2    1.73    0.56
  20   4  -2    1.70    0.57
  19  -4  -2    0.11    0.33
 -19   4   2    0.17    0.38
  19   4  -2    0.92    0.47
  18  -4  -2    0.10    0.35
  18   4  -2    0.24    0.32
 -18   4   2   -0.13    0.27
  17  -4  -2    0.15    0.29
 -17   4   2   -0.22    0.28
  17   4  -2    0.43    0.34
  16  -4  -2    0.03    0.25
 -16  -4   2    0.08    0.27
  16   4  -2   -0.03    0.23
 -16   4   2   -0.03    0.24
 -15  -4   2    0.12    0.22
  15  -4  -2   -0.12    0.22
  15  -4  -2   -0.17    0.21
 -15   4   2    0.30    0.33
  15   4  -2   -0.32    0.23
  14  -4  -2    0.02    0.21
  14  -4  -2    0.39    0.28
 -14  -4   2    0.19    0.24
  14   4  -2    0.15    0.26
 -14   4   2    0.56    0.31
  13  -4  -2    8.43    0.61
  13  -4  -2    9.44    0.74
 -13  -4   2   10.04    0.65
  13   4  -2    9.37    0.74
 -13   4   2    6.97    0.61
  13   4  -2    6.74    0.61
 -12  -4   2   66.99    2.36
  12  -4  -2   67.50    2.54
  12  -4  -2   70.14    2.37
  12   4  -2   68.77    2.49
 -12   4   2   66.41    2.41
  12   4  -2   63.35    2.50
  11  -4  -2    2.21    0.33
  11  -4  -2    1.66    0.38
 -11  -4   2    1.23    0.30
 -11   4   2    1.42    0.32
  11   4  -2    0.93    0.32
  11   4  -2    0.95    0.21
  11   4  -2    0.94    0.29
  10  -4  -2    2.31    0.32
 -10  -4   2    2.81    0.33
  10  -4  -2    3.32    0.38
  10   4  -2    3.11    0.37
  10   4  -2    2.45    0.26
 -10   4   2    2.71    0.34
  10   4  -2    2.53    0.36
   9  -4  -2    1.03    0.28
   9  -4  -2    0.52    0.21
   9   4  -2    0.82    0.25
  -9   4   2    0.54    0.22
   9   4  -2    0.78    0.18
  -9   4   2    0.67    0.10
   9   4  -2    1.10    0.25
   8  -4  -2   -0.04    0.15
   8  -4  -2   -0.07    0.13
   8   4  -2    0.14    0.18
  -8   4   2    0.04    0.05
   8   4  -2    0.11    0.15
  -8   4   2   -0.36    0.10
   8   4  -2   -0.09    0.10
   7  -4  -2    1.17    0.24
   7  -4  -2    1.51    0.28
  -7   4   2    0.87    0.22
   7   4  -2    1.27    0.24
   7   4  -2    1.51    0.22
   7   4  -2    1.78    0.30
   6  -4  -2    0.05    0.14
   6  -4  -2    0.16    0.13
  -6   4   2    0.22    0.15
   6   4  -2    0.21    0.13
   6   4  -2    0.16    0.15
   6   4  -2    0.30    0.16
   5  -4  -2    0.24    0.13
   5  -4  -2   -0.03    0.11
   5   4  -2    0.11    0.10
  -5   4   2    0.11    0.14
   5   4  -2    0.18    0.14
   5   4  -2    0.15    0.13
   4  -4  -2  155.32    4.73
   4  -4  -2  155.32    4.83
   4   4  -2  158.60    4.78
   4   4  -2  161.21    4.76
   4   4  -2  161.55    4.74
  -4   4   2  166.23    4.78
   3  -4  -2  104.86    3.17
   3  -4  -2  101.41    3.14
   3   4  -2  104.54    3.10
   3   4  -2  106.64    3.16
  -3   4   2   99.12    3.15
   3   4  -2  104.89    3.15
   2  -4  -2   11.46    0.53
   2   4  -2   11.82    0.53
  -2   4   2   11.03    0.51
   2   4  -2   11.85    0.50
   1  -4  -2   16.94    0.69
  -1  -4   2   17.06    0.70
  -1  -4   2   17.78    0.56
  -1   4   2   17.80    0.69
   1   4  -2   17.03    0.69
   1   4  -2   17.81    0.66
  -1   4   2   17.38    0.62
   0  -4  -2   18.54    0.72
   0  -4   2   18.66    0.63
   0  -4   2   19.66    0.76
   0   4   2   20.08    0.68
   0   4   2   19.87    0.76
   0   4  -2   19.52    0.74
   0   4  -2   19.05    0.71
   1  -4   2  205.94    6.11
   1  -4   2  220.73    6.21
  -1  -4  -2  208.83    6.10
  -1  -4  -2  208.38    6.04
  -1   4  -2  208.85    6.10
  -1   4  -2  212.76    6.16
   1   4   2  212.48    6.23
   1   4   2  212.83    6.21
  -2  -4  -2  199.07    5.80
   2  -4   2  206.47    6.02
  -2  -4  -2  201.96    5.91
   2  -4   2  199.07    5.91
   2   4   2  203.68    6.03
  -2   4  -2  205.95    5.89
  -2   4  -2  210.87    5.95
   2   4   2  199.58    5.99
   3  -4   2   71.97    2.25
   3  -4   2   70.65    2.25
  -3  -4  -2   68.63    2.10
  -3  -4  -2   71.70    2.25
  -3   4  -2   72.58    2.20
   3   4   2   71.44    2.25
   3   4   2   67.83    2.26
  -3   4  -2   72.67    2.22
   4  -4   2    1.97    0.26
  -4  -4  -2    2.42    0.16
   4  -4   2    2.56    0.24
  -4  -4  -2    2.13    0.24
  -4   4  -2    2.41    0.23
   4   4   2    2.52    0.24
   4   4   2    2.43    0.25
  -4   4  -2    2.65    0.23
  -5  -4  -2    0.34    0.16
   5  -4   2    0.09    0.13
   5  -4   2    0.10    0.13
  -5  -4  -2    0.19    0.07
  -5   4  -2   -0.01    0.11
  -5   4  -2    0.42    0.16
   5   4   2    0.46    0.18
   5   4   2    0.14    0.13
  -6  -4  -2   28.72    0.82
  -6  -4  -2   29.06    1.13
   6  -4   2   28.40    1.13
   6  -4   2   27.41    1.07
   6   4   2   27.76    1.13
   6   4   2   26.39    1.10
  -6   4  -2   26.55    1.01
  -6   4  -2   26.60    1.05
  -7  -4  -2    0.77    0.25
   7  -4   2    0.74    0.22
   7  -4   2    1.11    0.24
  -7   4  -2    0.61    0.19
   7   4   2    0.93    0.22
  -7   4  -2    1.05    0.21
   7   4   2    0.64    0.21
   8  -4   2    0.26    0.16
   8  -4   2    0.31    0.18
  -8  -4  -2   -0.20    0.13
   8   4   2    0.39    0.19
   8   4   2    0.67    0.25
  -8   4  -2   -0.01    0.17
  -8   4  -2    0.08    0.14
   9  -4   2    0.74    0.26
   9  -4   2    0.81    0.23
  -9  -4  -2    0.63    0.24
   9   4   2    1.09    0.30
   9   4   2    0.97    0.30
  -9   4  -2    0.96    0.23
  -9   4  -2    0.81    0.24
  10  -4   2    2.75    0.31
 -10  -4  -2    2.36    0.39
  10  -4   2    2.00    0.40
  10   4   2    2.66    0.41
 -10   4  -2    2.60    0.32
 -10   4  -2    2.11    0.37
  10   4   2    3.04    0.39
  11  -4   2   16.65    0.97
  11  -4   2   16.48    0.80
 -11  -4  -2   15.26    0.88
  11   4   2   18.71    1.00
 -11   4  -2   16.15    0.87
  11   4   2   15.81    0.96
 -11   4  -2   16.76    0.80
  12  -4   2    3.51    0.38
  12  -4   2    4.33    0.51
 -12  -4  -2    3.02    0.44
  12   4   2    3.63    0.49
 -12   4  -2    4.82    0.47
 -12   4  -2    3.83    0.39
  12   4   2    3.35    0.47
  13  -4   2    0.57    0.33
 -13  -4  -2    0.73    0.33
  13   4   2    1.34    0.42
 -13   4  -2    0.53    0.29
  13   4   2    0.39    0.33
  14  -4   2    6.16    0.69
 -14  -4  -2    6.42    0.62
  14   4   2    4.36    0.55
 -14   4  -2    5.90    0.58
  15  -4   2    0.31    0.31
 -15  -4  -2   -0.01    0.27
  15   4   2    0.03    0.31
 -15   4  -2    0.04    0.30
  16  -4   2    0.55    0.37
 -16  -4  -2    0.20    0.33
 -16   4  -2    0.60    0.37
  16   4   2    0.66    0.37
  17  -4   2    0.04    0.34
 -17  -4  -2    0.32    0.31
  17   4   2   -0.07    0.31
 -17   4  -2    0.28    0.34
  18  -4   2    0.21    0.40
  18   4   2    0.34    0.34
 -18   4  -2   -0.13    0.35
  19  -4   2   -0.03    0.40
 -19   4  -2   -0.41    0.23
  19   4   2    0.16    0.36
  20  -4   2    1.99    0.66
  20   4   2    1.18    0.54
 -20   4  -2    1.51    0.55
  21  -4   2    0.21    0.47
 -21  -4  -2   -0.08    0.37
  21   4   2    0.46    0.42
 -21   4  -2    0.78    0.51
  22   4   2    3.11    0.82
 -22  -5   2   -0.11    0.36
  22  -5  -2    0.31    0.55
  22   5  -2   -0.21    0.45
 -22   5   2   -0.61    0.38
  21  -5  -2   -0.55    0.36
 -21   5   2    0.83    0.46
  21   5  -2    1.33    0.58
  20  -5  -2    0.54    0.47
  20   5  -2    0.61    0.46
 -20   5   2    0.71    0.45
  19  -5  -2    3.71    0.75
  19   5  -2    3.27    0.69
 -19   5   2    3.74    0.73
  18  -5  -2    1.33    0.52
  18   5  -2    1.29    0.48
 -18   5   2    1.74    0.48
  17  -5  -2    4.89    0.69
 -17  -5   2    4.05    0.55
 -17   5   2    5.84    0.69
  17   5  -2    3.96    0.55
 -16  -5   2    4.50    0.57
  16  -5  -2    3.41    0.64
  16   5  -2    4.29    0.58
 -16   5   2    3.77    0.53
 -15  -5   2    0.48    0.29
  15  -5  -2    0.29    0.33
  15  -5  -2    0.06    0.22
 -15   5   2    0.80    0.37
  15   5  -2    0.57    0.30
  14  -5  -2    0.19    0.24
 -14  -5   2   -0.31    0.21
  14  -5  -2    0.37    0.30
 -14   5   2   -0.08    0.22
  14   5  -2    0.17    0.27
  14   5  -2   -0.17    0.21
 -13  -5   2    6.79    0.58
  13  -5  -2    6.64    0.57
  13  -5  -2    8.03    0.69
  13   5  -2    7.50    0.63
 -13   5   2    8.09    0.63
  13   5  -2    7.25    0.67
 -12  -5   2    0.29    0.23
  12  -5  -2    1.70    0.34
  12  -5  -2    1.09    0.37
  12   5  -2    0.27    0.25
  12   5  -2    0.63    0.29
 -12   5   2    0.82    0.30
  11  -5  -2    3.23    0.40
 -11  -5   2    2.62    0.37
  11  -5  -2    2.46    0.37
  11   5  -2    3.15    0.38
  11   5  -2    2.70    0.42
 -11   5   2    3.50    0.41
  10  -5  -2    1.02    0.28
  10  -5  -2    1.46    0.33
  10   5  -2    0.96    0.28
 -10   5   2    0.80    0.27
  10   5  -2    1.43    0.34
   9  -5  -2   25.73    1.10
   9  -5  -2   23.41    1.09
   9   5  -2   24.69    1.06
   9   5  -2   25.17    1.13
  -9   5   2   23.73    1.07
   8  -5  -2    1.99    0.27
   8  -5  -2    1.99    0.35
  -8   5   2    1.81    0.28
   8   5  -2    2.32    0.27
   8   5  -2    2.04    0.35
   7  -5  -2    3.82    0.38
   7  -5  -2    3.88    0.34
   7   5  -2    4.92    0.39
  -7   5   2    4.45    0.40
   7   5  -2    4.41    0.33
   6  -5  -2  102.13    3.17
   6  -5  -2  102.19    3.20
  -6   5   2   99.00    2.84
   6   5  -2   99.67    3.18
   6   5  -2  100.64    3.12
  -6   5   2   95.26    3.14
   6   5  -2  100.53    3.16
   5  -5  -2    3.71    0.34
   5  -5  -2    3.25    0.28
   5   5  -2    3.46    0.25
  -5   5   2    3.57    0.31
   5   5  -2    3.54    0.33
   5   5  -2    2.75    0.28
  -5   5   2    3.57    0.18
   4  -5  -2    2.78    0.24
   4  -5  -2    2.33    0.28
   4   5  -2    2.40    0.19
   4   5  -2    3.08    0.29
   4   5  -2    3.20    0.28
  -4   5   2    3.18    0.28
   3  -5  -2    0.05    0.13
   3  -5  -2    0.02    0.09
  -3  -5   2    0.04    0.12
   3   5  -2    0.07    0.07
   3   5  -2    0.17    0.13
  -3   5   2   -0.21    0.10
   3   5  -2    0.01    0.10
   2  -5  -2   12.87    0.63
  -2  -5   2   14.11    0.62
   2   5  -2   14.61    0.61
  -2   5   2   14.59    0.63
   2   5  -2   13.58    0.63
  -1  -5   2   28.54    0.87
   1  -5  -2   28.60    1.05
  -1  -5   2   27.14    1.04
   1   5  -2   29.33    1.05
   1   5  -2   28.81    1.02
  -1   5   2   28.20    1.05
  -1   5   2   29.75    0.95
   0  -5  -2    5.54    0.35
   0  -5   2    5.49    0.38
   0  -5   2    5.60    0.23
   0   5   2    5.44    0.28
   0   5   2    6.00    0.36
   0   5  -2    5.20    0.34
   0   5  -2    5.41    0.33
   1  -5   2    0.01    0.08
   1  -5   2    0.19    0.15
  -1  -5  -2    0.21    0.13
   1   5   2    0.44    0.16
  -1   5  -2    0.08    0.11
  -1   5  -2    0.23    0.14
   1   5   2    0.23    0.11
  -2  -5  -2    2.25    0.21
   2  -5   2    2.35    0.18
   2  -5   2    2.08    0.26
  -2   5  -2    2.31    0.22
   2   5   2    2.22    0.23
   2   5   2    2.27    0.20
  -2   5  -2    2.11    0.21
  -3  -5  -2    8.28    0.49
   3  -5   2    8.67    0.52
  -3  -5  -2    9.52    0.43
   3  -5   2    9.43    0.44
  -3   5  -2    9.77    0.46
   3   5   2    9.62    0.45
  -3   5  -2    8.89    0.46
   3   5   2    8.89    0.50
   4  -5   2   22.27    0.87
  -4  -5  -2   20.76    0.90
  -4  -5  -2   22.14    0.77
   4  -5   2   21.46    0.94
  -4   5  -2   22.97    0.88
  -4   5  -2   22.11    0.84
   4   5   2   22.37    0.87
   4   5   2   21.63    0.92
  -5  -5  -2    5.08    0.26
  -5  -5  -2    4.99    0.39
   5  -5   2    4.86    0.35
   5  -5   2    4.84    0.39
  -5   5  -2    4.00    0.32
  -5   5  -2    4.45    0.31
   5   5   2    3.99    0.36
   5   5   2    4.54    0.34
  -6  -5  -2    0.35    0.18
   6  -5   2    0.02    0.14
   6  -5   2   -0.07    0.12
  -6  -5  -2    0.08    0.08
  -6   5  -2    0.17    0.12
   6   5   2   -0.10    0.12
   6   5   2    0.30    0.15
  -6   5  -2    0.08    0.14
  -7  -5  -2    9.36    0.57
  -7  -5  -2    8.31    0.32
   7  -5   2    7.64    0.52
   7  -5   2    8.59    0.54
  -7   5  -2    8.15    0.46
  -7   5  -2    8.40    0.52
   7   5   2    8.23    0.52
   7   5   2    8.17    0.57
  -8  -5  -2    2.24    0.32
   8  -5   2    2.49    0.32
   8  -5   2    2.39    0.31
  -8   5  -2    2.41    0.30
   8   5   2    1.89    0.29
  -8   5  -2    2.68    0.27
   8   5   2    2.06    0.32
  -9  -5  -2    5.77    0.49
   9  -5   2    4.30    0.42
   9  -5   2    5.80    0.51
   9   5   2    5.04    0.48
   9   5   2    5.73    0.49
  -9   5  -2    5.92    0.40
  -9   5  -2    4.76    0.43
 -10  -5  -2    3.59    0.42
  10  -5   2    3.29    0.42
  10  -5   2    4.13    0.40
  10   5   2    4.48    0.46
 -10   5  -2    4.35    0.37
 -10   5  -2    4.02    0.43
  10   5   2    4.07    0.46
 -11  -5  -2   11.26    0.76
  11  -5   2   11.22    0.68
  11  -5   2   12.42    0.82
 -11   5  -2   12.79    0.77
 -11   5  -2   12.66    0.66
  11   5   2   11.65    0.81
  11   5   2   12.16    0.80
  12  -5   2   -0.01    0.21
  12  -5   2    0.02    0.28
 -12  -5  -2    0.16    0.24
 -12   5  -2   -0.26    0.22
 -12   5  -2    0.16    0.18
  12   5   2    0.33    0.27
  12   5   2   -0.24    0.24
  13  -5   2    0.19    0.27
  13  -5   2    0.01    0.21
 -13  -5  -2   -0.05    0.24
  13   5   2    0.19    0.29
 -13   5  -2   -0.07    0.24
  13   5   2    0.21    0.26
  14  -5   2    2.75    0.57
 -14  -5  -2    1.84    0.47
  14   5   2    1.19    0.37
  14   5   2    2.09    0.53
 -14   5  -2    2.13    0.47
  15  -5   2   10.06    0.87
 -15  -5  -2    8.58    0.77
  15   5   2   11.23    0.91
 -15   5  -2   10.41    0.83
 -16  -5  -2    0.23    0.32
  16  -5   2    0.51    0.36
 -16   5  -2    0.90    0.40
  16   5   2    1.17    0.45
 -17  -5  -2    4.52    0.74
  17  -5   2    3.07    0.68
  17   5   2    4.18    0.73
 -17   5  -2    3.02    0.61
  18  -5   2    0.06    0.33
 -18  -5  -2   -0.19    0.35
 -18   5  -2   -0.06    0.31
  18   5   2   -0.17    0.28
  19  -5   2   -0.22    0.37
  19   5   2   -0.12    0.37
 -19   5  -2    0.87    0.48
  20  -5   2    0.32    0.47
 -20   5  -2   -0.27    0.37
  20   5   2   -0.04    0.41
  21  -5   2    2.95    0.79
 -21   5  -2    2.92    0.71
  21   5   2    2.54    0.71
  22   5   2    0.06    0.48
 -22  -6   2    0.02    0.39
  22  -6  -2    0.56    0.53
  22   6  -2   -0.05    0.42
 -22   6   2    0.23    0.40
  21  -6  -2    3.61    0.85
 -21   6   2    1.08    0.52
  21   6  -2    3.20    0.71
  20  -6  -2    1.85    0.60
  20   6  -2    1.83    0.61
 -20   6   2    1.50    0.56
  19  -6  -2   -0.02    0.39
  19   6  -2    0.35    0.39
 -19   6   2   -0.28    0.28
  18  -6  -2    4.12    0.64
 -18   6   2    4.71    0.68
  18   6  -2    3.84    0.61
  17  -6  -2    0.59    0.38
 -17  -6   2   -0.19    0.29
  17   6  -2    0.09    0.32
 -17   6   2   -0.16    0.32
  16  -6  -2    5.85    0.68
 -16  -6   2    6.64    0.67
 -16   6   2    7.43    0.73
  16   6  -2    6.08    0.66
  15  -6  -2    0.91    0.37
 -15  -6   2    1.42    0.45
  15  -6  -2    1.92    0.44
 -15   6   2    2.49    0.48
  15   6  -2    2.34    0.50
  15   6  -2    2.27    0.54
 -14  -6   2    0.65    0.32
  14  -6  -2    1.00    0.35
  14  -6  -2    0.68    0.38
  14   6  -2    1.40    0.41
  14   6  -2    2.01    0.44
 -14   6   2    1.35    0.40
  13  -6  -2    2.65    0.46
  13  -6  -2    2.62    0.52
 -13  -6   2    2.94    0.45
  13   6  -2    2.55    0.46
 -13   6   2    2.04    0.43
  13   6  -2    1.87    0.46
  12  -6  -2    0.54    0.28
  12  -6  -2    1.10    0.33
 -12  -6   2    0.74    0.28
 -12   6   2    0.93    0.31
  12   6  -2    0.91    0.35
  12   6  -2    0.74    0.29
  11  -6  -2   10.39    0.71
 -11  -6   2   10.26    0.70
  11  -6  -2   12.27    0.76
  11   6  -2    9.59    0.65
  11   6  -2    8.77    0.69
 -11   6   2    9.55    0.69
  10  -6  -2   29.41    1.27
  10  -6  -2   26.95    1.25
 -10   6   2   27.84    1.24
  10   6  -2   30.01    1.22
  10   6  -2   26.54    1.28
   9  -6  -2   17.61    0.88
   9  -6  -2   14.91    0.81
   9   6  -2   15.91    0.78
   9   6  -2   14.70    0.84
  -9   6   2   15.43    0.82
   8  -6  -2    1.04    0.25
   8  -6  -2    0.94    0.28
   8   6  -2    0.96    0.24
   8   6  -2    0.72    0.26
  -8   6   2    1.49    0.30
   7  -6  -2    9.19    0.55
   7  -6  -2    9.56    0.60
  -7   6   2    7.73    0.53
   7   6  -2    9.39    0.49
   7   6  -2    8.66    0.57
  -7   6   2    8.63    0.32
   6  -6  -2   32.34    1.30
  -6  -6   2   33.19    1.20
   6  -6  -2   32.82    1.25
   6   6  -2   33.23    1.29
   6   6  -2   33.10    1.30
  -6   6   2   31.40    1.26
   6   6  -2   32.53    1.16
  -6   6   2   32.30    1.01
   5  -6  -2    0.72    0.19
  -5  -6   2    0.82    0.20
   5  -6  -2    0.87    0.25
   5   6  -2    0.78    0.20
  -5   6   2    0.64    0.12
   5   6  -2    0.98    0.16
   5   6  -2    0.86    0.22
  -5   6   2    1.13    0.24
   4  -6  -2   56.16    2.04
  -4  -6   2   61.28    2.00
   4  -6  -2   61.90    2.00
  -4   6   2   58.43    2.04
   4   6  -2   62.68    2.05
   4   6  -2   62.82    1.89
  -4   6   2   61.00    1.85
   4   6  -2   62.46    2.07
   3  -6  -2   36.45    1.22
   3  -6  -2   34.37    1.32
  -3  -6   2   33.70    1.27
   3   6  -2   34.38    1.28
  -3   6   2   37.56    1.31
   3   6  -2   35.71    1.32
  -2  -6   2   41.88    1.44
  -2  -6   2   40.77    1.21
   2  -6  -2   38.98    1.45
   2   6  -2   42.44    1.43
  -2   6   2   39.56    1.44
   2   6  -2   39.89    1.44
  -1  -6   2  112.89    3.51
   1  -6  -2  112.31    3.49
  -1   6   2  118.96    3.44
   1   6  -2  116.79    3.52
  -1   6   2  110.84    3.54
   1   6  -2  113.86    3.50
   0  -6   2   53.98    1.90
   0  -6  -2   55.97    1.87
   0  -6   2   56.56    1.69
   0   6   2   57.64    1.78
   0   6  -2   56.87    1.87
   0   6  -2   57.25    1.88
   0   6   2   59.12    1.93
  -1  -6  -2    3.35    0.29
   1  -6   2    2.72    0.31
   1  -6   2    2.97    0.17
  -1   6  -2    2.80    0.27
   1   6   2    2.60    0.20
  -1   6  -2    2.47    0.26
   1   6   2    3.10    0.29
  -2  -6  -2  114.66    3.40
   2  -6   2  111.84    3.51
   2  -6   2  110.48    3.40
  -2   6  -2  115.65    3.48
   2   6   2  108.48    3.53
  -2   6  -2  114.57    3.44
   2   6   2  115.07    3.43
  -3  -6  -2    7.47    0.41
   3  -6   2    7.28    0.50
   3  -6   2    7.09    0.38
   3   6   2    7.29    0.38
  -3   6  -2    7.17    0.43
  -3   6  -2    7.28    0.42
   3   6   2    7.86    0.48
  -4  -6  -2    4.05    0.28
   4  -6   2    3.38    0.36
   4  -6   2    4.32    0.30
  -4  -6  -2    3.20    0.32
  -4   6  -2    4.30    0.34
   4   6   2    3.59    0.28
   4   6   2    3.50    0.34
  -4   6  -2    3.45    0.28
  -5  -6  -2    6.08    0.33
   5  -6   2    4.69    0.42
  -5  -6  -2    5.27    0.42
   5  -6   2    6.20    0.40
  -5   6  -2    6.33    0.43
   5   6   2    5.43    0.44
  -5   6  -2    5.58    0.37
   5   6   2    6.72    0.40
  -6  -6  -2   31.24    1.02
  -6  -6  -2   30.37    1.25
   6  -6   2   31.19    1.22
   6  -6   2   31.04    1.25
   6   6   2   29.98    1.27
  -6   6  -2   29.19    1.11
   6   6   2   30.90    1.19
  -6   6  -2   29.65    1.19
   7  -6   2   26.57    1.17
  -7  -6  -2   27.47    1.20
   7  -6   2   29.63    1.19
  -7  -6  -2   28.02    0.92
   7   6   2   26.20    1.20
   7   6   2   28.71    1.15
  -7   6  -2   28.15    1.14
  -7   6  -2   28.23    1.06
   8  -6   2   34.16    1.41
  -8  -6  -2   32.35    1.39
   8  -6   2   34.19    1.38
  -8   6  -2   34.05    1.25
   8   6   2   33.23    1.43
  -8   6  -2   32.43    1.33
   8   6   2   35.14    1.37
   9  -6   2   37.43    1.48
  -9  -6  -2   38.57    1.55
   9  -6   2   36.79    1.54
   9   6   2   32.99    1.52
  -9   6  -2   39.08    1.37
  -9   6  -2   33.96    1.44
   9   6   2   39.46    1.53
  10  -6   2   18.07    0.96
 -10  -6  -2   16.31    0.92
  10  -6   2   15.27    0.85
  10   6   2   16.52    0.90
  10   6   2   14.79    0.92
 -10   6  -2   15.87    0.86
 -10   6  -2   16.02    0.75
  11  -6   2    3.44    0.45
  11  -6   2    3.68    0.43
 -11  -6  -2    4.16    0.47
 -11   6  -2    3.14    0.44
  11   6   2    3.29    0.48
 -11   6  -2    3.83    0.37
  11   6   2    3.96    0.47
  12  -6   2   14.67    0.94
 -12  -6  -2   14.14    0.92
  12  -6   2   13.04    0.79
 -12   6  -2   14.03    0.87
  12   6   2   12.44    0.90
  12   6   2   14.75    0.91
 -13  -6  -2    3.97    0.55
  13  -6   2    3.64    0.55
  13  -6   2    4.94    0.49
 -13   6  -2    4.21    0.50
  13   6   2    3.66    0.49
  13   6   2    5.50    0.62
 -14  -6  -2   19.82    1.17
  14  -6   2   20.39    1.24
  14   6   2   18.84    1.21
  14   6   2   22.38    1.24
 -14   6  -2   18.94    1.12
 -15  -6  -2    0.15    0.30
  15  -6   2    0.18    0.27
  15   6   2    0.45    0.39
  15   6   2   -0.24    0.26
 -15   6  -2    0.17    0.27
  16  -6   2   -0.09    0.31
 -16  -6  -2   -0.18    0.29
 -16   6  -2   -0.56    0.21
  16   6   2    0.11    0.33
  17  -6   2    0.30    0.34
 -17  -6  -2    0.32    0.41
 -17   6  -2   -0.12    0.28
  17   6   2    0.38    0.33
  18  -6   2    0.55    0.48
 -18  -6  -2    0.04    0.36
 -18   6  -2   -0.21    0.27
  18   6   2    0.14    0.38
  19  -6   2    0.52    0.44
  19   6   2    1.86    0.59
 -19   6  -2    1.75    0.55
  20  -6   2    0.48    0.44
  20   6   2   -0.20    0.36
 -20   6  -2    0.45    0.44
  21  -6   2    1.18    0.58
 -21   6  -2    0.94    0.50
  21   6   2    2.16    0.68
  22  -7  -2    1.53    0.64
  22   7  -2    0.61    0.56
 -22   7   2    0.46    0.56
  21  -7  -2    0.33    0.46
 -21   7   2    0.39    0.45
  21   7  -2   -0.21    0.43
  20  -7  -2    0.63    0.49
  20   7  -2   -0.14    0.39
 -20   7   2    0.06    0.33
  19  -7  -2    1.97    0.59
 -19   7   2    1.30    0.49
  19   7  -2    2.02    0.58
  18  -7  -2    0.23    0.40
 -18  -7   2   -0.29    0.30
  18   7  -2   -0.44    0.28
 -18   7   2   -0.15    0.29
  17  -7  -2    6.02    0.77
 -17  -7   2    6.55    0.71
  17   7  -2    6.44    0.70
 -17   7   2    7.07    0.77
  16  -7  -2    2.25    0.55
  16  -7  -2    1.27    0.41
 -16  -7   2    2.15    0.50
 -16   7   2    2.12    0.51
  16   7  -2    2.10    0.56
  16   7  -2    1.90    0.48
  15  -7  -2    0.70    0.31
 -15  -7   2    0.03    0.25
  15  -7  -2    0.85    0.40
  15   7  -2    0.10    0.35
 -15   7   2    0.80    0.38
  15   7  -2    0.28    0.31
  14  -7  -2    3.58    0.62
 -14  -7   2    3.09    0.55
  14  -7  -2    2.57    0.47
  14   7  -2    3.44    0.46
 -14   7   2    3.58    0.50
  14   7  -2    3.48    0.54
  13  -7  -2   27.02    1.32
  13  -7  -2   27.04    1.38
 -13  -7   2   27.09    1.34
  13   7  -2   26.15    1.28
 -13   7   2   28.16    1.35
  13   7  -2   26.52    1.40
  12  -7  -2    1.33    0.36
  12  -7  -2    0.98    0.32
 -12  -7   2    0.55    0.31
  12   7  -2    1.50    0.43
 -12   7   2    0.98    0.32
  12   7  -2    0.84    0.28
  11  -7  -2   13.48    0.86
  11  -7  -2   14.39    0.89
 -11  -7   2   16.98    0.76
 -11  -7   2   15.15    0.89
  11   7  -2   17.27    0.87
  11   7  -2   16.90    0.98
 -11   7   2   15.17    0.88
  10  -7  -2    0.43    0.24
  10  -7  -2    0.41    0.26
 -10  -7   2    0.41    0.19
  10   7  -2    0.26    0.23
  10   7  -2    0.46    0.21
 -10   7   2    0.29    0.26
   9  -7  -2    2.81    0.40
  -9  -7   2    3.64    0.34
   9  -7  -2    4.15    0.41
  -9   7   2    3.10    0.39
   9   7  -2    3.94    0.45
   9   7  -2    3.94    0.37
   8  -7  -2    0.31    0.20
   8  -7  -2    0.35    0.23
  -8  -7   2    0.45    0.20
  -8   7   2    0.83    0.30
   8   7  -2    0.26    0.16
   8   7  -2    0.04    0.19
   7  -7  -2    9.21    0.58
  -7  -7   2   10.14    0.56
   7  -7  -2   10.29    0.67
   7   7  -2   10.33    0.65
  -7   7   2   10.21    0.64
   7   7  -2   10.09    0.52
  -7   7   2   10.10    0.40
   6  -7  -2    7.96    0.51
   6  -7  -2    9.59    0.62
  -6  -7   2    8.33    0.52
  -6   7   2    9.83    0.39
   6   7  -2    8.10    0.55
   6   7  -2    8.88    0.60
   6   7  -2    9.43    0.46
  -6   7   2    8.52    0.57
   5  -7  -2  107.78    3.37
   5  -7  -2   99.94    3.40
  -5  -7   2  109.15    3.33
  -5   7   2  106.50    3.43
   5   7  -2  111.17    3.25
   5   7  -2  109.39    3.43
   5   7  -2  105.86    3.42
  -5   7   2  103.46    3.14
  -4  -7   2  149.47    4.56
   4  -7  -2  147.79    4.64
   4  -7  -2  150.62    4.61
  -4   7   2  149.73    4.67
   4   7  -2  156.38    4.66
   4   7  -2  152.36    4.67
  -4   7   2  148.89    4.42
   4   7  -2  154.55    4.48
   3  -7  -2   50.71    1.77
  -3  -7   2   48.78    1.71
  -3   7   2   47.38    1.72
   3   7  -2   50.85    1.72
   3   7  -2   46.50    1.72
  -2  -7   2    1.63    0.25
   2  -7  -2    1.61    0.29
   2   7  -2    1.64    0.25
   2   7  -2    1.65    0.31
  -2   7   2    1.75    0.25
   1  -7  -2    8.71    0.52
  -1  -7   2    8.18    0.52
   1   7  -2    7.76    0.49
  -1   7   2    8.11    0.37
   1   7  -2    8.43    0.49
  -1   7   2    7.59    0.50
   0  -7  -2   21.20    0.88
   0  -7   2   19.39    0.89
   0   7   2   21.12    0.72
   0   7  -2   18.93    0.84
   0   7  -2   20.34    0.86
   0   7   2   19.04    0.87
   1  -7   2   23.19    0.75
   1  -7   2   22.30    0.99
  -1  -7  -2   22.32    0.93
   1   7   2   22.47    0.80
  -1   7  -2   23.05    0.93
  -1   7  -2   23.37    0.94
   1   7   2   22.82    0.97
   2  -7   2   17.95    0.65
   2  -7   2   16.98    0.85
  -2  -7  -2   17.58    0.77
  -2   7  -2   16.65    0.76
   2   7   2   18.44    0.68
  -2   7  -2   17.29    0.78
   2   7   2   18.25    0.83
   3  -7   2   24.56    0.89
   3  -7   2   22.59    1.05
  -3  -7  -2   24.74    0.95
   3   7   2   24.52    0.90
  -3   7  -2   24.78    0.96
   3   7   2   24.51    1.04
  -3   7  -2   23.13    0.98
   4  -7   2   37.52    1.43
   4  -7   2   35.41    1.25
  -4  -7  -2   34.89    1.23
   4   7   2   33.09    1.36
  -4   7  -2   33.88    1.31
  -4   7  -2   33.81    1.26
   4   7   2   36.27    1.25
   5  -7   2  153.19    4.80
  -5  -7  -2  156.79    4.82
   5  -7   2  155.10    4.82
  -5  -7  -2  157.23    4.59
   5   7   2  159.26    4.79
  -5   7  -2  154.03    4.80
  -5   7  -2  153.06    4.66
   5   7   2  160.27    4.91
  -6  -7  -2    1.85    0.22
   6  -7   2    2.36    0.35
  -6  -7  -2    1.76    0.34
   6  -7   2    2.34    0.28
  -6   7  -2    1.86    0.29
  -6   7  -2    2.00    0.33
   6   7   2    2.44    0.28
   6   7   2    1.76    0.34
  -7  -7  -2    1.09    0.20
   7  -7   2    0.98    0.30
  -7  -7  -2    1.22    0.32
   7  -7   2    0.85    0.24
   7   7   2    0.81    0.29
  -7   7  -2    1.30    0.24
   7   7   2    0.94    0.24
  -7   7  -2    0.87    0.26
   8  -7   2   -0.02    0.16
   8  -7   2    0.04    0.19
  -8  -7  -2    0.28    0.23
   8   7   2    0.11    0.16
   8   7   2    0.22    0.21
  -8   7  -2    0.02    0.14
  -8   7  -2    0.47    0.22
   9  -7   2   54.34    2.15
  -9  -7  -2   56.77    2.18
   9  -7   2   60.49    2.17
  -9   7  -2   60.31    1.96
   9   7   2   57.16    2.22
   9   7   2   58.84    2.13
  -9   7  -2   57.58    2.12
  10  -7   2    6.07    0.54
 -10  -7  -2    6.88    0.60
  10  -7   2    6.10    0.56
 -10   7  -2    7.37    0.59
  10   7   2    6.41    0.59
 -10   7  -2    5.70    0.43
  10   7   2    5.33    0.50
 -11  -7  -2   28.14    1.38
  11  -7   2   29.55    1.34
  11  -7   2   30.52    1.43
 -11   7  -2   29.41    1.35
  11   7   2   28.63    1.44
  11   7   2   30.60    1.38
  12  -7   2    2.84    0.54
  12  -7   2    2.67    0.46
 -12  -7  -2    2.11    0.47
  12   7   2    2.74    0.43
 -12   7  -2    2.90    0.50
  12   7   2    3.21    0.57
  13  -7   2    0.18    0.25
  13  -7   2   -0.01    0.31
 -13  -7  -2    0.24    0.33
 -13   7  -2    0.65    0.35
  13   7   2    0.53    0.31
  13   7   2    0.09    0.32
 -14  -7  -2    6.96    0.71
  14  -7   2    8.14    0.77
  14   7   2    7.62    0.77
 -14   7  -2    6.07    0.66
  14   7   2    8.00    0.73
 -15  -7  -2   13.04    0.95
  15  -7   2   10.18    0.91
  15   7   2   10.72    0.94
 -15   7  -2   10.45    0.84
  15   7   2    9.12    0.83
 -16  -7  -2   11.44    0.97
  16  -7   2   11.22    0.99
  16   7   2   14.56    1.05
  16   7   2   12.26    1.04
 -16   7  -2   11.43    0.94
 -17  -7  -2   14.48    1.09
  17  -7   2   13.79    1.12
 -17   7  -2   14.92    1.10
  17   7   2   14.13    1.08
 -18  -7  -2    0.09    0.40
  18  -7   2    0.24    0.39
  18   7   2   -0.22    0.36
 -18   7  -2   -0.14    0.34
  19  -7   2    0.47    0.41
 -19  -7  -2    0.85    0.49
 -19   7  -2    2.26    0.60
  19   7   2    1.78    0.58
  20  -7   2    0.63    0.48
  20   7   2    0.45    0.46
 -20   7  -2    1.13    0.49
  21  -7   2    3.18    0.82
  21   7   2    4.26    0.86
 -21   7  -2    3.87    0.76
  21  -8  -2    2.23    0.66
 -21   8   2    2.26    0.67
  20  -8  -2    1.23    0.59
 -20   8   2    1.83    0.56
  19  -8  -2    2.86    0.70
  19   8  -2    2.15    0.61
 -19   8   2    3.73    0.71
  18  -8  -2   -0.15    0.28
 -18  -8   2    0.37    0.40
 -18   8   2    0.22    0.35
  18   8  -2    0.31    0.37
  17  -8  -2   -0.25    0.26
 -17  -8   2    0.56    0.43
  17   8  -2    0.34    0.38
 -17   8   2    0.30    0.29
 -16  -8   2    2.34    0.55
  16  -8  -2    0.83    0.43
  16  -8  -2    0.65    0.36
  16   8  -2    0.94    0.44
 -16   8   2    1.22    0.42
  16   8  -2    1.58    0.43
  15  -8  -2   12.70    0.99
  15  -8  -2   12.93    0.94
 -15  -8   2   15.63    1.05
  15   8  -2   16.78    1.01
 -15   8   2   15.85    1.04
  15   8  -2   14.99    1.09
  14  -8  -2    0.07    0.27
  14  -8  -2    0.64    0.32
 -14  -8   2    0.49    0.33
 -14   8   2    0.02    0.32
  14   8  -2    0.35    0.30
  14   8  -2    0.52    0.29
  13  -8  -2    0.19    0.26
 -13  -8   2    0.01    0.30
  13  -8  -2    0.16    0.24
  13   8  -2   -0.05    0.31
  13   8  -2   -0.06    0.24
 -13   8   2    0.14    0.28
  12  -8  -2   16.03    0.98
 -12  -8   2   15.24    0.95
  12  -8  -2   15.39    0.96
  12   8  -2   14.73    0.98
 -12   8   2   14.47    0.92
  12   8  -2   15.38    0.87
  11  -8  -2   17.16    1.02
  11  -8  -2   19.59    1.04
  11   8  -2   16.60    1.03
  11   8  -2   18.88    0.94
 -11   8   2   20.81    1.09
 -10  -8   2    8.20    0.52
  10  -8  -2    6.39    0.56
  10  -8  -2    6.44    0.59
 -10   8   2    6.37    0.60
  10   8  -2    7.10    0.61
  10   8  -2    6.97    0.50
  -9  -8   2    6.09    0.46
   9  -8  -2    7.04    0.60
   9  -8  -2    5.53    0.50
   9   8  -2    6.29    0.45
  -9   8   2    5.99    0.54
   9   8  -2    6.25    0.55
  -8  -8   2   69.42    2.29
   8  -8  -2   66.18    2.46
   8  -8  -2   69.09    2.40
   8   8  -2   66.75    2.46
  -8   8   2   66.26    2.43
   8   8  -2   71.63    2.29
  -7  -8   2   22.75    0.98
   7  -8  -2   23.53    1.01
   7  -8  -2   23.95    1.13
   7   8  -2   21.79    1.07
   7   8  -2   23.54    0.90
  -7   8   2   20.67    1.04
  -7   8   2   22.98    0.79
  -6  -8   2    0.57    0.22
   6  -8  -2   -0.19    0.18
   6  -8  -2    0.47    0.19
   6   8  -2   -0.03    0.18
  -6   8   2    0.00    0.12
   6   8  -2    0.28    0.13
  -6   8   2    0.29    0.21
   6   8  -2    0.27    0.19
  -5  -8   2   -0.06    0.14
   5  -8  -2    0.28    0.16
   5  -8  -2    0.15    0.20
   5   8  -2    0.03    0.16
   5   8  -2    0.23    0.19
  -5   8   2    0.09    0.21
  -5   8   2    0.51    0.15
   5   8  -2    0.15    0.09
   4  -8  -2   45.41    1.54
  -4  -8   2   44.06    1.63
   4  -8  -2   44.59    1.72
   4   8  -2   44.72    1.66
  -4   8   2   43.82    1.67
  -4   8   2   44.12    1.48
   4   8  -2   47.13    1.70
   3  -8  -2    9.08    0.60
  -3  -8   2   10.60    0.61
   3   8  -2   10.66    0.60
  -3   8   2    9.74    0.60
   3   8  -2    9.47    0.59
   2  -8  -2   48.82    1.79
  -2  -8   2   49.96    1.78
  -2   8   2   46.89    1.76
   2   8  -2   51.05    1.77
  -1  -8   2  124.76    3.93
   1  -8  -2  126.53    3.93
   1   8  -2  124.09    3.92
   1   8  -2  128.05    3.94
  -1   8   2  123.78    3.97
  -1   8   2  127.93    3.78
   0  -8   2    5.33    0.44
   0  -8  -2    6.17    0.45
   0   8   2    4.58    0.40
   0   8  -2    4.74    0.39
   0   8   2    5.34    0.28
   0   8  -2    4.10    0.38
  -1  -8  -2  108.29    3.52
   1  -8   2  112.54    3.61
   1  -8   2  115.24    3.33
   1   8   2  112.17    3.40
  -1   8  -2  116.79    3.58
  -1   8  -2  114.78    3.53
   1   8   2  110.42    3.61
   2  -8   2    3.19    0.37
   2  -8   2    4.47    0.24
  -2  -8  -2    4.10    0.37
  -2   8  -2    3.85    0.34
   2   8   2    3.80    0.37
   2   8   2    4.10    0.26
  -2   8  -2    3.78    0.36
   3  -8   2    3.43    0.39
   3  -8   2    2.66    0.22
  -3  -8  -2    2.16    0.28
   3   8   2    2.20    0.30
   3   8   2    2.67    0.22
  -3   8  -2    1.81    0.27
  -3   8  -2    2.22    0.27
   4  -8   2    5.45    0.48
   4  -8   2    5.41    0.35
  -4  -8  -2    5.31    0.39
   4   8   2    5.22    0.34
   4   8   2    4.94    0.44
  -4   8  -2    5.71    0.41
  -4   8  -2    5.80    0.44
  -5  -8  -2   70.54    2.27
   5  -8   2   74.08    2.51
   5  -8   2   71.73    2.34
  -5  -8  -2   68.85    2.44
   5   8   2   70.89    2.49
  -5   8  -2   67.66    2.30
   5   8   2   71.70    2.31
  -5   8  -2   69.60    2.42
   6  -8   2   10.51    0.73
  -6  -8  -2   12.84    0.60
   6  -8   2   13.10    0.67
  -6  -8  -2   11.12    0.72
   6   8   2   11.80    0.75
   6   8   2   12.88    0.63
  -6   8  -2   12.36    0.63
  -6   8  -2   11.65    0.69
  -7  -8  -2    0.14    0.20
  -7  -8  -2    0.05    0.14
   7  -8   2    0.55    0.29
   7  -8   2   -0.19    0.16
  -7   8  -2   -0.01    0.21
   7   8   2    0.38    0.26
   7   8   2    0.21    0.17
  -7   8  -2    0.16    0.16
  -8  -8  -2   20.10    1.05
   8  -8   2   20.54    1.06
   8  -8   2   20.25    0.99
  -8   8  -2   20.85    1.02
   8   8   2   19.79    0.94
   8   8   2   20.37    1.08
  -8   8  -2   20.27    0.88
   9  -8   2    0.13    0.22
  -9  -8  -2   -0.31    0.17
   9  -8   2    0.18    0.21
   9   8   2   -0.05    0.19
   9   8   2   -0.09    0.20
  -9   8  -2    0.54    0.21
  -9   8  -2    0.01    0.21
  10  -8   2   14.43    0.87
  10  -8   2   13.26    0.85
 -10  -8  -2   12.72    0.87
  10   8   2   14.49    0.93
  10   8   2   13.89    0.82
 -10   8  -2   14.37    0.71
 -10   8  -2   13.88    0.84
  11  -8   2    0.38    0.27
  11  -8   2   -0.01    0.25
 -11  -8  -2    0.21    0.26
  11   8   2    0.05    0.26
  11   8   2   -0.28    0.18
 -11   8  -2   -0.14    0.24
 -12  -8  -2    3.18    0.48
  12  -8   2    3.32    0.53
  12  -8   2    3.41    0.49
 -12   8  -2    2.84    0.44
  12   8   2    3.27    0.45
  12   8   2    2.01    0.48
  13  -8   2    0.18    0.30
  13  -8   2    0.08    0.25
 -13  -8  -2    0.11    0.27
  13   8   2   -0.14    0.24
  13   8   2    0.04    0.25
 -13   8  -2    0.14    0.27
 -14  -8  -2    0.91    0.42
  14  -8   2    1.62    0.50
  14  -8   2    0.84    0.36
  14   8   2    1.49    0.42
 -14   8  -2    1.10    0.41
  14   8   2    0.97    0.43
  15  -8   2    1.22    0.46
 -15  -8  -2    1.07    0.47
  15   8   2    0.41    0.35
 -15   8  -2    0.78    0.41
  15   8   2    0.84    0.47
 -16  -8  -2    1.90    0.54
  16  -8   2    1.90    0.60
  16   8   2    2.09    0.55
  16   8   2    1.04    0.49
 -16   8  -2    1.02    0.46
  17  -8   2    0.64    0.43
 -17  -8  -2    0.84    0.48
 -17   8  -2    1.10    0.46
  17   8   2    0.90    0.43
  18  -8   2   -0.31    0.32
 -18  -8  -2   -0.11    0.41
  18   8   2    0.13    0.40
 -18   8  -2    1.43    0.51
  19  -8   2    1.04    0.52
 -19  -8  -2    0.25    0.42
 -19   8  -2   -0.01    0.38
  19   8   2    0.54    0.44
  20  -8   2    0.06    0.46
  20   8   2    0.51    0.47
 -20   8  -2    0.19    0.43
  21  -9  -2    0.43    0.52
 -21   9   2    0.17    0.42
  20  -9  -2    0.27    0.44
 -20   9   2   -0.35    0.37
  19  -9  -2   -0.62    0.32
 -19  -9   2   -0.49    0.37
 -19   9   2    0.40    0.43
  18  -9  -2    1.42    0.55
 -18  -9   2    1.10    0.51
 -18   9   2    0.83    0.47
 -17  -9   2    1.23    0.49
  17  -9  -2    1.96    0.56
  17   9  -2    0.49    0.39
 -17   9   2    0.89    0.43
 -16  -9   2    8.13    0.82
  16  -9  -2    7.31    0.75
  16  -9  -2    7.52    0.80
 -16   9   2    7.34    0.77
  16   9  -2    7.30    0.81
  16   9  -2    9.68    0.79
  15  -9  -2    1.27    0.47
 -15  -9   2    1.38    0.48
  15  -9  -2    1.02    0.39
  15   9  -2    1.27    0.39
 -15   9   2    1.29    0.48
  15   9  -2    0.20    0.32
 -14  -9   2    0.60    0.36
  14  -9  -2    0.72    0.37
  14  -9  -2    0.70    0.39
 -14   9   2    1.10    0.39
  14   9  -2    0.28    0.32
  14   9  -2    0.18    0.24
  13  -9  -2    1.94    0.44
 -13  -9   2    0.82    0.33
  13  -9  -2    1.65    0.45
 -13   9   2    2.08    0.49
  13   9  -2    1.84    0.46
  13   9  -2    2.35    0.43
  12  -9  -2    9.16    0.77
  12  -9  -2    9.68    0.75
 -12  -9   2    9.68    0.79
  12   9  -2    8.40    0.75
 -12   9   2    9.65    0.76
  12   9  -2   10.31    0.67
  11  -9  -2    1.19    0.39
  11  -9  -2    2.62    0.47
  11   9  -2    2.02    0.37
  11   9  -2    2.57    0.52
 -11   9   2    2.26    0.46
 -10  -9   2    0.17    0.20
  10  -9  -2    0.21    0.24
  10  -9  -2    0.16    0.27
 -10   9   2    0.29    0.26
  10   9  -2    0.30    0.21
  10   9  -2    0.07    0.24
   9  -9  -2    0.69    0.28
   9  -9  -2    0.34    0.26
  -9  -9   2    0.39    0.22
  -9   9   2    0.67    0.28
   9   9  -2    0.66    0.28
   9   9  -2    0.23    0.18
   8  -9  -2    2.19    0.31
   8  -9  -2    1.37    0.37
  -8  -9   2    1.78    0.33
   8   9  -2    1.78    0.25
   8   9  -2    2.09    0.42
  -8   9   2    2.44    0.38
  -7  -9   2    0.75    0.25
   7  -9  -2    1.18    0.35
   7  -9  -2    0.75    0.26
   7   9  -2    1.53    0.37
  -7   9   2    0.71    0.32
   7   9  -2    1.40    0.23
  -6  -9   2   61.22    2.23
   6  -9  -2   63.92    2.22
   6  -9  -2   66.09    2.40
   6   9  -2   69.46    2.41
  -6   9   2   66.03    2.37
   6   9  -2   70.08    2.40
   6   9  -2   65.77    2.07
  -6   9   2   62.34    2.05
   5  -9  -2   17.10    0.75
   5  -9  -2   17.97    0.94
  -5  -9   2   16.46    0.84
  -5   9   2   17.70    0.91
   5   9  -2   16.89    0.60
  -5   9   2   16.33    0.70
   5   9  -2   15.19    0.85
   5   9  -2   15.86    0.89
   4  -9  -2    3.38    0.42
  -4  -9   2    2.91    0.35
   4   9  -2    3.51    0.41
  -4   9   2    2.88    0.36
   4   9  -2    2.61    0.33
  -3  -9   2    1.50    0.32
   3  -9  -2    2.07    0.39
   3   9  -2    1.55    0.34
   3   9  -2    1.41    0.29
  -3   9   2    1.18    0.29
  -2  -9   2   -0.22    0.15
   2  -9  -2    0.06    0.19
  -2   9   2    0.07    0.10
  -2   9   2   -0.07    0.17
   2   9  -2    0.02    0.16
   2   9  -2   -0.08    0.14
  -1  -9   2    2.75    0.38
   1  -9  -2    3.70    0.40
  -1   9   2    3.37    0.38
   1   9  -2    2.97    0.36
  -1   9   2    3.82    0.24
   1   9  -2    3.74    0.35
   0  -9   2   22.14    1.06
   0  -9  -2   22.43    1.03
   0   9   2   23.63    1.05
   0   9   2   23.11    0.80
   0   9  -2   22.57    1.00
   0   9  -2   23.07    1.02
   1  -9   2   47.26    1.38
   1  -9   2   46.17    1.78
  -1  -9  -2   46.43    1.71
   1   9   2   45.55    1.74
  -1   9  -2   44.43    1.69
  -1   9  -2   46.42    1.68
   1   9   2   46.94    1.48
  -2  -9  -2    8.14    0.56
   2  -9   2    9.13    0.37
   2  -9   2    7.18    0.57
  -2   9  -2    8.54    0.54
   2   9   2    8.47    0.39
  -2   9  -2    8.17    0.54
   2   9   2    7.73    0.56
   3  -9   2   39.56    1.61
  -3  -9  -2   40.08    1.48
   3  -9   2   38.22    1.32
   3   9   2   40.74    1.33
  -3   9  -2   37.64    1.50
   3   9   2   41.13    1.59
  -3   9  -2   38.20    1.45
   4  -9   2   44.25    1.50
   4  -9   2   41.20    1.73
  -4  -9  -2   45.09    1.59
   4   9   2   45.01    1.75
  -4   9  -2   42.47    1.58
  -4   9  -2   41.82    1.65
   4   9   2   45.82    1.49
  -5  -9  -2   18.90    0.84
   5  -9   2   19.01    0.80
  -5  -9  -2   17.49    0.93
   5  -9   2   18.22    0.98
  -5   9  -2   18.90    0.93
   5   9   2   18.07    0.76
   5   9   2   18.28    0.97
  -5   9  -2   16.87    0.82
   6  -9   2    7.50    0.49
  -6  -9  -2    8.61    0.65
   6  -9   2    7.83    0.65
  -6  -9  -2    7.94    0.50
   6   9   2    7.67    0.63
  -6   9  -2    7.97    0.58
   6   9   2    7.98    0.47
  -6   9  -2    7.76    0.50
   7  -9   2    6.33    0.60
  -7  -9  -2    6.25    0.43
  -7  -9  -2    7.83    0.62
   7  -9   2    7.06    0.50
   7   9   2    7.02    0.47
  -7   9  -2    5.30    0.43
  -7   9  -2    7.37    0.57
   7   9   2    5.82    0.58
  -8  -9  -2    9.54    0.72
   8  -9   2   11.12    0.78
   8  -9   2   10.68    0.65
   8   9   2   10.76    0.63
   8   9   2    9.14    0.72
  -8   9  -2    9.29    0.56
  -8   9  -2    9.48    0.70
  -9  -9  -2    0.17    0.28
   9  -9   2    0.26    0.22
   9  -9   2    0.64    0.30
   9   9   2    0.48    0.29
   9   9   2   -0.11    0.15
  -9   9  -2    0.35    0.25
  -9   9  -2    0.37    0.19
  10  -9   2    2.90    0.41
  10  -9   2    2.20    0.46
 -10  -9  -2    1.95    0.47
 -10   9  -2    2.48    0.46
  10   9   2    2.27    0.35
  10   9   2    2.93    0.56
  11  -9   2    0.29    0.27
 -11  -9  -2   -0.12    0.25
  11  -9   2   -0.34    0.21
  11   9   2   -0.13    0.27
 -11   9  -2   -0.21    0.20
  11   9   2   -0.01    0.24
 -12  -9  -2    3.27    0.60
  12  -9   2    3.75    0.61
  12  -9   2    2.50    0.51
  12   9   2    2.69    0.48
  12   9   2    4.06    0.56
 -12   9  -2    3.45    0.52
  13  -9   2    0.44    0.32
  13  -9   2    0.06    0.29
 -13  -9  -2    0.56    0.39
  13   9   2    0.46    0.35
  13   9   2    0.75    0.35
 -13   9  -2    0.37    0.30
 -14  -9  -2    7.45    0.80
  14  -9   2    8.12    0.73
  14  -9   2    9.49    0.83
  14   9   2    8.03    0.73
  14   9   2    6.16    0.74
 -14   9  -2    6.84    0.69
 -15  -9  -2    0.04    0.34
  15  -9   2   -0.11    0.33
  15   9   2    0.51    0.42
 -15   9  -2    0.59    0.36
  15   9   2    0.58    0.36
  16  -9   2    0.86    0.46
 -16  -9  -2   -0.28    0.34
 -16   9  -2    0.20    0.33
  16   9   2    0.08    0.34
  16   9   2    0.06    0.32
 -17  -9  -2    1.20    0.52
  17  -9   2    0.75    0.45
  17   9   2    1.21    0.51
 -17   9  -2    0.73    0.46
  17   9   2    0.43    0.39
  18  -9   2    1.05    0.50
 -18  -9  -2    0.38    0.45
 -18   9  -2    0.53    0.37
 -19  -9  -2    0.23    0.43
  19  -9   2    0.14    0.43
 -19   9  -2    0.58    0.41
  20  -9   2    0.92    0.53
 -20   9  -2    1.88    0.64
  21 -10  -2    1.30    0.57
  20 -10  -2    1.66    0.63
 -20  10   2    1.93    0.64
  19 -10  -2    1.91    0.64
 -19 -10   2    1.19    0.54
 -19  10   2    1.53    0.56
  18 -10  -2    0.86    0.46
 -18 -10   2    0.35    0.40
 -18  10   2    1.07    0.48
  18  10  -2    0.08    0.43
  17 -10  -2    0.21    0.39
 -17 -10   2    0.62    0.41
 -17  10   2    0.13    0.31
  17  10  -2    0.67    0.49
  16 -10  -2    0.00    0.33
 -16 -10   2    0.40    0.37
  16 -10  -2    0.42    0.37
 -16  10   2    0.07    0.28
  16  10  -2    0.16    0.37
  15 -10  -2    2.35    0.56
  15 -10  -2    1.27    0.46
 -15 -10   2    2.14    0.57
 -15  10   2    1.40    0.51
  15  10  -2    1.64    0.54
  14 -10  -2    0.73    0.37
  14 -10  -2    0.79    0.38
 -14 -10   2    1.06    0.41
 -14  10   2    0.45    0.38
  14  10  -2    0.40    0.32
  13 -10  -2    3.70    0.56
  13 -10  -2    3.76    0.54
 -13 -10   2    4.01    0.55
  13  10  -2    3.89    0.57
 -13  10   2    4.02    0.55
 -12 -10   2    1.20    0.42
  12 -10  -2    1.96    0.46
  12 -10  -2    1.60    0.47
  12  10  -2    2.13    0.49
 -12  10   2    1.67    0.43
  11 -10  -2    3.32    0.45
  11 -10  -2    3.58    0.60
  11  10  -2    3.47    0.53
 -11  10   2    3.77    0.51
 -10 -10   2    4.91    0.47
  10 -10  -2    5.75    0.53
  10 -10  -2    5.09    0.60
 -10  10   2    5.04    0.56
  10  10  -2    5.28    0.60
   9 -10  -2    0.90    0.36
   9 -10  -2    0.60    0.27
  -9 -10   2    0.61    0.28
   9  10  -2    0.70    0.32
  -9  10   2    0.82    0.33
   8 -10  -2    0.14    0.27
   8 -10  -2    0.85    0.26
  -8 -10   2    0.54    0.23
  -8  10   2    0.59    0.30
   8  10  -2    0.84    0.33
  -7 -10   2   -0.15    0.18
   7 -10  -2   -0.35    0.18
   7 -10  -2   -0.01    0.16
   7  10  -2    0.41    0.24
  -7  10   2   -0.31    0.17
   6 -10  -2    0.12    0.17
   6 -10  -2    0.13    0.23
  -6 -10   2    0.11    0.22
   6  10  -2    0.01    0.19
  -6  10   2    0.20    0.24
   6  10  -2    0.39    0.27
   5 -10  -2    1.68    0.28
  -5 -10   2    1.47    0.34
   5 -10  -2    1.79    0.40
  -5  10   2    2.14    0.40
   5  10  -2    2.11    0.39
   5  10  -2    2.64    0.38
  -4 -10   2   17.82    0.93
   4 -10  -2   17.52    0.98
  -4  10   2   18.53    0.97
   4  10  -2   18.05    0.94
   4  10  -2   18.44    0.97
  -3 -10   2   35.78    1.51
   3 -10  -2   40.51    1.61
   3  10  -2   36.87    1.51
  -3  10   2   36.08    1.53
   3  10  -2   39.81    1.56
  -2 -10   2    2.01    0.39
   2 -10  -2    2.46    0.43
   2  10  -2    1.45    0.34
  -2  10   2    2.38    0.36
  -2  10   2    1.78    0.20
   2  10  -2    1.59    0.33
  -1 -10   2   10.63    0.73
   1 -10  -2   12.76    0.76
   1  10  -2   13.15    0.74
  -1  10   2   12.37    0.50
   1  10  -2   11.59    0.69
  -1  10   2   12.79    0.76
   0 -10  -2   10.46    0.68
   0 -10   2   10.04    0.71
   0  10   2   11.19    0.44
   0  10  -2   11.29    0.68
   0  10  -2   10.83    0.67
   0  10   2   10.47    0.67
   1 -10   2   17.66    0.97
  -1 -10  -2   17.19    0.89
  -1  10  -2   16.84    0.88
  -1  10  -2   16.99    0.87
   1  10   2   18.12    0.63
   1  10   2   16.62    0.91
   2 -10   2   13.55    0.84
  -2 -10  -2   13.81    0.77
   2 -10   2   13.61    0.51
   2  10   2   14.42    0.54
   2  10   2   14.63    0.82
  -2  10  -2   13.52    0.77
  -2  10  -2   12.72    0.72
   3 -10   2    0.64    0.15
   3 -10   2    0.42    0.26
  -3 -10  -2    0.48    0.22
  -3  10  -2    0.66    0.24
  -3  10  -2    0.58    0.24
   3  10   2    0.43    0.13
   3  10   2    0.11    0.19
   4 -10   2   12.15    0.80
   4 -10   2   12.08    0.55
  -4 -10  -2   11.78    0.68
   4  10   2   11.99    0.76
  -4  10  -2   11.26    0.72
  -4  10  -2   10.85    0.64
   4  10   2   11.30    0.52
   5 -10   2    0.07    0.15
  -5 -10  -2    0.07    0.19
   5 -10   2   -0.09    0.17
  -5 -10  -2    0.24    0.20
   5  10   2   -0.10    0.21
   5  10   2    0.08    0.12
  -5  10  -2   -0.09    0.19
  -5  10  -2    0.22    0.19
  -6 -10  -2    3.63    0.39
  -6 -10  -2    3.91    0.48
   6 -10   2    3.82    0.35
   6 -10   2    3.35    0.49
  -6  10  -2    3.26    0.42
  -6  10  -2    3.33    0.35
   6  10   2    4.55    0.34
   6  10   2    4.51    0.52
  -7 -10  -2    1.60    0.37
   7 -10   2    0.51    0.30
  -7 -10  -2    1.47    0.29
   7 -10   2    0.98    0.26
   7  10   2    1.62    0.40
   7  10   2    0.67    0.22
  -7  10  -2    0.08    0.25
  -7  10  -2    1.11    0.27
   8 -10   2   49.02    1.85
   8 -10   2   51.36    2.06
  -8 -10  -2   49.57    2.03
   8  10   2   51.09    1.81
  -8  10  -2   46.76    1.74
  -8  10  -2   49.48    1.96
   8  10   2   45.39    2.01
   9 -10   2   10.98    0.82
   9 -10   2   10.82    0.69
  -9 -10  -2    8.75    0.75
  -9  10  -2    9.55    0.66
  -9  10  -2   10.16    0.74
   9  10   2   10.16    0.63
   9  10   2    8.29    0.73
  10 -10   2    0.46    0.29
 -10 -10  -2    0.39    0.30
  10 -10   2    0.84    0.38
  10  10   2    0.65    0.28
  10  10   2    0.39    0.32
 -10  10  -2    0.36    0.31
 -11 -10  -2    0.06    0.29
  11 -10   2    0.27    0.28
  11 -10   2   -0.02    0.25
  11  10   2   -0.39    0.19
  11  10   2    0.13    0.21
 -11  10  -2   -0.26    0.26
  12 -10   2    7.22    0.71
 -12 -10  -2    8.61    0.81
  12 -10   2    8.94    0.74
  12  10   2    8.60    0.69
 -12  10  -2    7.15    0.71
  12  10   2    7.03    0.74
 -13 -10  -2    0.36    0.34
  13 -10   2    0.26    0.34
  13 -10   2   -0.13    0.29
 -13  10  -2    0.79    0.34
  13  10   2   -0.19    0.26
  13  10   2    0.21    0.31
  14 -10   2    0.18    0.33
 -14 -10  -2    0.03    0.37
  14 -10   2    0.24    0.34
  14  10   2    0.18    0.32
  14  10   2   -0.04    0.26
 -14  10  -2   -0.04    0.32
 -15 -10  -2   -0.04    0.37
  15 -10   2   -0.01    0.33
 -15  10  -2   -0.12    0.28
  15  10   2    0.46    0.36
  16 -10   2   -0.19    0.32
 -16 -10  -2    0.09    0.37
 -16  10  -2    0.44    0.38
  16  10   2   -0.46    0.31
  17 -10   2    0.35    0.41
 -17 -10  -2    0.46    0.41
 -17  10  -2   -0.09    0.33
  17  10   2    0.47    0.46
  18 -10   2    0.55    0.44
 -18 -10  -2    0.16    0.40
  18  10   2    0.36    0.47
 -18  10  -2   -0.14    0.38
  19 -10   2    0.68    0.53
 -19 -10  -2    0.36    0.51
 -19  10  -2    0.24    0.47
 -20 -10  -2    1.34    0.67
  20 -10   2    0.89    0.56
 -20  10  -2    0.66    0.50
  20 -11  -2    0.69    0.50
 -20  11   2    1.01    0.55
 -19 -11   2   -0.16    0.42
  19 -11  -2    0.41    0.47
 -19  11   2   -0.11    0.38
  18 -11  -2    0.05    0.42
 -18 -11   2    0.09    0.44
 -18  11   2    0.09    0.42
  18  11  -2   -0.14    0.40
 -17 -11   2    2.28    0.63
  17 -11  -2    2.64    0.64
 -17  11   2    2.07    0.58
  17  11  -2    2.66    0.69
  16 -11  -2    1.67    0.56
 -16 -11   2    2.37    0.62
  16 -11  -2    1.76    0.54
  16  11  -2    1.44    0.56
 -16  11   2    0.89    0.44
  15 -11  -2    2.42    0.57
  15 -11  -2    1.88    0.54
 -15 -11   2    2.82    0.64
  15  11  -2    2.85    0.63
 -15  11   2    2.23    0.58
  14 -11  -2    1.17    0.45
 -14 -11   2    0.96    0.43
  14 -11  -2    0.75    0.39
 -14  11   2    1.08    0.46
  14  11  -2    1.61    0.53
  13 -11  -2    2.08    0.52
  13 -11  -2    1.48    0.46
 -13 -11   2    1.28    0.45
  13  11  -2    1.36    0.47
 -13  11   2    1.79    0.52
  12 -11  -2    3.29    0.55
 -12 -11   2    3.43    0.64
  12 -11  -2    3.50    0.65
 -12  11   2    4.59    0.62
  12  11  -2    3.02    0.58
  11 -11  -2    4.01    0.58
  11 -11  -2    3.05    0.45
 -11  11   2    4.15    0.55
  11  11  -2    3.44    0.63
  10 -11  -2    4.28    0.59
  10 -11  -2    4.60    0.50
 -10 -11   2    3.87    0.46
  10  11  -2    3.74    0.54
 -10  11   2    4.75    0.60
   9 -11  -2    4.36    0.58
   9 -11  -2    3.11    0.40
  -9 -11   2    2.59    0.43
   9  11  -2    3.00    0.46
  -9  11   2    3.75    0.51
  -8 -11   2    0.11    0.21
   8 -11  -2    0.03    0.24
   8 -11  -2   -0.52    0.14
  -8  11   2   -0.05    0.26
   8  11  -2   -0.15    0.22
  -7 -11   2    0.92    0.29
   7 -11  -2   -0.26    0.20
   7 -11  -2    0.00    0.16
  -7  11   2    0.45    0.28
   7  11  -2    0.35    0.28
   6 -11  -2    2.88    0.32
   6 -11  -2    3.73    0.50
  -6 -11   2    2.88    0.40
   6  11  -2    3.65    0.46
  -6  11   2    3.27    0.46
   5 -11  -2    6.09    0.58
  -5 -11   2    7.09    0.57
   5  11  -2    6.50    0.58
  -5  11   2    6.16    0.56
   5  11  -2    4.91    0.53
  -4 -11   2   11.48    0.74
   4 -11  -2   11.39    0.81
   4  11  -2   10.09    0.70
   4  11  -2   12.15    0.79
  -4  11   2   10.30    0.72
   3 -11  -2    3.83    0.49
  -3 -11   2    2.65    0.45
   3  11  -2    3.99    0.47
  -3  11   2    3.34    0.44
   3  11  -2    3.15    0.39
  -3  11   2    3.64    0.28
   2 -11  -2   15.43    0.90
  -2 -11   2   14.07    0.86
  -2  11   2   15.03    0.59
   2  11  -2   14.11    0.84
   2  11  -2   13.20    0.81
  -2  11   2   15.20    0.86
   1 -11  -2    5.10    0.51
  -1 -11   2    4.43    0.50
   1  11  -2    4.51    0.46
  -1  11   2    4.15    0.45
   1  11  -2    3.89    0.45
   0 -11  -2    0.61    0.28
   0 -11   2    0.35    0.27
   0  11   2    0.12    0.22
   0  11  -2    0.49    0.24
   0  11  -2   -0.05    0.19
   1 -11   2    1.27    0.34
  -1 -11  -2    1.69    0.37
  -1  11  -2    0.90    0.27
   1  11   2    1.58    0.35
  -1  11  -2    1.65    0.35
   2 -11   2   14.58    0.92
  -2 -11  -2   14.57    0.83
  -2  11  -2   15.49    0.83
   2  11   2   13.46    0.84
  -2  11  -2   15.45    0.84
   3 -11   2    6.65    0.63
  -3 -11  -2    7.23    0.58
  -3  11  -2    7.24    0.53
   3  11   2    8.01    0.64
  -3  11  -2    6.42    0.56
   4 -11   2    0.33    0.15
  -4 -11  -2   -0.10    0.20
   4 -11   2    0.00    0.22
  -4  11  -2    0.24    0.20
   4  11   2   -0.15    0.15
  -4  11  -2    0.26    0.24
  -5 -11  -2   16.48    0.95
  -5 -11  -2   17.63    0.88
   5 -11   2   15.89    1.00
   5 -11   2   16.13    0.72
  -5  11  -2   15.67    0.82
  -5  11  -2   15.82    0.91
   5  11   2   16.12    0.96
   6 -11   2    7.56    0.49
  -6 -11  -2    8.44    0.68
   6 -11   2    7.79    0.69
  -6 -11  -2    9.44    0.60
  -6  11  -2    8.25    0.57
   6  11   2    9.06    0.73
  -6  11  -2    7.72    0.63
   7 -11   2    4.28    0.39
  -7 -11  -2    3.73    0.50
  -7 -11  -2    3.38    0.39
   7 -11   2    4.30    0.56
   7  11   2    4.02    0.52
  -7  11  -2    3.69    0.39
  -7  11  -2    3.38    0.48
  -8 -11  -2    0.01    0.27
   8 -11   2    0.35    0.28
   8 -11   2    0.46    0.24
  -8  11  -2    0.63    0.25
  -8  11  -2    0.18    0.28
   8  11   2    1.32    0.41
   9 -11   2   36.26    1.52
   9 -11   2   37.09    1.73
  -9 -11  -2   36.49    1.70
   9  11   2   32.89    1.68
  -9  11  -2   36.90    1.64
  10 -11   2   -0.11    0.18
 -10 -11  -2   -0.03    0.25
  10 -11   2    0.23    0.31
  10  11   2    0.29    0.33
 -10  11  -2   -0.04    0.28
  11 -11   2    1.32    0.42
  11 -11   2    1.75    0.43
 -11 -11  -2    1.43    0.48
 -11  11  -2    1.76    0.46
  11  11   2    0.51    0.39
 -12 -11  -2    0.87    0.41
  12 -11   2    1.63    0.44
  12 -11   2    1.21    0.42
  12  11   2    1.38    0.47
 -12  11  -2    1.54    0.45
  13 -11   2   20.05    1.19
  13 -11   2   18.51    1.21
 -13 -11  -2   18.57    1.28
  13  11   2   19.71    1.32
 -13  11  -2   20.07    1.23
  14 -11   2    2.91    0.58
  14 -11   2    2.68    0.59
 -14 -11  -2    1.53    0.53
 -14  11  -2    2.14    0.52
  14  11   2    1.95    0.57
  15 -11   2   -0.04    0.30
 -15 -11  -2    0.26    0.38
 -15  11  -2    0.24    0.39
  15  11   2    0.13    0.39
  16 -11   2    0.19    0.38
 -16 -11  -2    0.69    0.47
  16  11   2    0.65    0.46
 -16  11  -2   -0.32    0.27
  17 -11   2    0.45    0.45
 -17 -11  -2    0.36    0.42
 -17  11  -2   -0.16    0.27
  17  11   2    0.44    0.47
  18 -11   2   -0.39    0.35
 -18 -11  -2    0.14    0.45
 -18  11  -2    0.38    0.45
  18  11   2    0.38    0.54
  19 -11   2    1.40    0.60
 -19 -11  -2    0.09    0.53
 -19  11  -2    0.56    0.46
 -20 -12   2   -0.47    0.48
  20 -12  -2    0.14    0.47
 -19 -12   2   -0.23    0.43
  19 -12  -2   -0.03    0.50
  19  12  -2    0.37    0.47
 -19  12   2   -0.48    0.28
 -18 -12   2    0.47    0.47
  18 -12  -2    0.21    0.42
 -18  12   2   -0.03    0.34
  18  12  -2   -0.01    0.46
  17 -12  -2    0.33    0.39
 -17 -12   2    1.13    0.53
  17 -12  -2    0.22    0.42
  17  12  -2    0.65    0.41
 -17  12   2    1.05    0.49
 -16 -12   2    0.89    0.50
  16 -12  -2   -0.05    0.32
  16 -12  -2    0.04    0.38
  16  12  -2    0.26    0.39
 -16  12   2    0.07    0.38
  15 -12  -2    0.04    0.34
  15 -12  -2    0.10    0.36
 -15 -12   2   -0.15    0.32
 -15  12   2    0.04    0.35
  15  12  -2    0.44    0.43
 -14 -12   2    9.57    0.90
  14 -12  -2   12.39    1.03
  14 -12  -2    9.91    0.85
  14  12  -2    9.34    0.90
 -14  12   2   10.33    0.95
 -13 -12   2    1.34    0.47
  13 -12  -2    2.00    0.47
  13 -12  -2    1.58    0.52
  13  12  -2    1.12    0.42
 -13  12   2    0.91    0.44
  12 -12  -2    0.11    0.32
  12 -12  -2    0.63    0.31
 -12 -12   2    0.26    0.32
 -12  12   2    0.59    0.39
  12  12  -2    0.18    0.31
  11 -12  -2    6.63    0.62
  11 -12  -2    7.96    0.80
  11  12  -2    8.23    0.80
 -11  12   2    8.25    0.79
  10 -12  -2   -0.26    0.24
  10 -12  -2    0.18    0.24
 -10  12   2   -0.18    0.24
  10  12  -2    0.29    0.29
   9 -12  -2    0.20    0.33
   9 -12  -2    0.10    0.23
  -9 -12   2    0.16    0.25
  -9  12   2    0.26    0.30
   9  12  -2    0.05    0.28
   8 -12  -2   32.26    1.35
   8 -12  -2   28.46    1.54
  -8 -12   2   31.17    1.41
  -8  12   2   34.90    1.60
   8  12  -2   32.99    1.59
   7 -12  -2   29.02    1.20
   7 -12  -2   26.84    1.45
  -7 -12   2   27.53    1.30
   7  12  -2   31.61    1.48
  -7  12   2   26.87    1.39
  -6 -12   2    8.27    0.67
   6 -12  -2    8.96    0.77
  -6  12   2    9.78    0.74
   6  12  -2    8.79    0.72
   5 -12  -2    9.05    0.77
  -5 -12   2    8.36    0.67
   5  12  -2   10.11    0.76
  -5  12   2    9.33    0.72
   5  12  -2   10.35    0.74
   4 -12  -2    7.11    0.67
  -4 -12   2    8.56    0.69
   4  12  -2    7.80    0.63
  -4  12   2    7.29    0.65
   4  12  -2    8.77    0.71
   3 -12  -2   32.76    1.53
  -3 -12   2   31.15    1.45
  -3  12   2   32.20    1.47
   3  12  -2   33.83    1.50
   3  12  -2   32.09    1.45
  -2 -12   2   11.89    0.83
   2 -12  -2   13.01    0.87
   2  12  -2   12.23    0.81
  -2  12   2   14.00    0.86
   2  12  -2   11.74    0.77
   1 -12  -2    6.04    0.58
  -1 -12   2    5.27    0.57
   1  12  -2    5.52    0.51
   1  12  -2    5.02    0.53
  -1  12   2    6.43    0.56
   0 -12  -2    0.08    0.20
   0 -12   2   -0.24    0.22
   0  12   2   -0.04    0.22
   0  12  -2   -0.41    0.13
   0  12  -2   -0.07    0.19
   1 -12   2   36.28    1.66
  -1 -12  -2   38.02    1.60
  -1  12  -2   36.74    1.54
  -1  12  -2   37.91    1.58
   1  12   2   37.46    1.62
  -2 -12  -2   39.71    1.63
   2 -12   2   39.87    1.75
  -2  12  -2   38.71    1.63
   2  12   2   38.38    1.68
  -2  12  -2   38.52    1.58
   3 -12   2    1.71    0.44
  -3 -12  -2    2.17    0.41
  -3  12  -2    2.19    0.40
   3  12   2    2.28    0.46
  -3  12  -2    2.73    0.47
   4 -12   2   -0.06    0.23
  -4 -12  -2    0.00    0.19
   4  12   2   -0.04    0.25
  -4  12  -2    0.15    0.21
  -4  12  -2    0.16    0.20
   5 -12   2    2.78    0.55
  -5 -12  -2    2.59    0.50
  -5 -12  -2    2.17    0.41
   5  12   2    2.05    0.45
  -5  12  -2    1.36    0.37
  -5  12  -2    2.44    0.40
   6 -12   2   36.84    1.77
  -6 -12  -2   37.88    1.72
  -6 -12  -2   39.77    1.56
   6  12   2   36.52    1.73
  -6  12  -2   38.70    1.69
  -6  12  -2   39.66    1.53
   7 -12   2    0.52    0.36
  -7 -12  -2    0.66    0.30
  -7 -12  -2    0.42    0.25
  -7  12  -2    0.43    0.25
  -7  12  -2    0.15    0.28
   7  12   2    0.43    0.32
  -8 -12  -2    0.55    0.37
   8 -12   2    0.22    0.31
   8 -12   2    0.52    0.26
  -8  12  -2    0.64    0.31
   8  12   2    0.22    0.32
   9 -12   2    1.01    0.31
  -9 -12  -2    1.46    0.47
   9 -12   2    1.28    0.44
   9  12   2    1.04    0.42
  -9  12  -2    2.02    0.47
 -10 -12  -2   13.71    1.01
  10 -12   2   14.26    0.87
  10 -12   2   14.18    1.05
  10  12   2   14.46    1.07
 -10  12  -2   14.36    0.97
  11 -12   2    0.05    0.31
 -11 -12  -2    0.43    0.37
  11 -12   2    0.96    0.35
 -11  12  -2    0.66    0.35
  11  12   2    0.36    0.33
  12 -12   2   17.69    1.19
 -12 -12  -2   15.94    1.16
  12 -12   2   16.64    1.04
 -12  12  -2   17.66    1.16
  12  12   2   16.57    1.22
 -13 -12  -2    0.09    0.35
  13 -12   2    0.82    0.36
  13 -12   2    1.15    0.46
 -13  12  -2    0.60    0.37
  13  12   2   -0.01    0.35
  14 -12   2    0.11    0.32
 -14 -12  -2    0.37    0.42
  14 -12   2    0.14    0.35
 -14  12  -2   -0.22    0.31
  14  12   2    0.33    0.38
 -15 -12  -2    1.94    0.60
  15 -12   2    0.94    0.46
  15  12   2    1.31    0.52
 -15  12  -2    0.85    0.44
  16 -12   2    0.49    0.42
 -16 -12  -2   -0.22    0.38
  16  12   2    0.76    0.47
 -16  12  -2    1.07    0.52
  17 -12   2    0.58    0.44
 -17 -12  -2    0.04    0.38
 -17  12  -2    0.20    0.45
  17  12   2    0.26    0.46
 -18 -12  -2    0.13    0.50
  18 -12   2    1.79    0.63
 -18  12  -2    1.54    0.59
  18  12   2    1.91    0.70
 -19 -12  -2    0.33    0.49
  19 -12   2   -0.27    0.46
 -19  12  -2    0.24    0.45
 -19 -13   2    0.95    0.59
  19  13  -2    1.56    0.64
 -19  13   2    1.72    0.60
 -18 -13   2    0.03    0.46
  18  13  -2    1.41    0.61
 -18  13   2    0.63    0.50
  17 -13  -2   -0.23    0.35
 -17 -13   2    0.43    0.49
  17 -13  -2    0.09    0.40
 -17  13   2    0.38    0.47
  17  13  -2   -0.06    0.37
 -16 -13   2    2.22    0.66
  16 -13  -2    0.79    0.49
  16 -13  -2    0.91    0.51
  16  13  -2    1.02    0.54
 -16  13   2    1.71    0.54
  15 -13  -2    0.08    0.36
  15 -13  -2    0.15    0.39
 -15 -13   2    0.29    0.41
  15  13  -2    0.20    0.43
 -15  13   2    0.16    0.35
  14 -13  -2    3.51    0.69
 -14 -13   2    2.67    0.62
  14 -13  -2    2.33    0.57
 -14  13   2    2.31    0.61
  14  13  -2    3.09    0.70
  13 -13  -2    2.41    0.55
  13 -13  -2    1.70    0.55
 -13 -13   2    2.50    0.62
  13  13  -2    1.81    0.52
 -13  13   2    1.67    0.54
  12 -13  -2    8.24    0.88
 -12 -13   2    5.52    0.68
  12 -13  -2    6.75    0.64
  12  13  -2    6.93    0.76
 -12  13   2    5.94    0.75
  11 -13  -2   10.68    0.78
  11 -13  -2   11.21    0.97
  11  13  -2   10.59    0.94
 -11  13   2   10.36    0.91
  10 -13  -2   17.77    0.99
  10 -13  -2   16.89    1.19
 -10  13   2   17.40    1.14
  10  13  -2   16.77    1.13
  -9 -13   2    1.15    0.38
   9 -13  -2    2.30    0.57
  -9  13   2    2.31    0.51
   9  13  -2    2.07    0.51
   8 -13  -2    1.60    0.48
  -8 -13   2    1.77    0.42
   8  13  -2    1.80    0.46
  -8  13   2    1.72    0.47
  -7 -13   2    4.58    0.54
   7 -13  -2    4.00    0.57
   7  13  -2    3.72    0.54
  -7  13   2    4.58    0.60
   6 -13  -2   -0.51    0.13
  -6 -13   2    0.26    0.25
   6  13  -2   -0.04    0.25
  -6  13   2    0.03    0.30
  -5 -13   2   -0.19    0.24
   5 -13  -2   -0.03    0.27
   5  13  -2    0.07    0.24
  -5  13   2   -0.06    0.23
  -4 -13   2    5.51    0.59
   4 -13  -2    5.30    0.61
  -4  13   2    5.58    0.57
   4  13  -2    4.53    0.58
   4  13  -2    5.96    0.57
  -3 -13   2   -0.07    0.24
   3 -13  -2    0.22    0.28
   3  13  -2    0.42    0.28
  -3  13   2    0.43    0.26
   3  13  -2    0.59    0.32
  -2 -13   2   -0.28    0.16
   2 -13  -2    0.09    0.24
  -2  13   2    0.40    0.26
   2  13  -2    0.10    0.27
   2  13  -2    0.26    0.22
  -1 -13   2   -0.15    0.22
   1 -13  -2   -0.11    0.26
   1  13  -2   -0.23    0.15
  -1  13   2    0.13    0.25
   1  13  -2    0.00    0.21
   0 -13  -2   27.06    1.33
   0 -13   2   25.43    1.35
   0  13  -2   26.06    1.26
   0  13  -2   27.41    1.28
   0  13   2   24.07    1.27
   1 -13   2   13.82    0.95
  -1 -13  -2   12.51    0.86
  -1  13  -2   13.23    0.84
   1  13   2   13.40    0.88
  -1  13  -2   13.20    0.84
   2 -13   2    0.20    0.24
  -2 -13  -2   -0.05    0.20
  -2  13  -2   -0.01    0.21
  -2  13  -2   -0.19    0.20
   2  13   2   -0.01    0.23
   3 -13   2    0.70    0.36
  -3 -13  -2    0.87    0.33
  -3  13  -2    0.28    0.25
  -3  13  -2    0.71    0.29
   3  13   2    0.65    0.29
   4 -13   2    5.95    0.66
  -4 -13  -2    6.43    0.60
   4  13   2    6.36    0.62
  -4  13  -2    6.37    0.61
  -4  13  -2    7.05    0.57
  -5 -13  -2    2.61    0.48
  -5 -13  -2    3.06    0.49
   5 -13   2    1.43    0.45
  -5  13  -2    1.87    0.39
  -5  13  -2    1.19    0.38
   5  13   2    1.01    0.36
  -6 -13  -2    9.78    0.71
  -6 -13  -2    9.74    0.82
   6 -13   2   12.95    0.96
  -6  13  -2   10.64    0.71
   6  13   2    9.72    0.84
  -6  13  -2   10.24    0.78
   7 -13   2   33.07    1.67
  -7 -13  -2   32.92    1.51
  -7 -13  -2   33.24    1.62
  -7  13  -2   32.33    1.56
   7  13   2   30.46    1.61
  -7  13  -2   29.81    1.34
   8 -13   2   33.72    1.72
  -8 -13  -2   34.17    1.69
  -8  13  -2   32.34    1.61
   8  13   2   33.00    1.70
   9 -13   2    6.78    0.77
  -9 -13  -2    7.38    0.77
   9  13   2    6.45    0.73
  -9  13  -2    6.92    0.69
  10 -13   2    0.36    0.35
 -10 -13  -2   -0.34    0.21
  10  13   2    0.28    0.28
 -10  13  -2   -0.18    0.28
 -11 -13  -2    2.43    0.56
  11 -13   2    2.05    0.59
 -11  13  -2    2.91    0.60
  11  13   2    1.66    0.53
  12 -13   2    1.71    0.52
 -12 -13  -2    0.89    0.49
  12  13   2    1.55    0.56
 -12  13  -2    2.08    0.52
  13 -13   2    2.90    0.65
 -13 -13  -2    4.25    0.65
 -13  13  -2    3.03    0.61
  13  13   2    3.49    0.70
 -14 -13  -2    7.28    0.89
  14 -13   2    6.30    0.78
 -14  13  -2    6.82    0.79
  14  13   2    6.01    0.81
 -15 -13  -2    0.39    0.42
  15 -13   2    0.17    0.39
 -15  13  -2    0.44    0.42
  15  13   2   -0.06    0.41
 -16 -13  -2    1.00    0.54
  16  13   2    1.53    0.60
 -16  13  -2    0.64    0.46
 -17 -13  -2    0.84    0.55
  17  13   2    0.04    0.46
 -17  13  -2    0.59    0.50
 -18 -13  -2    0.50    0.57
 -18  13  -2   -0.05    0.44
  18  13   2    0.26    0.53
 -18 -14   2    0.13    0.44
 -18  14   2    0.55    0.54
  18  14  -2   -0.15    0.50
 -17 -14   2    0.94    0.57
  17 -14  -2    0.17    0.46
 -17  14   2    0.27    0.46
  17  14  -2    0.84    0.53
  16 -14  -2    0.37    0.44
 -16 -14   2    1.09    0.58
 -16  14   2    0.14    0.44
  16  14  -2    1.79    0.58
 -15 -14   2    0.74    0.46
  15 -14  -2    0.09    0.40
 -15  14   2   -0.29    0.37
  15  14  -2   -0.12    0.38
  14 -14  -2    0.04    0.42
 -14 -14   2   -0.04    0.38
  14  14  -2    0.16    0.33
 -14  14   2   -0.11    0.33
 -13 -14   2    2.49    0.59
  13 -14  -2    2.52    0.64
 -13  14   2    3.83    0.72
  13  14  -2    3.51    0.72
  12 -14  -2    4.81    0.72
 -12 -14   2    4.48    0.81
 -12  14   2    5.38    0.73
  12  14  -2    2.43    0.61
  11 -14  -2   -0.12    0.32
 -11  14   2    0.19    0.29
  11  14  -2    0.09    0.30
  10 -14  -2    0.56    0.38
 -10  14   2    0.40    0.38
  10  14  -2    1.28    0.48
   9 -14  -2    3.58    0.70
  -9 -14   2    3.48    0.52
  -9  14   2    3.80    0.67
   9  14  -2    2.86    0.60
  -8 -14   2    3.14    0.56
   8 -14  -2    4.06    0.72
  -8  14   2    3.89    0.56
   8  14  -2    2.12    0.52
  -7 -14   2    0.51    0.32
   7 -14  -2    1.05    0.44
  -7  14   2    1.20    0.40
   7  14  -2    0.56    0.34
   6 -14  -2    5.48    0.66
  -6 -14   2    5.65    0.61
   6  14  -2    6.38    0.67
  -6  14   2    5.72    0.66
   5 -14  -2   -0.06    0.31
  -5 -14   2    0.37    0.29
  -5  14   2   -0.16    0.28
   5  14  -2    0.06    0.21
  -4 -14   2    1.80    0.45
   4 -14  -2    0.85    0.40
   4  14  -2    0.85    0.33
  -4  14   2    1.32    0.38
   4  14  -2    1.54    0.42
   3 -14  -2    3.62    0.63
  -3 -14   2    3.77    0.53
   3  14  -2    3.12    0.45
   3  14  -2    3.71    0.55
  -3  14   2    2.47    0.53
  -2 -14   2    6.19    0.65
   2 -14  -2    6.44    0.68
  -2  14   2    6.21    0.62
   2  14  -2    6.38    0.65
   2  14  -2    4.46    0.52
  -1 -14   2    1.48    0.44
   1 -14  -2    0.41    0.33
   1  14  -2    0.71    0.38
  -1  14   2    1.82    0.43
   1  14  -2    1.14    0.36
   0 -14  -2    6.72    0.68
   0 -14   2    7.89    0.74
   0  14  -2    8.83    0.71
   0  14  -2    7.35    0.65
   0  14   2    6.80    0.64
  -1 -14  -2    3.08    0.57
   1 -14   2    3.86    0.56
   1  14   2    4.43    0.53
  -1  14  -2    3.99    0.51
  -1  14  -2    2.68    0.42
   2 -14   2    9.44    0.83
  -2 -14  -2    8.35    0.72
  -2  14  -2    9.65    0.73
  -2  14  -2    8.44    0.70
   2  14   2    7.85    0.71
  -3 -14  -2    1.78    0.45
   3 -14   2    1.13    0.42
  -3  14  -2    1.51    0.42
   3  14   2    1.37    0.40
  -3  14  -2    1.57    0.38
   4 -14   2    0.18    0.31
  -4 -14  -2   -0.14    0.23
   4  14   2   -0.45    0.22
  -4  14  -2   -0.01    0.22
  -4  14  -2    0.28    0.26
  -5 -14  -2    1.21    0.40
   5 -14   2    0.83    0.41
  -5 -14  -2    0.65    0.33
   5  14   2    0.67    0.36
  -5  14  -2    0.31    0.33
  -5  14  -2    1.47    0.36
  -6 -14  -2    0.99    0.35
   6 -14   2    1.09    0.46
  -6 -14  -2    0.64    0.36
  -6  14  -2    0.50    0.35
  -6  14  -2    0.81    0.32
   6  14   2    1.01    0.38
  -7 -14  -2    6.29    0.70
   7 -14   2    5.92    0.74
   7  14   2    7.06    0.78
  -7  14  -2    6.05    0.65
  -8 -14  -2    2.33    0.54
   8 -14   2    3.92    0.73
  -8  14  -2    3.18    0.61
   8  14   2    3.04    0.66
  -9 -14  -2    0.09    0.28
   9 -14   2   -0.07    0.32
   9  14   2    0.03    0.30
  -9  14  -2   -0.17    0.26
 -10 -14  -2    1.69    0.50
  10 -14   2    0.96    0.44
  10  14   2    1.09    0.49
 -10  14  -2    1.94    0.54
 -11 -14  -2    0.66    0.46
  11 -14   2    0.16    0.38
 -11  14  -2    0.15    0.35
  11  14   2    0.05    0.32
  12 -14   2    0.36    0.36
 -12 -14  -2    0.79    0.46
  12  14   2   -0.30    0.24
 -12  14  -2    0.28    0.34
 -13 -14  -2    0.18    0.36
  13 -14   2    0.19    0.40
  13  14   2    0.06    0.40
 -13  14  -2    0.01    0.37
 -14 -14  -2    1.80    0.59
  14 -14   2    0.55    0.45
 -14  14  -2    0.89    0.43
  14  14   2    0.90    0.52
 -15 -14  -2    1.65    0.59
  15 -14   2    0.85    0.55
 -15  14  -2    0.34    0.36
  15  14   2    0.09    0.38
 -16 -14  -2    0.24    0.46
 -16  14  -2    0.71    0.52
  16  14   2   -0.15    0.38
 -17 -14  -2    0.47    0.48
 -17  14  -2    0.57    0.48
  17  14   2    0.55    0.56
  17 -15  -2   -0.06    0.41
 -17 -15   2    0.68    0.56
  17  15  -2    0.45    0.57
 -17  15   2    0.41    0.47
 -16 -15   2    2.36    0.73
  16 -15  -2    0.89    0.55
  16  15  -2    2.88    0.73
 -16  15   2    1.43    0.58
 -15 -15   2   -0.02    0.35
  15 -15  -2   -0.27    0.42
 -15  15   2    0.05    0.36
  15  15  -2   -0.06    0.35
  14 -15  -2    2.55    0.71
 -14 -15   2    2.01    0.60
  14  15  -2    2.72    0.70
 -14  15   2    2.69    0.67
 -13 -15   2    2.54    0.63
  13 -15  -2    2.27    0.64
  13  15  -2    2.64    0.66
 -13  15   2    2.42    0.66
  12 -15  -2    0.00    0.34
 -12 -15   2    0.43    0.38
  12  15  -2    0.33    0.36
 -12  15   2   -0.03    0.31
 -11 -15   2    1.21    0.45
  11 -15  -2    0.42    0.40
 -11  15   2    0.71    0.46
  11  15  -2    0.67    0.40
  10 -15  -2   -0.26    0.34
 -10  15   2   -0.06    0.26
  10  15  -2   -0.31    0.31
   9 -15  -2   -0.03    0.33
  -9  15   2    0.11    0.27
   9  15  -2    0.11    0.35
   8 -15  -2    3.85    0.75
  -8 -15   2    3.48    0.61
  -8  15   2    4.00    0.70
   8  15  -2    4.63    0.64
  -7 -15   2    6.44    0.67
   7 -15  -2    6.59    0.79
  -7  15   2    6.48    0.71
   7  15  -2    6.73    0.72
   6 -15  -2    3.31    0.68
  -6 -15   2    4.81    0.61
  -6  15   2    4.62    0.60
   6  15  -2    4.33    0.57
   5 -15  -2    0.15    0.31
  -5 -15   2    0.12    0.29
   5  15  -2    0.38    0.31
  -5  15   2    0.12    0.27
   4 -15  -2    0.90    0.38
  -4 -15   2    0.21    0.31
   4  15  -2    0.48    0.28
  -4  15   2    0.78    0.36
   3 -15  -2    1.64    0.50
  -3 -15   2    1.93    0.50
   3  15  -2    1.88    0.46
   3  15  -2    1.10    0.43
  -3  15   2    1.23    0.40
  -2 -15   2    6.57    0.70
   2 -15  -2    6.72    0.71
   2  15  -2    5.78    0.63
   2  15  -2    6.20    0.68
  -2  15   2    6.99    0.67
  -1 -15   2    5.00    0.63
   1 -15  -2    4.36    0.61
  -1  15   2    4.39    0.58
   1  15  -2    4.44    0.53
   1  15  -2    4.70    0.58
   0 -15   2    4.83    0.64
   0 -15  -2    3.88    0.66
   0  15   2    5.90    0.64
   0  15  -2    3.85    0.55
   0  15  -2    5.12    0.56
   1 -15   2    3.37    0.63
  -1 -15  -2    2.28    0.55
  -1  15  -2    5.21    0.58
  -1  15  -2    3.00    0.45
   1  15   2    2.56    0.52
   2 -15   2    7.69    0.79
  -2 -15  -2    8.80    0.76
   2  15   2    7.45    0.71
  -2  15  -2    9.44    0.73
  -2  15  -2    7.54    0.71
  -3 -15  -2    0.14    0.31
   3 -15   2    0.22    0.31
  -3  15  -2   -0.02    0.23
  -3  15  -2    0.14    0.29
   3  15   2    0.63    0.35
   4 -15   2    2.70    0.62
  -4 -15  -2    2.40    0.50
  -4 -15  -2    1.71    0.48
  -4  15  -2    2.98    0.52
   4  15   2    1.90    0.49
  -4  15  -2    2.74    0.55
  -5 -15  -2   23.31    1.32
  -5 -15  -2   21.69    1.21
   5 -15   2   19.31    1.33
  -5  15  -2   20.76    1.12
  -5  15  -2   24.08    1.32
   5  15   2   22.21    1.33
   6 -15   2    0.34    0.35
  -6 -15  -2    0.72    0.37
  -6 -15  -2   -0.02    0.27
  -6  15  -2    0.78    0.33
   6  15   2    0.16    0.35
  -6  15  -2    0.60    0.34
   7 -15   2    6.89    0.81
  -7 -15  -2    7.79    0.80
  -7  15  -2    4.43    0.63
   7  15   2    5.83    0.71
   8 -15   2    4.92    0.72
  -8 -15  -2    4.60    0.66
   8  15   2    5.76    0.72
  -8  15  -2    4.72    0.62
  -9 -15  -2    7.95    0.85
   9 -15   2    6.15    0.82
   9  15   2    9.01    0.93
  -9  15  -2    6.51    0.72
 -10 -15  -2    8.11    0.89
  10 -15   2    8.89    0.93
 -10  15  -2    8.40    0.85
  10  15   2    8.81    0.93
 -11 -15  -2    4.23    0.81
  11 -15   2    3.31    0.75
 -11  15  -2    3.24    0.68
  11  15   2    4.02    0.80
 -12 -15  -2    0.63    0.47
  12 -15   2    0.24    0.40
  12  15   2    0.79    0.54
 -12  15  -2   -0.02    0.39
 -13 -15  -2    1.09    0.49
  13 -15   2    0.86    0.51
  13  15   2    0.48    0.45
 -13  15  -2    0.09    0.38
 -14 -15  -2    0.12    0.45
  14 -15   2   -0.33    0.34
  14  15   2    0.00    0.32
 -14  15  -2   -0.07    0.31
 -15 -15  -2    0.12    0.39
  15 -15   2   -0.16    0.48
  15  15   2    0.31    0.49
 -15  15  -2    0.18    0.46
 -16 -15  -2    0.13    0.49
 -16  15  -2    0.20    0.44
  16  15   2    0.64    0.50
 -17  15  -2   -0.02    0.43
  17 -16  -2    0.53    0.55
  16 -16  -2   -0.16    0.48
 -16 -16   2   -0.47    0.43
  16  16  -2    0.31    0.50
 -16  16   2    0.02    0.38
 -15 -16   2    2.91    0.76
  15 -16  -2    4.37    0.90
 -15  16   2    2.29    0.73
  15  16  -2    3.50    0.76
  14 -16  -2   -0.01    0.44
 -14 -16   2    0.09    0.44
  14  16  -2    0.41    0.44
 -14  16   2    0.81    0.50
 -13 -16   2    0.06    0.39
  13 -16  -2   -0.10    0.41
  13  16  -2    0.69    0.44
 -13  16   2   -0.48    0.34
 -12 -16   2    0.51    0.42
  12 -16  -2    0.11    0.41
 -12  16   2    1.38    0.51
  12  16  -2    0.36    0.43
 -11 -16   2   20.94    1.44
  11 -16  -2   21.94    1.52
  11  16  -2   21.07    1.44
 -11  16   2   20.18    1.39
  10 -16  -2    8.83    0.98
 -10  16   2    9.23    0.91
  10  16  -2   11.11    1.01
   9 -16  -2    1.44    0.55
   9  16  -2    1.27    0.46
  -9  16   2    1.58    0.50
   8 -16  -2    0.69    0.44
  -8 -16   2    1.42    0.47
   8  16  -2    1.45    0.52
  -8  16   2    2.21    0.56
   7 -16  -2    2.04    0.58
  -7 -16   2    3.98    0.67
  -7  16   2    1.61    0.53
   7  16  -2    3.55    0.66
   6 -16  -2    7.26    0.84
  -6 -16   2    6.86    0.76
   6  16  -2    7.23    0.76
  -6  16   2    6.96    0.75
  -5 -16   2    2.17    0.54
   5 -16  -2    1.40    0.51
   5  16  -2    1.87    0.51
  -5  16   2    1.86    0.50
   4 -16  -2    0.25    0.30
  -4 -16   2    0.57    0.34
  -4  16   2   -0.04    0.27
   4  16  -2   -0.05    0.30
   3 -16  -2    1.89    0.55
  -3 -16   2    2.93    0.62
   3  16  -2    2.84    0.55
  -3  16   2    1.79    0.51
  -2 -16   2   19.00    1.23
   2 -16  -2   20.09    1.29
   2  16  -2   20.38    1.24
   2  16  -2   19.21    1.17
  -2  16   2   18.01    1.16
  -1 -16   2   -0.07    0.29
   1 -16  -2    0.60    0.39
   1  16  -2    0.39    0.29
   1  16  -2    0.35    0.33
  -1  16   2    0.21    0.25
   0 -16   2    8.44    0.83
   0 -16  -2    9.12    0.84
   0  16  -2    8.11    0.75
   0  16  -2    9.78    0.82
   0  16   2    8.80    0.81
  -1 -16  -2   11.81    0.94
   1 -16   2   10.88    0.95
  -1  16  -2   10.53    0.84
  -1  16  -2   10.85    0.86
   1  16   2    9.67    0.84
  -2 -16  -2    0.47    0.37
   2 -16   2    0.45    0.36
  -2  16  -2    0.19    0.32
   2  16   2    0.49    0.35
  -2  16  -2    0.72    0.33
   3 -16   2    1.10    0.45
  -3 -16  -2    1.19    0.44
  -3  16  -2    1.51    0.46
  -3  16  -2    0.73    0.35
   3  16   2    0.63    0.35
  -4 -16  -2    9.30    0.83
   4 -16   2    8.14    0.86
  -4 -16  -2    8.62    0.81
   4  16   2   10.18    0.88
  -4  16  -2    9.89    0.82
  -4  16  -2    8.94    0.74
  -5 -16  -2    1.37    0.46
   5 -16   2    1.19    0.49
  -5 -16  -2    1.49    0.48
  -5  16  -2    1.76    0.44
   5  16   2    2.27    0.55
  -5  16  -2    0.99    0.41
  -6 -16  -2    9.41    0.87
   6 -16   2    6.02    0.78
  -6 -16  -2    7.07    0.79
   6  16   2    7.36    0.79
  -6  16  -2    8.35    0.81
   7 -16   2    1.42    0.54
  -7 -16  -2    0.80    0.41
  -7  16  -2    0.69    0.38
   7  16   2    1.11    0.50
   8 -16   2    0.19    0.39
  -8 -16  -2    0.37    0.36
  -8  16  -2   -0.42    0.28
   8  16   2    0.41    0.34
  -9 -16  -2   12.07    1.06
   9 -16   2    8.12    0.96
   9  16   2   11.14    1.03
  -9  16  -2   12.04    1.01
  10 -16   2   20.51    1.47
 -10 -16  -2   22.93    1.50
 -10  16  -2   20.05    1.34
  10  16   2   21.67    1.48
 -11 -16  -2    0.57    0.48
  11 -16   2    1.31    0.53
  11  16   2    1.11    0.51
 -11  16  -2    0.28    0.38
 -12 -16  -2   -0.54    0.32
  12 -16   2    0.04    0.41
 -12  16  -2   -0.25    0.32
  12  16   2   -0.23    0.33
 -13 -16  -2    0.97    0.54
  13 -16   2    1.29    0.55
 -13  16  -2    0.29    0.35
  13  16   2    1.67    0.65
  14 -16   2   -0.28    0.35
 -14 -16  -2    0.56    0.51
  14  16   2   -0.10    0.36
 -14  16  -2   -0.03    0.42
  15 -16   2    2.60    0.73
 -15 -16  -2    5.18    0.96
  15  16   2    2.63    0.75
 -15  16  -2    2.42    0.72
 -16 -16  -2    1.05    0.61
  16  16   2    1.30    0.74
 -16  16  -2    1.61    0.65
  16 -17  -2   -0.09    0.49
  16  17  -2    0.42    0.53
 -15 -17   2    0.57    0.52
  15 -17  -2    0.24    0.47
 -15  17   2    0.09    0.44
  15  17  -2    0.04    0.46
  14 -17  -2    0.46    0.51
 -14 -17   2    0.56    0.51
  14  17  -2    0.39    0.41
 -14  17   2    0.64    0.43
 -13 -17   2    0.50    0.48
  13 -17  -2    0.51    0.50
  13  17  -2    0.44    0.47
 -13  17   2   -0.48    0.26
  12 -17  -2   -0.04    0.40
 -12 -17   2   -0.08    0.29
  12  17  -2   -0.11    0.31
 -12  17   2   -0.02    0.40
 -11 -17   2    0.03    0.39
  11 -17  -2   -0.16    0.30
  11  17  -2    0.43    0.38
 -11  17   2   -0.31    0.30
 -10 -17   2    6.71    0.81
  10 -17  -2    6.56    0.89
  10  17  -2    7.29    0.89
 -10  17   2    6.13    0.80
   9 -17  -2    0.56    0.46
  -9  17   2    0.85    0.45
   9  17  -2    0.54    0.40
   8 -17  -2    1.14    0.52
  -8  17   2    1.22    0.45
   8  17  -2    0.14    0.32
   7 -17  -2    1.94    0.58
  -7 -17   2    1.87    0.54
  -7  17   2    1.99    0.54
   7  17  -2    1.84    0.55
  -6 -17   2   12.34    1.01
   6 -17  -2   11.40    1.07
  -6  17   2   12.65    1.02
   6  17  -2   13.64    1.06
  -5 -17   2    1.68    0.50
   5 -17  -2    2.25    0.64
  -5  17   2    3.37    0.69
   5  17  -2    2.55    0.56
   4 -17  -2    0.16    0.34
  -4 -17   2    0.20    0.34
   4  17  -2    0.13    0.34
  -4  17   2   -0.48    0.19
  -3 -17   2    1.35    0.50
   3 -17  -2    0.05    0.34
  -3  17   2    0.92    0.36
   3  17  -2    0.32    0.30
  -2 -17   2    3.04    0.61
   2 -17  -2    2.87    0.63
   2  17  -2    3.91    0.57
  -2  17   2    2.93    0.58
   1 -17  -2    0.87    0.43
  -1 -17   2    1.31    0.50
  -1  17   2    1.43    0.44
   1  17  -2    1.16    0.43
   0 -17  -2   13.10    1.07
   0 -17   2   15.06    1.14
   0  17   2   15.09    1.08
   0  17  -2   13.75    0.99
   0  17  -2   12.84    1.00
  -1 -17  -2    2.40    0.58
   1 -17   2    2.47    0.62
  -1  17  -2    2.50    0.53
   1  17   2    2.94    0.62
  -1  17  -2    2.39    0.55
  -2 -17  -2    0.22    0.35
   2 -17   2   -0.17    0.27
  -2  17  -2   -0.10    0.27
   2  17   2   -0.22    0.20
  -2  17  -2    0.14    0.31
  -3 -17  -2    4.48    0.73
   3 -17   2    4.43    0.79
  -3 -17  -2    4.14    0.61
  -3  17  -2    4.55    0.62
  -3  17  -2    4.58    0.63
   3  17   2    3.94    0.58
   4 -17   2   12.63    1.10
  -4 -17  -2    9.75    0.88
  -4 -17  -2   10.90    0.96
  -4  17  -2   10.67    0.84
  -4  17  -2   10.78    0.92
   4  17   2   11.65    1.00
  -5 -17  -2    1.63    0.52
   5 -17   2    1.58    0.56
  -5 -17  -2    3.27    0.64
   5  17   2    2.79    0.66
  -5  17  -2    1.61    0.54
  -6 -17  -2   14.13    1.11
   6 -17   2   14.26    1.19
  -6  17  -2   13.15    1.05
   6  17   2   12.81    1.07
  -7 -17  -2    0.31    0.42
   7 -17   2    1.32    0.53
   7  17   2   -0.01    0.31
  -7  17  -2    0.20    0.37
   8 -17   2    1.75    0.61
  -8 -17  -2    1.35    0.55
   8  17   2    1.93    0.59
  -8  17  -2    2.82    0.63
  -9 -17  -2   -0.20    0.28
   9 -17   2   -0.38    0.35
   9  17   2   -0.36    0.25
  -9  17  -2   -0.02    0.33
  10 -17   2    2.67    0.73
 -10 -17  -2    1.48    0.61
  10  17   2    2.12    0.63
 -10  17  -2    0.91    0.49
 -11 -17  -2    1.57    0.58
  11 -17   2    2.22    0.71
 -11  17  -2    1.24    0.55
  11  17   2    2.17    0.65
  12 -17   2    1.93    0.69
 -12 -17  -2    1.85    0.63
  12  17   2    0.92    0.57
 -12  17  -2    2.65    0.67
 -13 -17  -2    1.37    0.64
  13 -17   2    1.00    0.56
  13  17   2    1.72    0.60
 -13  17  -2    0.96    0.51
 -14 -17  -2    0.42    0.56
  14 -17   2    0.24    0.51
  14  17   2    0.13    0.46
 -14  17  -2    1.15    0.57
  15 -17   2   -0.57    0.52
 -15  17  -2   -0.15    0.41
  15  17   2   -0.16    0.41
  15 -18  -2    0.78    0.65
 -14 -18   2    3.48    0.79
  14 -18  -2    2.95    0.84
 -14  18   2    3.29    0.76
  14  18  -2    4.51    0.92
  13 -18  -2   -0.03    0.45
 -13 -18   2    0.03    0.44
 -13  18   2    0.57    0.45
  13  18  -2    0.34    0.51
 -12 -18   2    0.15    0.35
  12 -18  -2   -0.69    0.36
 -12  18   2    0.09    0.44
  12  18  -2   -0.06    0.45
 -11 -18   2    9.94    1.08
  11 -18  -2   10.67    1.15
  11  18  -2   10.70    1.08
 -11  18   2   11.38    1.07
  10 -18  -2    0.02    0.44
 -10 -18   2    0.30    0.40
  10  18  -2    0.30    0.41
 -10  18   2    0.83    0.47
   9 -18  -2    7.03    0.93
   9  18  -2    6.59    0.86
  -9  18   2    6.93    0.88
   8 -18  -2    3.24    0.78
   8  18  -2    3.95    0.78
  -8  18   2    3.84    0.79
  -7 -18   2    0.15    0.39
   7 -18  -2    0.77    0.48
  -7  18   2    0.19    0.40
   7  18  -2    0.60    0.44
  -6 -18   2    1.71    0.51
   6 -18  -2    2.21    0.64
   6  18  -2    1.05    0.46
  -6  18   2    1.58    0.54
   5 -18  -2   -0.32    0.29
  -5 -18   2    0.34    0.37
  -5  18   2   -0.28    0.26
   5  18  -2    0.23    0.34
   4 -18  -2    0.17    0.37
  -4 -18   2    0.80    0.41
  -4  18   2    0.23    0.36
   4  18  -2   -0.33    0.27
   3 -18  -2    1.58    0.54
  -3 -18   2    1.53    0.53
   3  18  -2    0.95    0.43
  -3  18   2    1.86    0.53
   2 -18  -2    1.40    0.51
  -2 -18   2    0.65    0.42
  -2  18   2    0.55    0.38
   2  18  -2    0.81    0.40
   1 -18  -2    0.27    0.37
  -1 -18   2    0.47    0.39
   1  18  -2   -0.18    0.29
  -1  18   2    0.11    0.31
   0 -18  -2   -0.27    0.29
   0 -18   2   -0.23    0.33
   0  18  -2   -0.26    0.28
   0  18   2   -0.20    0.24
  -1 -18  -2    0.76    0.42
   1 -18   2    1.28    0.54
  -1 -18  -2    0.74    0.44
  -1  18  -2    0.62    0.37
   1  18   2    0.08    0.32
  -2 -18  -2    0.45    0.39
  -2 -18  -2    1.13    0.45
   2 -18   2    1.24    0.50
  -2  18  -2    1.14    0.42
  -2  18  -2    0.92    0.42
   2  18   2    1.12    0.50
   3 -18   2    0.41    0.41
  -3 -18  -2    0.50    0.40
  -3 -18  -2   -0.13    0.31
  -3  18  -2    0.09    0.34
  -3  18  -2    0.45    0.33
   3  18   2    0.00    0.26
  -4 -18  -2    0.25    0.38
  -4 -18  -2    0.34    0.40
   4 -18   2   -0.37    0.32
   4  18   2    0.25    0.31
  -4  18  -2   -0.05    0.32
  -5 -18  -2   -0.02    0.36
  -5 -18  -2    0.25    0.36
   5 -18   2   -0.07    0.37
  -5  18  -2   -0.05    0.28
   5  18   2   -0.31    0.26
   6 -18   2    3.78    0.81
  -6 -18  -2    3.74    0.72
  -6  18  -2    4.37    0.64
   6  18   2    4.03    0.76
   7 -18   2    0.08    0.38
  -7 -18  -2   -0.43    0.33
   7  18   2    0.22    0.37
  -7  18  -2    0.18    0.35
   8 -18   2    3.53    0.79
  -8 -18  -2    4.29    0.82
  -8  18  -2    3.96    0.78
   8  18   2    4.94    0.74
  -9 -18  -2    7.57    0.92
   9 -18   2    6.07    0.89
   9  18   2    6.34    0.90
  -9  18  -2    7.49    0.88
  10 -18   2    1.08    0.56
 -10 -18  -2    0.42    0.48
  10  18   2    0.28    0.49
 -10  18  -2    1.14    0.53
 -11 -18  -2    0.84    0.53
  11 -18   2    0.92    0.49
 -11  18  -2    1.21    0.57
  11  18   2    1.29    0.53
 -12 -18  -2    0.28    0.49
  12 -18   2    0.11    0.47
  12  18   2    0.20    0.50
 -12  18  -2   -0.04    0.33
  13 -18   2   -0.01    0.52
 -13 -18  -2    0.30    0.52
  13  18   2   -0.25    0.36
 -13  18  -2   -0.06    0.36
  14 -18   2    0.58    0.55
 -14  18  -2    0.22    0.45
  13 -19  -2   -0.27    0.42
 -13 -19   2    0.12    0.49
 -13  19   2    0.18    0.41
  13  19  -2    0.36    0.55
  12 -19  -2   -0.01    0.45
 -12 -19   2    0.53    0.44
 -12  19   2    0.35    0.48
  12  19  -2    0.06    0.44
  11 -19  -2   -0.37    0.38
 -11 -19   2   -0.14    0.39
  11  19  -2   -0.23    0.40
 -11  19   2    0.26    0.37
 -10 -19   2    3.33    0.78
  10 -19  -2    1.26    0.62
  10  19  -2    1.97    0.65
 -10  19   2    2.09    0.65
   9 -19  -2    0.65    0.56
  -9 -19   2    0.18    0.39
   9  19  -2    1.21    0.53
  -9  19   2   -0.12    0.33
   8 -19  -2    0.82    0.51
  -8  19   2   -0.27    0.30
   8  19  -2    0.36    0.44
   7 -19  -2    0.26    0.46
   7  19  -2    0.42    0.38
  -7  19   2    0.71    0.45
  -6 -19   2    0.79    0.51
   6 -19  -2    0.26    0.42
   6  19  -2    0.89    0.48
  -6  19   2   -0.08    0.38
   5 -19  -2    0.74    0.49
  -5 -19   2    1.77    0.60
  -5  19   2    1.03    0.46
   5  19  -2    1.67    0.55
  -4 -19   2    0.22    0.42
   4 -19  -2   -0.34    0.35
   4  19  -2    0.24    0.35
  -4  19   2    0.44    0.35
   3 -19  -2   12.14    1.15
  -3 -19   2   10.79    1.03
   3  19  -2   11.91    1.00
  -3  19   2   12.19    1.07
   2 -19  -2    2.65    0.67
  -2 -19   2    1.95    0.60
   2  19  -2    2.18    0.57
  -2  19   2    2.86    0.67
   1 -19  -2    0.20    0.36
  -1 -19   2    0.05    0.36
   1 -19  -2    0.87    0.45
   1  19  -2    0.12    0.27
  -1  19   2    0.59    0.42
   0 -19  -2   -0.29    0.31
   0 -19   2    0.42    0.42
   0 -19  -2    0.57    0.40
   0  19  -2    0.24    0.34
   0  19   2    0.43    0.42
  -1 -19  -2   10.65    0.95
  -1 -19  -2   14.12    1.15
   1 -19   2   14.54    1.20
   1  19   2   12.84    1.09
  -1  19  -2   12.03    1.02
  -2 -19  -2    5.27    0.71
   2 -19   2    7.25    0.89
  -2 -19  -2    4.53    0.83
  -2  19  -2    5.96    0.73
   2  19   2    5.66    0.73
  -3 -19  -2    0.45    0.37
  -3 -19  -2    0.11    0.41
   3 -19   2    0.52    0.47
  -3  19  -2   -0.01    0.32
   3  19   2   -0.09    0.33
  -4 -19  -2   -0.07    0.34
  -4 -19  -2    0.00    0.35
   4 -19   2   -0.17    0.38
   4  19   2    0.35    0.33
  -4  19  -2   -0.23    0.27
   5 -19   2    0.65    0.45
  -5 -19  -2    0.41    0.38
  -5  19  -2   -0.26    0.32
   5  19   2    0.38    0.35
   6 -19   2    0.19    0.44
  -6 -19  -2   -0.07    0.38
   6  19   2   -0.05    0.38
  -6  19  -2    0.22    0.40
  -7 -19  -2    0.96    0.53
   7 -19   2    0.93    0.52
  -7  19  -2    0.56    0.47
   7  19   2    0.90    0.50
  -8 -19  -2    1.10    0.49
   8 -19   2    1.88    0.67
   8  19   2    0.66    0.47
  -8  19  -2   -0.06    0.39
  -9 -19  -2    1.66    0.63
   9 -19   2    2.29    0.75
  -9  19  -2    1.48    0.61
   9  19   2    1.25    0.58
 -10 -19  -2    0.83    0.56
  10 -19   2    0.53    0.50
 -10  19  -2    0.58    0.48
  10  19   2   -0.01    0.40
  11 -19   2   -0.46    0.42
 -11 -19  -2    0.37    0.54
 -11  19  -2   -0.03    0.40
  11  19   2    0.24    0.49
  12 -19   2   -0.03    0.46
 -12 -19  -2    0.42    0.44
 -12  19  -2    0.21    0.45
  12  19   2    0.05    0.49
  13 -19   2    0.54    0.67
  12 -20  -2   -0.12    0.52
  12  20  -2   -0.30    0.44
 -11 -20   2    0.51    0.46
  11 -20  -2    1.43    0.64
  11  20  -2    1.00    0.57
 -11  20   2    1.84    0.69
 -10 -20   2   -0.36    0.37
  10 -20  -2   -0.03    0.49
 -10  20   2   -0.01    0.41
  10  20  -2    0.09    0.41
  -9 -20   2   -0.55    0.36
   9 -20  -2   -0.13    0.45
  -9  20   2   -0.16    0.36
   9  20  -2    0.20    0.43
   8 -20  -2    1.34    0.63
  -8 -20   2    1.30    0.59
  -8  20   2    2.35    0.69
   8  20  -2    1.22    0.59
   7 -20  -2    0.17    0.50
  -7  20   2   -0.17    0.32
   7  20  -2   -0.30    0.38
   6 -20  -2    0.97    0.57
  -6 -20   2    0.38    0.45
  -6  20   2    1.06    0.51
   6  20  -2   -0.29    0.35
   5 -20  -2    0.38    0.43
  -5 -20   2    0.38    0.45
   5  20  -2    0.44    0.38
  -5  20   2    0.38    0.38
  -4 -20   2    4.41    0.84
   4 -20  -2    4.24    0.85
   4  20  -2    4.90    0.72
  -4  20   2    3.12    0.72
  -3 -20   2    0.73    0.51
   3 -20  -2    0.43    0.47
   3  20  -2    1.00    0.47
  -3  20   2   -0.07    0.30
   2 -20  -2    7.22    0.92
  -2 -20   2    7.03    0.89
   2  20  -2    6.02    0.77
  -2  20   2    7.21    0.88
   1 -20  -2    4.21    0.85
  -1 -20   2    2.72    0.72
   1  20  -2    3.38    0.70
  -1  20   2    2.66    0.63
   0 -20  -2   -0.20    0.38
   0 -20   2    0.34    0.39
   0 -20  -2   -0.05    0.32
   0  20   2    0.82    0.47
   0  20  -2   -0.19    0.32
  -1 -20  -2    0.33    0.38
   1 -20   2   -0.15    0.35
  -1 -20  -2    0.52    0.45
  -1  20  -2   -0.07    0.32
   1  20   2    0.32    0.41
  -2 -20  -2    4.45    0.81
   2 -20   2    6.11    0.87
  -2 -20  -2    4.60    0.82
  -2  20  -2    4.75    0.71
   2  20   2    4.29    0.78
  -3 -20  -2    0.95    0.47
   3 -20   2    1.11    0.54
  -3 -20  -2    0.65    0.46
   3  20   2    0.76    0.43
  -3  20  -2    0.34    0.36
  -4 -20  -2    0.08    0.39
  -4 -20  -2    0.42    0.47
   4 -20   2    0.71    0.55
   4  20   2    0.53    0.43
  -4  20  -2    0.02    0.35
  -5 -20  -2   -0.19    0.36
   5 -20   2    0.22    0.44
  -5  20  -2    0.21    0.38
   5  20   2    0.35    0.36
  -6 -20  -2    0.78    0.50
   6 -20   2    1.02    0.58
   6  20   2    1.22    0.58
  -6  20  -2    0.41    0.46
   7 -20   2    0.46    0.52
  -7 -20  -2   -0.19    0.34
   7  20   2    0.06    0.42
  -7  20  -2   -0.21    0.38
   8 -20   2   -0.23    0.40
  -8 -20  -2    1.09    0.55
   8  20   2   -0.01    0.40
  -8  20  -2    0.13    0.38
   9 -20   2   -0.17    0.41
  -9 -20  -2   -0.07    0.43
   9  20   2    0.18    0.49
  -9  20  -2    0.27    0.46
  10 -20   2    1.75    0.67
 -10 -20  -2    1.64    0.68
  10  20   2    1.78    0.70
 -10  20  -2    1.36    0.57
 -11 -20  -2   -0.08    0.53
  11 -20   2    0.13    0.52
  11  20   2    0.22    0.48
 -11  20  -2    0.67    0.52
 -10  21   2    2.85    0.75
  10  21  -2    1.72    0.67
  -9 -21   2   -0.53    0.43
   9 -21  -2    0.60    0.50
   9  21  -2   -0.40    0.35
  -9  21   2    0.15    0.50
  -8 -21   2    0.18    0.46
   8 -21  -2    0.13    0.51
   8  21  -2    0.54    0.50
  -8  21   2    0.56    0.51
  -7 -21   2    2.32    0.71
   7 -21  -2    2.65    0.75
   7  21  -2    4.01    0.81
  -7  21   2    2.73    0.71
   6 -21  -2    0.21    0.49
  -6  21   2    0.36    0.45
   6  21  -2   -0.16    0.40
   5 -21  -2    0.48    0.52
  -5 -21   2    0.21    0.43
   5  21  -2    1.28    0.50
  -5  21   2    0.20    0.45
  -4 -21   2   -0.01    0.40
   4 -21  -2    0.34    0.43
   4  21  -2    0.54    0.48
  -4  21   2    0.24    0.44
   3 -21  -2    1.95    0.66
  -3 -21   2    1.05    0.54
  -3  21   2    2.10    0.64
   3  21  -2    1.56    0.58
   2 -21  -2    0.71    0.48
  -2 -21   2   -0.10    0.37
  -2  21   2    0.06    0.36
   2  21  -2   -0.15    0.37
  -1 -21   2    0.45    0.45
   1 -21  -2    0.12    0.42
   1  21  -2    0.20    0.41
  -1  21   2    0.86    0.51
   0 -21  -2    6.25    0.88
   0 -21   2    6.54    0.92
   0  21   2    6.76    0.88
   0  21  -2    6.77    0.81
  -1 -21  -2    3.73    0.76
   1 -21   2    2.37    0.71
  -1 -21  -2    3.40    0.81
   1  21   2    3.04    0.68
  -1  21  -2    3.28    0.70
  -2 -21  -2    0.53    0.51
  -2 -21  -2    0.45    0.44
   2 -21   2    0.29    0.49
  -2  21  -2    0.40    0.37
   2  21   2    0.71    0.43
  -3 -21  -2    0.43    0.45
   3 -21   2    0.84    0.49
  -3 -21  -2    0.22    0.48
   3  21   2    1.40    0.51
  -3  21  -2    0.37    0.42
  -4 -21  -2    0.83    0.48
   4 -21   2    0.90    0.57
  -4  21  -2    2.01    0.58
   4  21   2    0.89    0.49
   5 -21   2    0.02    0.46
  -5 -21  -2   -0.14    0.40
   5  21   2    0.13    0.38
  -5  21  -2    0.11    0.41
  -6 -21  -2    3.45    0.79
   6 -21   2    2.27    0.73
   6  21   2    3.76    0.85
  -6  21  -2    3.37    0.76
   7 -21   2    0.48    0.56
  -7 -21  -2    1.37    0.60
   7  21   2    1.38    0.62
  -7  21  -2    0.34    0.47
  -8 -21  -2   10.99    1.16
   8 -21   2   10.58    1.22
   8  21   2    9.52    1.16
   9 -21   2    0.06    0.45
  -9 -21  -2   -0.06    0.45
  -9  21  -2   -0.02    0.46
   9  21   2    0.14    0.54
   8  22  -2    0.70    0.56
  -7 -22   2    6.71    0.95
   7 -22  -2    4.29    0.93
  -7  22   2    5.02    0.92
   7  22  -2    5.04    0.96
   6 -22  -2    1.51    0.65
  -6 -22   2    0.73    0.51
   6  22  -2    0.77    0.54
  -6  22   2    0.38    0.48
   5 -22  -2    0.54    0.53
  -5 -22   2   -0.41    0.41
   5  22  -2    0.43    0.47
  -5  22   2    0.96    0.57
  -4 -22   2   -0.16    0.52
   4 -22  -2    0.38    0.49
   4  22  -2    0.19    0.44
  -4  22   2    0.72    0.47
   3 -22  -2    3.09    0.84
  -3 -22   2    3.72    0.82
  -3  22   2    2.62    0.73
   3  22  -2    1.06    0.52
   2 -22  -2    0.12    0.48
  -2 -22   2   -0.42    0.40
   2  22  -2    0.15    0.34
  -2  22   2   -0.35    0.39
   1 -22  -2    2.41    0.70
  -1 -22   2    1.61    0.63
  -1  22   2    2.50    0.70
   1  22  -2    1.36    0.54
   0 -22   2    2.50    0.76
   0 -22  -2    3.09    0.78
   0  22   2    3.03    0.74
   0  22  -2    3.60    0.80
   1 -22   2    2.06    0.70
  -1 -22  -2    3.01    0.74
  -1  22  -2    4.93    0.87
   1  22   2    2.61    0.67
  -2 -22  -2    1.16    0.58
  -2 -22  -2    2.34    0.72
   2 -22   2    1.07    0.58
  -2  22  -2    1.52    0.58
   2  22   2    1.90    0.62
   3 -22   2    0.03    0.45
  -3 -22  -2    0.33    0.49
   3  22   2    0.35    0.44
  -3  22  -2    0.06    0.39
   4 -22   2    1.21    0.62
  -4 -22  -2   -0.32    0.45
   4  22   2    0.50    0.49
  -4  22  -2    0.15    0.44
  -5 -22  -2    0.77    0.50
   5 -22   2    1.48    0.66
  -5  22  -2    0.67    0.48
   5  22   2    0.37    0.55
  -6 -22  -2    1.11    0.64
   6 -22   2    3.24    0.88
  -6  22  -2    1.25    0.59
   6  22   2    1.34    0.65
  -7 -22  -2    1.16    0.62
  -7  22  -2    0.99    0.55
  -4 -23   2   -0.39    0.49
  -4 -23   2    0.10    0.48
   4  23  -2    0.25    0.44
  -3 -23   2    1.02    0.65
   3 -23  -2    1.75    0.69
  -3  23   2    0.93    0.55
   3  23  -2    1.77    0.61
   2 -23  -2    0.63    0.60
  -2 -23   2    0.64    0.54
   2  23  -2    1.87    0.63
  -2  23   2   -0.25    0.41
  -1 -23   2   -0.18    0.49
   1 -23  -2    0.00    0.51
   1  23  -2    0.48    0.39
  -1  23   2    0.09    0.45
   0 -23   2    0.47    0.58
   0 -23  -2    0.11    0.46
   0  23   2    0.73    0.50
   0  23  -2    0.99    0.51
  -1 -23  -2    2.40    0.72
   1 -23   2    2.93    0.86
   1  23   2    2.43    0.69
  -1  23  -2    3.60    0.82
   2 -23   2    5.47    1.04
  -2 -23  -2    5.36    0.98
  -2  23  -2    5.71    0.84
   2  23   2    4.60    0.94
  -3 -23  -2    0.12    0.51
  -3  23  -2    0.60    0.51
  -4 -23  -2    0.61    0.56
  -4  23  -2    0.75    0.59
 -23   0   3    0.11    0.37
  23   0  -3   -0.30    0.48
  22   0  -3   -0.05    0.46
 -22   0   3    0.08    0.42
  21   0  -3   -0.04    0.41
 -21   0   3   -0.26    0.30
  20   0  -3    0.31    0.42
 -20   0   3   -0.22    0.33
  19   0  -3    0.93    0.44
 -19   0   3    0.58    0.39
 -18   0   3   -0.33    0.30
  18   0  -3    0.15    0.36
  17   0  -3    3.33    0.65
 -17   0   3    2.01    0.49
  16   0  -3    0.25    0.28
 -16   0   3    0.25    0.30
  15   0  -3    4.73    0.55
 -15   0   3    3.56    0.50
  14   0  -3    0.02    0.23
 -14   0   3   -0.20    0.22
  14   0  -3   -0.15    0.18
  13   0  -3   49.34    1.70
  13   0  -3   42.76    1.89
 -13   0   3   46.46    1.81
 -13   0   3   47.31    1.64
  12   0  -3    0.31    0.18
 -12   0   3   -0.04    0.14
  12   0  -3   -0.02    0.20
  11   0  -3   86.47    2.99
 -11   0   3   85.58    2.67
  11   0  -3   84.61    2.73
  10   0  -3   -0.08    0.15
  10   0  -3   -0.14    0.12
 -10   0   3    0.09    0.12
   9   0  -3    3.82    0.38
  -9   0   3    3.90    0.28
   9   0  -3    4.19    0.34
  -8   0   3    0.02    0.09
   8   0  -3    0.24    0.15
   8   0  -3   -0.01    0.12
   7   0  -3   26.50    0.96
   7   0  -3   24.88    1.03
   6   0  -3    0.21    0.13
   6   0  -3    0.05    0.10
   5   0  -3    2.15    0.17
   5   0  -3    2.11    0.22
   5   0  -3    1.88    0.21
   4   0  -3   -0.15    0.08
   4   0  -3    0.01    0.10
   4   0  -3    0.18    0.08
   3   0  -3   11.35    0.48
   3   0  -3   11.46    0.42
   3   0  -3   11.23    0.48
   2   0  -3    0.09    0.09
  -2   0   3   -0.05    0.06
   2   0  -3   -0.06    0.08
   1   0  -3   42.59    1.27
   1   0  -3   39.65    1.26
  -1   0   3   39.47    1.30
  -1   0   3   39.82    1.18
   0   0  -3   -0.18    0.08
   0   0  -3   -0.07    0.07
   0   0   3   -0.01    0.04
   0   0   3    0.08    0.10
   1   0   3  268.93    7.47
  -1   0  -3  255.84    7.44
  -1   0  -3  263.93    7.35
   1   0   3  253.16    7.69
   2   0   3    0.08    0.09
  -2   0  -3   -0.03    0.07
  -2   0  -3    0.05    0.10
   2   0   3    0.05    0.14
   3   0   3  553.14   16.64
   3   0   3  575.17   16.29
  -3   0  -3  561.11   16.10
   3   0   3  585.98   15.88
  -4   0  -3    0.04    0.12
   4   0   3   -0.01    0.13
   4   0   3    0.04    0.12
   4   0   3    0.10    0.07
   5   0   3   32.69    1.00
   5   0   3   31.43    1.18
   5   0   3   34.71    1.28
  -5   0  -3   31.96    1.18
   6   0   3   -0.04    0.07
  -6   0  -3   -0.15    0.12
   6   0   3   -0.19    0.13
   7   0   3    2.21    0.29
   7   0   3    2.33    0.16
  -7   0  -3    2.74    0.29
   8   0   3    0.04    0.07
   8   0   3    0.09    0.19
  -8   0  -3    0.07    0.16
  -9   0  -3  113.77    3.68
   9   0   3  121.86    3.35
   9   0   3  112.83    3.88
 -10   0  -3    0.07    0.20
  10   0   3    0.14    0.19
 -11   0  -3    2.07    0.37
  11   0   3    1.23    0.35
 -12   0  -3    0.16    0.22
  12   0   3    0.01    0.20
  13   0   3   10.95    0.85
 -13   0  -3   12.42    0.78
 -14   0  -3    0.05    0.22
  14   0   3    0.22    0.30
 -15   0  -3   28.49    1.42
  15   0   3   29.48    1.60
 -15   0  -3   29.93    1.41
  16   0   3    0.29    0.34
 -16   0  -3    0.31    0.34
 -16   0  -3    0.20    0.26
 -17   0  -3    8.69    0.77
  17   0   3    6.65    0.78
 -18   0  -3    0.23    0.34
  18   0   3    0.57    0.44
  19   0   3   -0.06    0.39
 -19   0  -3    0.56    0.38
 -20   0  -3    0.28    0.35
  20   0   3    0.30    0.46
 -21   0  -3   10.18    0.98
  21   0   3    9.74    1.09
 -22   0  -3    0.20    0.43
  23  -1  -3    0.91    0.58
 -23  -1   3    1.08    0.55
  23   1  -3    0.88    0.62
 -23   1   3    1.19    0.57
 -22  -1   3    2.13    0.60
  22  -1  -3    1.89    0.67
  22   1  -3    1.16    0.62
 -22   1   3    2.68    0.66
 -21  -1   3   -0.17    0.35
  21  -1  -3    0.21    0.39
 -21   1   3    0.60    0.41
  21   1  -3    0.24    0.42
 -20  -1   3    6.47    0.77
  20  -1  -3    9.12    0.99
 -20   1   3    9.75    0.88
  20   1  -3    8.08    0.93
  19  -1  -3    5.80    0.78
 -19  -1   3    4.62    0.62
  19   1  -3    7.22    0.80
 -19   1   3    4.36    0.62
 -18  -1   3    1.83    0.50
  18  -1  -3    2.40    0.59
  18   1  -3    1.59    0.50
 -18   1   3    2.97    0.57
 -17  -1   3    5.18    0.59
  17  -1  -3    6.58    0.72
  17   1  -3    6.21    0.69
 -17   1   3    6.60    0.66
  16  -1  -3    0.91    0.36
 -16  -1   3    0.82    0.37
  16   1  -3    0.35    0.28
 -16   1   3    1.03    0.40
  15  -1  -3    0.76    0.34
 -15   1   3    0.78    0.31
  15   1  -3    0.98    0.36
  14  -1  -3    3.55    0.40
  14  -1  -3    4.33    0.53
 -14  -1   3    4.02    0.40
  14   1  -3    3.13    0.45
 -14   1   3    3.24    0.43
 -13  -1   3   30.87    1.23
  13  -1  -3   31.25    1.27
  13  -1  -3   29.93    1.45
 -13   1   3   32.01    1.38
  13   1  -3   32.72    1.24
  13   1  -3   30.74    1.44
 -12  -1   3    7.88    0.50
  12  -1  -3    8.01    0.53
  12  -1  -3    7.43    0.62
 -12   1   3    8.49    0.46
  12   1  -3    7.24    0.59
 -12   1   3    8.36    0.58
  12   1  -3    7.89    0.51
  11  -1  -3   20.38    1.03
 -11  -1   3   20.00    0.86
  11  -1  -3   20.91    0.92
 -11   1   3   21.36    0.96
 -11   1   3   21.18    0.80
  11   1  -3   20.52    0.88
  11   1  -3   18.36    0.99
  10  -1  -3   36.64    1.52
  10  -1  -3   38.90    1.40
 -10  -1   3   36.40    1.32
  10   1  -3   38.56    1.36
 -10   1   3   37.15    1.42
 -10   1   3   39.95    1.26
  10   1  -3   35.64    1.49
  -9  -1   3   -0.01    0.10
   9  -1  -3    0.07    0.14
   9  -1  -3    0.19    0.15
  -9   1   3    0.25    0.16
  -9   1   3    0.62    0.14
   9   1  -3    0.09    0.14
   9   1  -3    0.09    0.13
   8  -1  -3    8.31    0.48
   8  -1  -3    7.91    0.51
  -8   1   3    8.44    0.47
  -8   1   3    8.02    0.36
   8   1  -3    7.57    0.44
   8   1  -3    7.38    0.50
   7  -1  -3    4.52    0.32
   7  -1  -3    3.75    0.32
   7   1  -3    3.69    0.28
  -7   1   3    3.69    0.21
   7   1  -3    3.69    0.32
  -7   1   3    4.05    0.31
   6  -1  -3   27.43    1.07
   6  -1  -3   28.12    1.02
  -6   1   3   27.44    0.98
   6   1  -3   27.54    1.05
   6   1  -3   27.51    0.95
   6   1  -3   27.08    0.98
   5  -1  -3   60.02    1.75
   5  -1  -3   60.91    1.90
   5  -1  -3   61.17    1.98
   5   1  -3   60.04    1.84
  -5   1   3   56.98    1.87
   5   1  -3   60.00    1.91
   5   1  -3   57.58    1.86
   5   1  -3   61.06    1.96
   4  -1  -3   43.44    1.28
   4  -1  -3   43.18    1.41
   4  -1  -3   40.58    1.45
   4   1  -3   43.69    1.37
  -4   1   3   40.95    1.37
   4   1  -3   45.98    1.45
   4   1  -3   43.28    1.40
   4   1  -3   43.66    1.40
   3  -1  -3  250.93    7.29
   3  -1  -3  245.79    6.96
   3  -1  -3  247.06    7.04
   3   1  -3  247.54    7.03
   3   1  -3  250.39    7.03
   3   1  -3  241.11    7.11
   3   1  -3  246.66    7.27
  -3   1   3  244.97    7.10
   2  -1  -3    0.25    0.13
   2  -1  -3    0.25    0.10
   2   1  -3    0.03    0.11
   2   1  -3    0.21    0.11
  -2   1   3    0.17    0.09
   2   1  -3    0.26    0.08
   1  -1  -3  557.84   15.99
   1  -1  -3  549.16   15.81
  -1  -1   3  564.64   16.62
   1   1  -3  584.07   15.83
  -1   1   3  546.77   16.11
   1   1  -3  590.20   15.92
  -1   1   3  561.99   16.55
   0  -1  -3    1.36    0.15
   0  -1   3    1.28    0.16
   0  -1  -3    0.88    0.13
   0   1  -3    1.58    0.16
   0   1   3    0.86    0.15
   0   1  -3    1.20    0.17
   0   1   3    1.21    0.11
   1  -1   3   65.25    2.02
  -1  -1  -3   64.64    1.97
  -1  -1  -3   63.81    1.88
   1   1   3   61.08    2.02
  -1   1  -3   62.78    1.96
   1   1   3   64.85    1.93
  -1   1  -3   66.71    1.88
  -2  -1  -3    0.83    0.18
   2  -1   3    0.82    0.18
  -2  -1  -3    0.73    0.10
   2   1   3    0.75    0.18
  -2   1  -3    0.78    0.17
   2   1   3    0.60    0.14
  -3  -1  -3    4.12    0.29
   3  -1   3    4.22    0.31
   3  -1   3    4.06    0.24
   3   1   3    3.72    0.29
   3   1   3    4.51    0.28
  -3   1  -3    4.23    0.29
   4  -1   3   11.15    0.47
   4  -1   3   12.82    0.60
  -4  -1  -3   12.29    0.57
   4   1   3   12.65    0.56
   4   1   3   12.22    0.39
  -4   1  -3   11.66    0.54
   4   1   3   11.41    0.58
   5  -1   3  118.69    3.45
  -5  -1  -3  118.77    3.61
   5  -1   3  122.92    3.77
   5   1   3  117.90    3.75
   5   1   3  115.14    3.64
  -5   1  -3  117.98    3.59
  -6  -1  -3    9.27    0.54
   6  -1   3   10.49    0.59
   6  -1   3    9.88    0.42
   6   1   3    9.26    0.56
   6   1   3    9.73    0.54
  -6   1  -3    8.97    0.51
   7  -1   3   55.14    2.01
  -7  -1  -3   54.78    1.91
   7  -1   3   56.93    1.72
  -7   1  -3   56.39    1.89
   7   1   3   54.78    1.95
   7   1   3   55.13    2.01
   8  -1   3   65.51    1.95
   8  -1   3   61.08    2.28
  -8  -1  -3   61.05    2.16
  -8   1  -3   63.82    2.14
   8   1   3   62.67    2.23
   8   1   3   67.05    2.32
   9  -1   3    2.63    0.36
  -9  -1  -3    3.14    0.36
   9  -1   3    2.44    0.22
   9   1   3    2.74    0.38
  -9   1  -3    2.77    0.33
  10  -1   3    0.08    0.19
  10  -1   3    0.18    0.13
 -10  -1  -3    0.21    0.20
  10   1   3   -0.13    0.16
 -10   1  -3    0.49    0.22
  11  -1   3    2.50    0.48
 -11  -1  -3    1.81    0.38
 -11   1  -3    2.77    0.36
  11   1   3    2.84    0.44
 -12  -1  -3    2.79    0.40
  12  -1   3    3.44    0.49
 -12   1  -3    3.26    0.40
  12   1   3    2.48    0.49
 -12   1  -3    3.03    0.39
 -13  -1  -3    1.72    0.40
  13  -1   3    3.79    0.65
  13   1   3    2.26    0.49
 -13   1  -3    2.73    0.39
 -13   1  -3    2.18    0.42
  14  -1   3    3.98    0.70
 -14  -1  -3    4.41    0.51
 -14   1  -3    5.84    0.56
 -14   1  -3    4.36    0.52
  14   1   3    4.32    0.57
 -15  -1  -3   13.57    0.89
  15  -1   3   11.54    0.94
  15   1   3   11.07    0.93
 -15   1  -3   11.34    0.83
 -15   1  -3   12.33    0.84
  16  -1   3    3.13    0.68
 -16  -1  -3    2.75    0.54
 -16   1  -3    2.80    0.53
  16   1   3    2.55    0.65
 -17  -1  -3    1.72    0.48
  17  -1   3    1.39    0.47
 -17   1  -3    2.25    0.53
  17   1   3    1.12    0.48
 -18  -1  -3    0.12    0.34
  18  -1   3   -0.40    0.28
 -18   1  -3   -0.54    0.25
  18   1   3   -0.07    0.35
  19  -1   3    0.37    0.44
 -19  -1  -3    0.13    0.39
 -19   1  -3    0.30    0.34
  19   1   3    0.56    0.44
 -20  -1  -3    0.34    0.40
  20  -1   3    0.69    0.46
  20   1   3    0.63    0.50
 -20   1  -3    0.69    0.44
  21  -1   3    1.81    0.68
 -21  -1  -3    1.04    0.53
  21   1   3    1.11    0.58
 -21   1  -3    0.71    0.42
 -22  -1  -3    1.37    0.59
  22   1   3    0.73    0.56
 -22   1  -3    0.69    0.49
  23  -2  -3   -0.43    0.41
 -23  -2   3    0.18    0.41
  23   2  -3   -0.21    0.45
 -23   2   3    0.51    0.46
 -22  -2   3   -0.15    0.37
  22  -2  -3   -0.09    0.39
 -22   2   3    0.12    0.43
  22   2  -3    0.17    0.45
  21  -2  -3    0.35    0.41
 -21  -2   3   -0.24    0.36
  21   2  -3    0.09    0.39
 -21   2   3   -0.41    0.35
 -20  -2   3    0.18    0.38
  20  -2  -3   -0.01    0.31
 -20   2   3   -0.22    0.35
  20   2  -3   -0.07    0.36
  19  -2  -3    0.40    0.42
 -19  -2   3   -0.15    0.31
 -19   2   3    0.01    0.30
  19   2  -3    0.03    0.30
 -18  -2   3   -0.36    0.25
  18  -2  -3    0.39    0.35
 -18   2   3    0.55    0.39
  18   2  -3    0.57    0.40
  17  -2  -3    3.30    0.65
 -17   2   3    3.21    0.57
  17   2  -3    2.07    0.51
  16  -2  -3    4.69    0.60
  16   2  -3    5.14    0.59
 -16   2   3    4.00    0.51
  15  -2  -3    2.48    0.52
  15  -2  -3    1.85    0.37
 -15  -2   3    1.58    0.35
  15   2  -3    2.26    0.47
 -15   2   3    2.44    0.45
  14  -2  -3    3.56    0.48
 -14  -2   3    3.01    0.37
  14  -2  -3    3.12    0.39
 -14   2   3    2.51    0.45
  14   2  -3    3.02    0.44
  13  -2  -3    1.75    0.41
 -13  -2   3    1.52    0.30
  13  -2  -3    2.15    0.37
 -13   2   3    1.64    0.40
  13   2  -3    1.44    0.28
  13   2  -3    1.49    0.37
  12  -2  -3    1.30    0.33
 -12  -2   3    0.84    0.23
  12  -2  -3    1.18    0.28
  12   2  -3    0.94    0.24
  12   2  -3    0.68    0.27
 -12   2   3    0.73    0.27
  11  -2  -3    0.23    0.20
  11  -2  -3    0.69    0.28
 -11  -2   3    0.16    0.17
 -11   2   3    0.49    0.14
 -11   2   3    0.37    0.23
  11   2  -3    0.58    0.20
  11   2  -3    0.76    0.25
  10  -2  -3   27.48    1.10
  10  -2  -3   26.87    1.20
 -10  -2   3   25.78    1.04
  10   2  -3   22.55    1.12
 -10   2   3   27.78    1.12
 -10   2   3   27.76    0.90
  10   2  -3   28.12    1.04
   9  -2  -3   25.60    1.02
   9  -2  -3   24.63    1.09
   9   2  -3   24.75    0.95
  -9   2   3   23.67    0.99
   9   2  -3   22.35    1.04
   9   2  -3   26.26    1.10
  -9   2   3   23.82    0.80
   8  -2  -3   24.87    1.00
   8  -2  -3   24.31    1.05
   8   2  -3   25.52    1.06
   8   2  -3   25.15    0.95
   8   2  -3   24.10    1.03
  -8   2   3   24.60    0.98
  -8   2   3   25.09    0.79
   7  -2  -3   58.34    1.92
   7  -2  -3   55.21    1.99
  -7   2   3   58.82    1.91
   7   2  -3   57.75    1.86
   7   2  -3   58.84    1.97
  -7   2   3   56.33    1.68
   7   2  -3   60.38    1.98
   6  -2  -3   55.18    1.71
   6  -2  -3   47.04    1.74
  -6   2   3   47.18    1.65
   6   2  -3   52.76    1.65
   6   2  -3   49.76    1.71
   6   2  -3   49.99    1.70
   6   2  -3   50.76    1.63
  -6   2   3   50.79    1.44
   5  -2  -3  203.29    5.76
   5  -2  -3  190.73    5.95
   5   2  -3  189.19    5.90
  -5   2   3  191.90    5.78
   5   2  -3  203.85    5.73
   5   2  -3  197.64    5.69
   5   2  -3  204.15    5.83
   4  -2  -3    0.06    0.13
   4  -2  -3    0.34    0.13
   4   2  -3    0.12    0.11
   4   2  -3    0.06    0.09
   4   2  -3   -0.02    0.09
  -4   2   3    0.28    0.13
   4   2  -3    0.15    0.12
   3  -2  -3   88.71    2.81
   3  -2  -3   91.29    2.61
   3   2  -3   91.39    2.79
  -3   2   3   91.58    2.74
   3   2  -3   91.59    2.73
   3   2  -3   92.78    2.74
   3   2  -3   91.74    2.73
   2  -2  -3   69.59    2.16
   2  -2  -3   68.70    2.07
   2   2  -3   72.17    2.16
   2   2  -3   69.86    2.15
   2   2  -3   74.56    2.12
  -2   2   3   71.21    2.14
   1  -2  -3    9.80    0.43
   1  -2  -3    9.31    0.38
  -1  -2   3    9.31    0.39
  -1   2   3    9.67    0.41
  -1   2   3    9.52    0.39
   1   2  -3    9.41    0.42
   1   2  -3    9.80    0.43
   1   2  -3   10.07    0.35
   0  -2  -3  109.74    3.13
   0  -2  -3  107.64    3.16
   0  -2   3  105.78    3.23
   0   2  -3  110.81    3.19
   0   2   3  104.46    3.25
   0   2  -3  108.88    3.12
   0   2   3  105.75    3.17
   1  -2   3   93.80    2.88
  -1  -2  -3   92.80    2.81
  -1  -2  -3   95.01    2.73
   1   2   3   93.85    2.90
   1   2   3   92.74    2.81
  -1   2  -3   96.86    2.76
   2  -2   3   17.77    0.67
   2  -2   3   17.53    0.70
  -2  -2  -3   18.61    0.59
  -2  -2  -3   17.68    0.70
   2   2   3   17.53    0.67
   2   2   3   17.68    0.72
  -2   2  -3   18.36    0.69
  -2   2  -3   17.95    0.62
  -3  -2  -3   24.36    0.92
  -3  -2  -3   24.80    0.75
   3  -2   3   24.88    0.87
   3  -2   3   24.38    0.94
   3   2   3   24.20    0.90
   3   2   3   24.27    0.94
  -3   2  -3   24.94    0.90
  -3   2  -3   24.97    0.84
  -4  -2  -3    3.83    0.31
   4  -2   3    4.33    0.28
   4  -2   3    4.30    0.34
  -4   2  -3    4.41    0.26
   4   2   3    4.11    0.31
   4   2   3    4.75    0.35
  -4   2  -3    4.09    0.29
   5  -2   3   88.84    2.93
   5  -2   3   89.88    2.72
  -5  -2  -3   92.57    2.85
   5   2   3   91.48    2.86
  -5   2  -3   87.95    2.76
  -5   2  -3   89.15    2.79
   5   2   3   91.24    2.93
   6  -2   3    1.67    0.29
  -6  -2  -3    1.74    0.29
   6  -2   3    1.64    0.19
  -6   2  -3    1.49    0.22
   6   2   3    1.44    0.27
   6   2   3    1.69    0.31
  -6   2  -3    1.44    0.20
  -7  -2  -3    0.95    0.23
   7  -2   3    0.95    0.27
   7  -2   3    0.80    0.17
   7   2   3    0.65    0.24
   7   2   3    0.70    0.25
  -7   2  -3    0.96    0.22
  -7   2  -3    0.78    0.20
  -8  -2  -3   23.90    1.04
   8  -2   3   24.13    0.89
   8  -2   3   22.92    1.08
   8   2   3   24.01    1.07
  -8   2  -3   22.45    0.97
  -8   2  -3   23.53    0.98
   8   2   3   24.75    1.11
   9  -2   3    5.82    0.51
   9  -2   3    6.13    0.37
  -9  -2  -3    5.57    0.48
   9   2   3    6.74    0.53
  -9   2  -3    6.94    0.48
  -9   2  -3    5.47    0.45
   9   2   3    6.30    0.54
 -10  -2  -3    0.13    0.20
  10  -2   3    0.12    0.22
  10  -2   3    0.00    0.13
 -10   2  -3   -0.04    0.16
  10   2   3   -0.08    0.19
  10   2   3   -0.02    0.18
 -10   2  -3    0.35    0.20
 -11  -2  -3    2.40    0.43
  11  -2   3    3.07    0.43
  11   2   3    2.58    0.40
 -11   2  -3    3.51    0.39
 -11   2  -3    2.18    0.39
 -12  -2  -3    0.63    0.29
  12  -2   3    1.08    0.36
  12   2   3    0.00    0.24
 -12   2  -3    0.96    0.32
 -12   2  -3    0.98    0.31
  13  -2   3    0.86    0.41
 -13  -2  -3    1.50    0.38
 -13   2  -3    1.87    0.39
  13   2   3    0.37    0.33
 -13   2  -3    1.46    0.38
 -14  -2  -3   15.63    0.95
  14  -2   3   14.90    1.04
 -14   2  -3   14.24    0.86
  14   2   3   13.91    1.02
 -14   2  -3   13.89    0.89
  15  -2   3    3.14    0.65
 -15  -2  -3    1.48    0.42
  15   2   3    2.48    0.59
 -15   2  -3    2.43    0.51
  16  -2   3    4.94    0.68
 -16  -2  -3    5.09    0.61
  16   2   3    4.16    0.65
 -16   2  -3    4.65    0.58
  17  -2   3    3.45    0.75
 -17  -2  -3    3.85    0.64
  17   2   3    4.14    0.63
 -17   2  -3    2.87    0.58
 -18  -2  -3    0.93    0.42
  18  -2   3    0.31    0.44
  18   2   3    0.88    0.51
 -18   2  -3   -0.05    0.28
 -19  -2  -3    0.03    0.27
  19  -2   3   -0.19    0.28
 -19   2  -3    0.08    0.32
  19   2   3   -0.25    0.30
  20  -2   3    1.65    0.62
 -20  -2  -3    2.84    0.66
  20   2   3   -0.21    0.39
 -20   2  -3    1.20    0.47
  21  -2   3    3.50    0.86
 -21  -2  -3    2.70    0.67
 -21   2  -3    3.14    0.70
  21   2   3    2.77    0.78
  23   3  -3   -0.12    0.41
 -22  -3   3    0.35    0.35
  22  -3  -3   -0.39    0.35
  22   3  -3    0.30    0.49
 -22   3   3    0.00    0.36
  21  -3  -3    1.93    0.62
 -21  -3   3    1.02    0.51
  21   3  -3    0.25    0.45
 -21   3   3    0.71    0.45
  20  -3  -3    0.66    0.48
 -20  -3   3    0.60    0.39
  20   3  -3   -0.11    0.37
 -20   3   3    0.65    0.43
  19  -3  -3    2.01    0.58
 -19  -3   3    1.62    0.49
 -19   3   3    1.26    0.47
  19   3  -3    1.95    0.56
  18  -3  -3    2.26    0.61
 -18   3   3    1.89    0.51
  18   3  -3    3.28    0.65
  17  -3  -3    0.21    0.36
 -17   3   3   -0.24    0.23
  17   3  -3    0.32    0.33
  16  -3  -3   -0.31    0.25
 -16   3   3   -0.36    0.20
  16   3  -3   -0.25    0.26
  15  -3  -3    0.05    0.22
  15  -3  -3    0.48    0.30
 -15  -3   3    0.03    0.23
 -15   3   3   -0.30    0.25
  15   3  -3   -0.27    0.21
  14  -3  -3    0.11    0.19
 -14  -3   3    0.02    0.20
  14  -3  -3    0.07    0.28
  14   3  -3    0.16    0.26
 -14   3   3    0.57    0.30
 -13  -3   3    4.84    0.46
  13  -3  -3    4.91    0.55
  13  -3  -3    3.89    0.45
  13   3  -3    4.97    0.40
  13   3  -3    5.10    0.53
 -13   3   3    4.83    0.53
  12  -3  -3   45.18    1.87
  12  -3  -3   47.42    1.73
 -12  -3   3   44.28    1.68
  12   3  -3   46.63    1.60
 -12   3   3   43.33    1.75
  12   3  -3   46.26    1.84
  11  -3  -3    2.16    0.31
  11  -3  -3    1.24    0.31
 -11  -3   3    1.55    0.29
  11   3  -3    1.57    0.26
  11   3  -3    1.18    0.32
  11   3  -3    0.71    0.25
 -11   3   3    1.35    0.31
  10  -3  -3   13.62    0.72
  10  -3  -3   12.02    0.74
  10   3  -3   13.27    0.63
  10   3  -3   12.82    0.75
 -10   3   3   13.00    0.45
  10   3  -3   14.01    0.74
 -10   3   3   12.11    0.70
   9  -3  -3    0.37    0.21
   9  -3  -3    0.86    0.23
   9   3  -3    0.73    0.19
   9   3  -3    0.62    0.22
   9   3  -3    0.63    0.22
  -9   3   3    0.52    0.07
  -9   3   3    0.47    0.20
   8  -3  -3   11.70    0.64
   8  -3  -3   12.10    0.68
   8   3  -3   12.49    0.68
   8   3  -3   13.19    0.59
   8   3  -3   13.03    0.66
  -8   3   3   12.36    0.64
   7  -3  -3   91.18    3.15
   7  -3  -3  100.57    3.08
   7   3  -3  102.38    3.05
   7   3  -3   96.21    3.12
  -7   3   3   98.11    3.07
   7   3  -3   97.91    2.98
   7   3  -3   98.35    3.12
   6  -3  -3    6.47    0.42
   6  -3  -3    5.48    0.39
   6   3  -3    5.34    0.36
   6   3  -3    5.66    0.37
  -6   3   3    5.66    0.38
   6   3  -3    6.43    0.37
   6   3  -3    5.98    0.40
   5  -3  -3   96.99    3.00
   5  -3  -3   94.63    2.93
   5   3  -3   98.25    2.93
   5   3  -3   93.81    2.85
  -5   3   3   89.35    2.90
   5   3  -3   96.63    2.95
   5   3  -3   91.02    2.89
   4  -3  -3  109.67    3.36
   4  -3  -3  108.37    3.28
  -4   3   3  107.02    3.27
   4   3  -3  107.76    3.27
   4   3  -3  108.71    3.30
   4   3  -3  109.16    3.23
   4   3  -3  106.28    3.25
   3  -3  -3    4.09    0.18
   3  -3  -3    3.58    0.25
   3  -3  -3    3.83    0.30
   3   3  -3    3.65    0.28
   3   3  -3    3.94    0.23
   3   3  -3    3.74    0.24
  -3   3   3    4.02    0.27
   3   3  -3    3.63    0.26
   2  -3  -3   38.76    1.19
   2   3  -3   39.76    1.23
   2   3  -3   39.11    1.29
  -2   3   3   37.03    1.26
   1  -3  -3    0.49    0.13
  -1  -3   3    0.24    0.11
   1  -3  -3    0.08    0.10
  -1   3   3    0.10    0.10
   1   3  -3    0.06    0.10
  -1   3   3    0.09    0.12
   1   3  -3    0.12    0.08
   0  -3  -3   78.33    2.30
   0  -3   3   74.11    2.33
   0  -3  -3   77.05    2.31
   0   3  -3   77.03    2.34
   0   3   3   71.88    2.32
   0   3   3   77.22    2.37
   0   3  -3   78.10    2.28
   1  -3   3   60.67    1.98
   1  -3   3   65.18    2.01
  -1  -3  -3   66.63    1.93
  -1  -3  -3   63.58    1.99
   1   3   3   64.70    2.03
  -1   3  -3   63.12    1.93
  -1   3  -3   64.54    2.00
   1   3   3   61.47    1.98
  -2  -3  -3   34.43    1.05
   2  -3   3   33.68    1.16
   2  -3   3   31.70    1.14
  -2  -3  -3   33.89    1.16
  -2   3  -3   33.24    1.08
   2   3   3   31.18    1.16
   2   3   3   33.30    1.14
  -2   3  -3   34.65    1.16
   3  -3   3    0.17    0.13
   3  -3   3    0.13    0.11
  -3  -3  -3   -0.05    0.06
  -3  -3  -3   -0.06    0.10
  -3   3  -3    0.25    0.13
   3   3   3    0.04    0.12
   3   3   3    0.13    0.11
  -3   3  -3   -0.03    0.10
  -4  -3  -3   15.84    0.49
  -4  -3  -3   15.13    0.70
   4  -3   3   15.03    0.65
   4  -3   3   15.94    0.70
   4   3   3   14.83    0.68
  -4   3  -3   16.53    0.67
   4   3   3   15.52    0.70
  -4   3  -3   15.12    0.62
   5  -3   3  109.95    3.47
  -5  -3  -3  105.60    3.37
   5  -3   3  112.19    3.29
  -5   3  -3  110.07    3.31
   5   3   3  107.14    3.39
   5   3   3  107.41    3.46
  -5   3  -3  107.43    3.31
   6  -3   3   41.84    1.57
  -6  -3  -3   42.06    1.54
   6  -3   3   42.91    1.44
  -6   3  -3   40.02    1.44
   6   3   3   42.70    1.55
   6   3   3   43.41    1.58
  -6   3  -3   42.06    1.46
   7  -3   3    0.39    0.16
  -7  -3  -3    0.80    0.23
   7  -3   3    0.25    0.20
   7   3   3    0.88    0.25
  -7   3  -3    0.48    0.17
  -7   3  -3    0.72    0.20
   7   3   3    0.62    0.21
  -8  -3  -3    2.11    0.36
   8  -3   3    1.93    0.25
   8  -3   3    1.74    0.33
  -8   3  -3    1.69    0.28
   8   3   3    1.43    0.30
   8   3   3    1.39    0.30
  -8   3  -3    1.76    0.29
  -9  -3  -3   10.55    0.65
   9  -3   3   10.09    0.69
   9  -3   3    8.80    0.51
  -9   3  -3   10.55    0.61
   9   3   3    9.87    0.66
   9   3   3    8.51    0.63
  -9   3  -3    9.36    0.56
 -10  -3  -3   21.97    1.07
  10  -3   3   22.65    0.91
  10  -3   3   22.69    1.15
  10   3   3   22.12    1.12
 -10   3  -3   21.62    0.97
 -10   3  -3   20.78    0.98
  10   3   3   22.40    1.12
  11  -3   3   16.40    0.98
  11  -3   3   14.62    0.70
 -11  -3  -3   14.92    0.88
 -11   3  -3   15.61    0.80
  11   3   3   14.31    0.92
 -11   3  -3   15.72    0.84
  11   3   3   14.21    0.91
 -12  -3  -3    0.40    0.27
  12  -3   3    0.70    0.32
  12   3   3    0.59    0.31
  12   3   3    0.37    0.28
 -12   3  -3    1.05    0.30
 -12   3  -3    0.49    0.25
  13  -3   3   18.44    1.16
 -13  -3  -3   17.38    1.03
 -13   3  -3   20.46    1.06
 -13   3  -3   19.87    0.98
  13   3   3   19.43    1.17
  14  -3   3    0.63    0.34
 -14  -3  -3    2.01    0.46
  14   3   3    1.14    0.43
 -14   3  -3    0.26    0.28
 -14   3  -3    1.09    0.32
 -15  -3  -3    2.11    0.49
  15  -3   3    2.95    0.66
 -15   3  -3    1.35    0.39
  15   3   3    1.65    0.50
 -16  -3  -3    0.45    0.32
  16  -3   3    1.04    0.41
  16   3   3    0.97    0.42
 -16   3  -3   -0.12    0.27
  17  -3   3    2.63    0.62
 -17  -3  -3    2.44    0.54
  17   3   3    1.54    0.51
 -17   3  -3    2.35    0.53
  18  -3   3    1.24    0.49
 -18   3  -3   -0.08    0.35
  18   3   3    0.43    0.42
 -19  -3  -3    0.64    0.37
  19  -3   3    0.05    0.41
  19   3   3    0.82    0.48
 -19   3  -3    0.17    0.38
  20  -3   3    2.96    0.75
 -20  -3  -3    2.79    0.65
  20   3   3    2.64    0.72
 -20   3  -3    1.11    0.47
  21  -3   3    1.27    0.57
 -21  -3  -3    1.79    0.59
 -21   3  -3    2.55    0.68
  21   3   3    2.13    0.68
  23   4  -3   -0.28    0.49
 -22  -4   3    2.33    0.61
  22  -4  -3    1.12    0.58
 -22   4   3    3.92    0.78
  22   4  -3    1.37    0.62
 -21  -4   3    4.68    0.66
  21  -4  -3    6.59    0.92
 -21   4   3    6.04    0.77
  21   4  -3    6.24    0.85
 -20  -4   3    0.35    0.41
  20  -4  -3    0.20    0.37
 -20   4   3    0.36    0.39
  20   4  -3   -0.12    0.36
  19  -4  -3    5.10    0.75
 -19   4   3    4.64    0.78
  19   4  -3    4.66    0.71
  18  -4  -3    0.19    0.39
 -18   4   3    0.12    0.36
  18   4  -3    0.22    0.32
  17  -4  -3    1.22    0.48
 -17   4   3    0.85    0.37
  17   4  -3    0.17    0.31
 -16  -4   3    0.80    0.33
  16  -4  -3    0.62    0.39
 -16   4   3    0.42    0.34
  16   4  -3    0.20    0.29
  15  -4  -3    4.08    0.47
 -15  -4   3    3.24    0.44
  15  -4  -3    3.57    0.52
 -15   4   3    3.19    0.56
  15   4  -3    3.79    0.52
 -14  -4   3    0.10    0.23
  14  -4  -3    0.09    0.22
  14  -4  -3   -0.21    0.19
  14   4  -3    0.07    0.25
 -14   4   3   -0.54    0.21
  13  -4  -3    6.74    0.61
 -13  -4   3    6.18    0.52
  13  -4  -3    5.93    0.54
 -13   4   3    5.51    0.53
  13   4  -3    6.28    0.58
  12  -4  -3    4.56    0.45
 -12  -4   3    4.83    0.45
  12  -4  -3    5.43    0.55
  12   4  -3    3.99    0.46
  12   4  -3    4.87    0.39
 -12   4   3    4.87    0.50
  12   4  -3    4.49    0.50
  11  -4  -3   12.22    0.72
 -11  -4   3   12.94    0.71
  11  -4  -3   12.84    0.80
 -11   4   3   12.60    0.73
  11   4  -3   13.07    0.75
  11   4  -3   11.91    0.78
  11   4  -3   12.67    0.63
  10  -4  -3   20.68    0.98
  10  -4  -3   19.29    1.00
 -10   4   3   19.10    0.95
  10   4  -3   22.58    1.00
  10   4  -3   20.58    1.03
  10   4  -3   21.49    0.87
   9  -4  -3    2.96    0.36
   9  -4  -3    2.87    0.34
   9   4  -3    2.86    0.32
  -9   4   3    2.67    0.32
   9   4  -3    2.62    0.34
   9   4  -3    2.91    0.28
   8  -4  -3   42.39    1.58
   8  -4  -3   43.24    1.62
  -8   4   3   40.33    1.54
   8   4  -3   41.52    1.59
   8   4  -3   45.02    1.48
   8   4  -3   44.05    1.57
   7  -4  -3   14.11    0.72
   7  -4  -3   14.38    0.72
   7   4  -3   13.85    0.69
  -7   4   3   15.48    0.71
   7   4  -3   15.07    0.72
   7   4  -3   14.57    0.67
   7   4  -3   14.40    0.64
   6  -4  -3    0.61    0.20
   6  -4  -3    0.29    0.17
   6   4  -3    0.42    0.16
   6   4  -3    0.66    0.18
  -6   4   3    0.25    0.17
   6   4  -3    0.38    0.15
   6   4  -3    0.36    0.16
   5  -4  -3    4.86    0.35
   5  -4  -3    5.06    0.39
   5   4  -3    5.04    0.31
   5   4  -3    5.38    0.35
   5   4  -3    5.04    0.33
  -5   4   3    4.83    0.34
   5   4  -3    5.42    0.37
   4  -4  -3   13.79    0.45
   4  -4  -3   14.43    0.62
   4  -4  -3   13.98    0.65
  -4   4   3   14.44    0.63
   4   4  -3   14.59    0.65
   4   4  -3   13.11    0.55
   4   4  -3   13.53    0.60
   3  -4  -3   40.19    1.16
   3  -4  -3   38.15    1.29
   3  -4  -3   37.63    1.33
   3   4  -3   37.85    1.27
   3   4  -3   37.66    1.31
  -3   4   3   34.88    1.28
   2  -4  -3  119.33    3.42
  -2  -4   3  121.99    3.49
   2  -4  -3  118.05    3.53
   2   4  -3  115.64    3.53
   2   4  -3  117.41    3.50
  -2   4   3  111.09    3.53
   1  -4  -3    6.48    0.33
   1  -4  -3    6.52    0.38
  -1  -4   3    6.73    0.30
   1   4  -3    6.91    0.40
   1   4  -3    6.34    0.33
  -1   4   3    6.56    0.34
  -1   4   3    7.00    0.38
   0  -4   3   58.65    1.81
   0  -4  -3   58.43    1.82
   0  -4  -3   59.13    1.83
   0  -4   3   54.62    1.86
   0   4   3   60.35    1.88
   0   4  -3   57.58    1.86
   0   4  -3   59.07    1.82
   0   4   3   58.14    1.85
   1  -4   3    9.89    0.51
   1  -4   3   10.03    0.44
  -1  -4  -3    9.96    0.44
  -1  -4  -3    9.48    0.47
   1   4   3    9.35    0.47
   1   4   3    9.22    0.45
  -1   4  -3   10.02    0.43
  -1   4  -3    9.86    0.49
  -2  -4  -3    2.76    0.26
  -2  -4  -3    3.23    0.22
   2  -4   3    3.13    0.29
   2  -4   3    2.99    0.24
   2   4   3    2.65    0.24
   2   4   3    2.41    0.24
  -2   4  -3    2.68    0.21
  -2   4  -3    3.11    0.27
   3  -4   3   27.83    1.07
   3  -4   3   28.22    1.05
  -3  -4  -3   29.81    0.93
  -3  -4  -3   28.22    1.07
   3   4   3   27.88    1.06
  -3   4  -3   28.17    1.00
  -3   4  -3   28.51    1.04
   3   4   3   29.34    1.07
  -4  -4  -3   -0.13    0.06
   4  -4   3    0.14    0.14
  -4  -4  -3    0.01    0.12
   4  -4   3   -0.03    0.12
   4   4   3    0.09    0.14
   4   4   3    0.01    0.13
  -4   4  -3    0.08    0.11
  -4   4  -3    0.03    0.13
   5  -4   3    1.25    0.24
  -5  -4  -3    1.17    0.09
   5  -4   3    1.32    0.25
  -5  -4  -3    1.92    0.28
   5   4   3    1.61    0.24
  -5   4  -3    0.61    0.19
  -5   4  -3    1.48    0.24
   5   4   3    1.07    0.23
  -6  -4  -3   46.07    1.67
   6  -4   3   47.08    1.69
   6  -4   3   46.96    1.61
   6   4   3   44.46    1.66
  -6   4  -3   45.81    1.59
  -6   4  -3   45.44    1.58
   6   4   3   45.83    1.69
   7  -4   3   51.80    1.89
  -7  -4  -3   51.35    1.85
   7  -4   3   52.01    1.76
   7   4   3   49.20    1.86
  -7   4  -3   50.47    1.76
  -7   4  -3   51.40    1.74
   7   4   3   50.01    1.86
   8  -4   3    5.18    0.46
   8  -4   3    4.79    0.39
  -8  -4  -3    4.85    0.46
   8   4   3    5.51    0.46
  -8   4  -3    5.81    0.42
   8   4   3    5.72    0.49
  -8   4  -3    4.87    0.39
   9  -4   3   -0.06    0.16
  -9  -4  -3    0.00    0.21
   9  -4   3    0.23    0.20
  -9   4  -3    0.09    0.20
  -9   4  -3   -0.17    0.15
   9   4   3    0.09    0.20
   9   4   3    0.08    0.19
  10  -4   3    5.86    0.44
 -10  -4  -3    6.08    0.52
  10  -4   3    6.53    0.57
 -10   4  -3    5.49    0.47
  10   4   3    6.44    0.56
  10   4   3    6.41    0.55
 -10   4  -3    6.24    0.47
  11  -4   3    4.77    0.42
  11  -4   3    4.87    0.56
 -11  -4  -3    5.06    0.52
  11   4   3    5.96    0.57
 -11   4  -3    5.47    0.46
  11   4   3    5.55    0.54
 -11   4  -3    4.87    0.46
  12  -4   3    2.34    0.50
 -12  -4  -3    2.70    0.49
 -12   4  -3    2.86    0.43
  12   4   3    1.88    0.43
 -12   4  -3    2.83    0.40
  12   4   3    2.32    0.48
  13  -4   3    0.13    0.30
 -13  -4  -3    0.29    0.29
 -13   4  -3   -0.34    0.19
 -13   4  -3    0.40    0.26
  13   4   3    0.22    0.33
  13   4   3    0.28    0.24
  14  -4   3    0.32    0.32
 -14  -4  -3    0.06    0.25
 -14   4  -3   -0.15    0.27
  14   4   3    0.09    0.23
 -15  -4  -3    1.27    0.41
  15  -4   3    1.27    0.44
  15   4   3    1.39    0.44
 -15   4  -3    1.52    0.42
  16  -4   3    1.64    0.50
 -16  -4  -3    2.05    0.52
  16   4   3    1.23    0.47
 -16   4  -3    1.31    0.47
  17  -4   3    1.79    0.54
 -17  -4  -3    2.00    0.55
  17   4   3    2.06    0.57
 -17   4  -3    1.73    0.48
  18  -4   3    0.36    0.36
 -18  -4  -3    0.81    0.41
 -18   4  -3   -0.06    0.29
  18   4   3    0.01    0.36
  19  -4   3    0.25    0.41
 -19   4  -3    0.90    0.45
  19   4   3    0.63    0.45
  20  -4   3    2.90    0.77
 -20  -4  -3    2.89    0.62
  20   4   3    1.49    0.64
 -20   4  -3    2.77    0.64
  21  -4   3    1.94    0.68
 -21  -4  -3    2.16    0.61
  21   4   3    1.79    0.65
 -21   4  -3    1.93    0.57
  23   5  -3    5.46    1.00
 -22  -5   3    0.02    0.40
  22  -5  -3    0.53    0.47
  22   5  -3    0.27    0.52
 -22   5   3    0.84    0.50
 -21  -5   3   -0.03    0.34
  21  -5  -3    0.82    0.55
  21   5  -3   -0.19    0.38
 -21   5   3    0.61    0.42
  20  -5  -3    1.90    0.63
 -20   5   3    1.56    0.54
  20   5  -3    1.13    0.50
  19  -5  -3   -0.13    0.37
  19   5  -3    1.62    0.51
 -19   5   3    0.92    0.41
  18  -5  -3   -0.33    0.32
 -18   5   3    0.13    0.37
  18   5  -3    0.21    0.35
  17  -5  -3    0.08    0.36
 -17   5   3   -0.06    0.25
  17   5  -3   -0.25    0.21
 -16  -5   3    0.22    0.28
  16  -5  -3    0.34    0.32
  16  -5  -3    0.40    0.32
  16   5  -3    0.04    0.29
 -16   5   3   -0.17    0.22
  15  -5  -3    1.33    0.37
 -15  -5   3    1.44    0.39
  15  -5  -3    1.67    0.49
 -15   5   3    2.00    0.45
  15   5  -3    2.07    0.46
 -14  -5   3   31.75    1.41
  14  -5  -3   33.33    1.44
  14  -5  -3   32.71    1.58
  14   5  -3   31.45    1.49
 -14   5   3   30.74    1.45
  14   5  -3   29.66    1.53
  13  -5  -3   27.67    1.27
 -13  -5   3   25.81    1.24
  13  -5  -3   27.69    1.39
  13   5  -3   27.95    1.32
 -13   5   3   27.22    1.29
  13   5  -3   29.47    1.43
  12  -5  -3   16.35    0.90
  12  -5  -3   16.39    0.98
 -12  -5   3   17.98    0.92
  12   5  -3   15.33    0.89
  12   5  -3   15.62    0.95
 -12   5   3   16.10    0.91
  11  -5  -3    0.82    0.28
  11  -5  -3    0.38    0.24
  11   5  -3    0.29    0.20
  11   5  -3    0.20    0.24
 -11   5   3    0.33    0.24
  10  -5  -3   25.67    1.14
  10  -5  -3   24.36    1.16
 -10   5   3   24.31    1.11
  10   5  -3   25.00    1.16
  10   5  -3   24.74    1.10
   9  -5  -3    9.23    0.61
   9  -5  -3   10.66    0.65
  -9   5   3   10.36    0.62
   9   5  -3    9.26    0.57
   9   5  -3    8.95    0.61
   8  -5  -3   25.56    1.11
   8  -5  -3   25.60    1.11
  -8   5   3   24.91    1.07
   8   5  -3   26.63    1.05
   8   5  -3   24.69    1.09
   7  -5  -3   35.57    1.43
   7  -5  -3   38.05    1.46
   7   5  -3   40.38    1.45
  -7   5   3   37.51    1.41
   7   5  -3   38.38    1.44
   7   5  -3   38.19    1.37
   6  -5  -3    7.62    0.48
   6  -5  -3    7.52    0.51
   6   5  -3    7.69    0.49
   6   5  -3    8.77    0.50
  -6   5   3    7.91    0.49
   6   5  -3    8.81    0.45
   5  -5  -3    0.43    0.07
   5  -5  -3    0.40    0.15
   5  -5  -3    0.26    0.15
   5   5  -3    0.28    0.13
   5   5  -3    0.28    0.16
   5   5  -3    0.14    0.15
  -5   5   3    0.19    0.15
   4  -5  -3    9.45    0.47
   4  -5  -3    8.91    0.52
   4  -5  -3    9.33    0.35
   4   5  -3    8.53    0.46
   4   5  -3    8.36    0.39
   4   5  -3    8.65    0.50
  -4   5   3    7.95    0.47
   3  -5  -3   19.32    0.84
   3  -5  -3   20.11    0.68
   3   5  -3   20.10    0.78
  -3   5   3   18.51    0.80
   3   5  -3   19.98    0.83
  -2  -5   3    1.92    0.26
   2  -5  -3    2.11    0.24
   2  -5  -3    2.04    0.19
  -2  -5   3    2.38    0.16
   2   5  -3    1.96    0.23
   2   5  -3    2.74    0.23
  -2   5   3    2.47    0.24
  -1  -5   3    1.86    0.24
   1  -5  -3    2.22    0.25
   1  -5  -3    1.84    0.18
  -1  -5   3    1.75    0.14
   1   5  -3    2.13    0.23
   1   5  -3    2.03    0.19
  -1   5   3    1.48    0.22
  -1   5   3    2.01    0.20
   0  -5  -3   -0.01    0.12
   0  -5  -3    0.29    0.13
   0  -5   3    0.47    0.11
   0  -5   3    0.16    0.15
   0   5   3    0.58    0.15
   0   5   3    0.33    0.14
   0   5  -3    0.20    0.14
   0   5  -3    0.41    0.14
  -1  -5  -3   66.72    2.07
   1  -5   3   67.17    2.07
  -1  -5  -3   65.92    2.11
   1  -5   3   64.97    2.15
  -1   5  -3   66.28    2.12
  -1   5  -3   68.27    2.09
   1   5   3   64.58    2.10
   1   5   3   65.26    2.15
   2  -5   3   66.08    2.18
   2  -5   3   67.95    2.12
  -2  -5  -3   65.27    2.14
  -2  -5  -3   67.57    2.06
   2   5   3   65.40    2.14
   2   5   3   67.96    2.18
  -2   5  -3   65.93    2.11
  -2   5  -3   67.27    2.14
   3  -5   3   40.04    1.46
  -3  -5  -3   41.68    1.32
  -3  -5  -3   40.27    1.45
   3  -5   3   40.80    1.41
   3   5   3   42.48    1.43
  -3   5  -3   41.53    1.41
   3   5   3   38.04    1.44
  -3   5  -3   40.89    1.39
  -4  -5  -3    8.20    0.52
   4  -5   3    9.51    0.50
  -4  -5  -3    9.73    0.40
   4  -5   3    7.85    0.51
  -4   5  -3    9.45    0.49
   4   5   3    8.01    0.48
   4   5   3    9.24    0.53
  -4   5  -3    9.48    0.50
  -5  -5  -3   17.16    0.82
  -5  -5  -3   18.05    0.62
   5  -5   3   18.03    0.82
   5  -5   3   18.02    0.80
   5   5   3   16.77    0.82
  -5   5  -3   17.77    0.77
  -5   5  -3   18.75    0.77
   5   5   3   17.04    0.79
   6  -5   3   11.24    0.62
  -6  -5  -3   10.96    0.64
  -6  -5  -3   11.63    0.39
   6  -5   3   12.62    0.65
   6   5   3   10.24    0.63
  -6   5  -3   11.75    0.59
  -6   5  -3   10.57    0.56
   6   5   3   10.58    0.61
   7  -5   3    0.23    0.16
  -7  -5  -3   -0.01    0.15
   7  -5   3   -0.34    0.12
   7   5   3   -0.17    0.12
  -7   5  -3    0.21    0.16
  -7   5  -3    0.06    0.14
   7   5   3    0.00    0.15
  -8  -5  -3   24.00    1.09
   8  -5   3   23.51    1.08
   8  -5   3   22.02    0.99
   8   5   3   22.14    1.05
  -8   5  -3   23.17    1.00
  -8   5  -3   22.98    0.96
   8   5   3   22.00    1.07
  -9  -5  -3    6.94    0.58
   9  -5   3    8.05    0.62
   9  -5   3    8.12    0.54
   9   5   3    7.54    0.58
  -9   5  -3    7.25    0.49
   9   5   3    7.71    0.60
  -9   5  -3    6.21    0.49
  10  -5   3    1.69    0.38
  10  -5   3    1.71    0.34
 -10  -5  -3    1.39    0.35
 -10   5  -3    1.14    0.28
 -10   5  -3    2.11    0.38
  10   5   3    1.60    0.38
  10   5   3    2.09    0.41
 -11  -5  -3    0.44    0.29
  11  -5   3    0.12    0.25
  11  -5   3    0.16    0.22
  11   5   3    0.40    0.27
  11   5   3    0.10    0.24
 -11   5  -3    0.09    0.19
 -11   5  -3   -0.33    0.19
 -12  -5  -3    1.57    0.38
  12  -5   3    1.38    0.33
  12  -5   3    1.52    0.43
 -12   5  -3    2.10    0.35
  12   5   3    2.78    0.52
  12   5   3    1.38    0.42
 -12   5  -3    2.39    0.45
  13  -5   3   -0.07    0.25
 -13  -5  -3    0.32    0.30
  13   5   3    0.25    0.27
 -13   5  -3    0.43    0.28
  13   5   3    0.19    0.29
 -14  -5  -3   18.01    1.11
  14  -5   3   20.18    1.24
  14   5   3   18.46    1.15
 -14   5  -3   18.48    1.08
  14   5   3   18.03    1.18
  15  -5   3    0.97    0.45
 -15  -5  -3    0.84    0.41
  15   5   3    1.36    0.42
 -15   5  -3    1.27    0.42
 -16  -5  -3    0.90    0.43
  16  -5   3    0.50    0.42
 -16   5  -3    0.95    0.40
  16   5   3    1.16    0.47
  17  -5   3    3.38    0.70
 -17  -5  -3    3.59    0.68
  17   5   3    3.54    0.70
 -17   5  -3    2.38    0.57
 -18  -5  -3   -0.14    0.38
  18  -5   3    0.02    0.41
  18   5   3    1.30    0.51
 -18   5  -3    1.13    0.50
  19  -5   3    1.85    0.64
  19   5   3    1.48    0.56
 -19   5  -3    1.73    0.51
  20  -5   3    1.17    0.58
  20   5   3    0.19    0.47
 -20   5  -3    0.08    0.38
  21  -5   3    2.76    0.82
 -21  -5  -3    2.84    0.66
 -21   5  -3    3.05    0.69
  21   5   3    2.52    0.72
 -22  -6   3    2.06    0.59
  22  -6  -3    1.97    0.70
 -22   6   3    2.23    0.66
  22   6  -3    1.76    0.63
  21  -6  -3    2.62    0.71
 -21   6   3    5.16    0.88
  21   6  -3    3.35    0.78
  20  -6  -3    2.44    0.67
 -20   6   3    1.82    0.57
  20   6  -3    2.17    0.63
  19  -6  -3    1.04    0.55
 -19   6   3    0.28    0.41
  19   6  -3    0.37    0.43
  18  -6  -3    1.87    0.57
  18   6  -3    2.72    0.62
 -18   6   3    2.02    0.53
 -17  -6   3   12.08    0.90
  17  -6  -3   13.08    1.02
  17   6  -3   11.33    0.93
 -17   6   3   10.79    0.90
 -16  -6   3    4.03    0.54
  16  -6  -3    3.68    0.52
  16  -6  -3    3.85    0.61
 -16   6   3    4.21    0.56
  16   6  -3    4.11    0.55
 -15  -6   3   15.45    0.96
  15  -6  -3   14.01    0.90
  15  -6  -3   14.16    1.02
  15   6  -3   15.57    0.99
  15   6  -3   14.21    1.02
 -15   6   3   15.73    0.99
  14  -6  -3    6.39    0.62
  14  -6  -3    7.16    0.71
 -14  -6   3    7.35    0.64
  14   6  -3    6.37    0.70
 -14   6   3    7.57    0.65
  14   6  -3    6.30    0.61
 -13  -6   3    2.32    0.43
  13  -6  -3    3.14    0.50
  13  -6  -3    3.05    0.55
  13   6  -3    2.92    0.42
  13   6  -3    2.41    0.54
 -13   6   3    3.18    0.53
  12  -6  -3    0.36    0.27
 -12  -6   3    0.10    0.22
  12  -6  -3   -0.01    0.22
  12   6  -3    0.02    0.23
 -12   6   3   -0.21    0.23
  12   6  -3    0.27    0.23
  11  -6  -3    1.62    0.35
  11  -6  -3    0.90    0.30
 -11   6   3    1.01    0.31
  11   6  -3    0.66    0.25
  11   6  -3    1.78    0.41
  10  -6  -3    4.18    0.46
  10  -6  -3    3.87    0.45
 -10   6   3    3.52    0.41
  10   6  -3    3.93    0.39
  10   6  -3    4.67    0.47
   9  -6  -3    1.08    0.31
   9  -6  -3    1.39    0.32
  -9   6   3    0.91    0.27
   9   6  -3    0.92    0.28
   9   6  -3    0.81    0.23
   8  -6  -3    0.88    0.26
   8  -6  -3    0.71    0.25
   8   6  -3    0.84    0.21
  -8   6   3    0.87    0.26
   8   6  -3    0.89    0.28
   7  -6  -3    1.56    0.31
   7  -6  -3    1.53    0.24
   7   6  -3    1.43    0.22
   7   6  -3    2.03    0.29
  -7   6   3    1.86    0.28
   7   6  -3    1.90    0.33
   6  -6  -3   12.41    0.73
   6  -6  -3   14.51    0.71
   6  -6  -3   14.98    0.46
   6   6  -3   14.83    0.63
   6   6  -3   13.42    0.70
   6   6  -3   15.00    0.75
  -6   6   3   13.95    0.73
   5  -6  -3   29.76    1.24
   5  -6  -3   32.71    0.99
   5  -6  -3   30.66    1.19
   5   6  -3   32.05    1.22
  -5   6   3   32.77    1.24
   5   6  -3   32.21    1.10
   5   6  -3   29.85    1.23
   4  -6  -3   22.95    0.91
   4  -6  -3   23.71    0.79
   4  -6  -3   21.86    0.98
  -4  -6   3   22.96    0.96
   4   6  -3   23.21    0.94
   4   6  -3   25.20    1.01
  -4   6   3   23.33    0.97
   3  -6  -3   19.88    0.90
  -3  -6   3   22.13    0.91
   3   6  -3   22.07    0.86
   3   6  -3   21.44    0.90
  -3   6   3   19.69    0.87
   2  -6  -3   85.09    2.58
   2  -6  -3   83.07    2.71
  -2  -6   3   89.61    2.54
  -2  -6   3   84.34    2.71
  -2   6   3   84.55    2.72
   2   6  -3   84.43    2.68
   2   6  -3   84.28    2.72
  -1  -6   3    6.02    0.25
  -1  -6   3    5.50    0.40
   1  -6  -3    5.70    0.35
   1  -6  -3    5.85    0.40
   1   6  -3    5.20    0.38
  -1   6   3    5.98    0.33
   1   6  -3    5.64    0.36
  -1   6   3    5.25    0.38
   0  -6   3    1.60    0.28
   0  -6   3    1.23    0.13
   0  -6  -3    0.49    0.18
   0  -6  -3    1.52    0.23
   0   6   3    1.07    0.24
   0   6   3    1.34    0.18
   0   6  -3    1.21    0.21
   0   6  -3    1.38    0.25
   1  -6   3   68.28    2.30
  -1  -6  -3   65.26    2.23
   1  -6   3   72.94    2.17
  -1  -6  -3   70.70    2.22
  -1   6  -3   70.62    2.24
  -1   6  -3   68.31    2.25
   1   6   3   70.49    2.30
   1   6   3   70.65    2.22
   2  -6   3  122.64    3.60
   2  -6   3  110.80    3.65
  -2  -6  -3  122.09    3.55
  -2  -6  -3  115.70    3.62
  -2   6  -3  119.49    3.62
   2   6   3  118.43    3.63
   2   6   3  115.04    3.68
  -2   6  -3  120.58    3.62
   3  -6   3   15.23    0.78
  -3  -6  -3   16.41    0.77
   3  -6   3   16.24    0.68
  -3  -6  -3   15.63    0.66
   3   6   3   17.15    0.71
   3   6   3   15.34    0.76
  -3   6  -3   17.43    0.74
  -3   6  -3   17.56    0.74
  -4  -6  -3    0.79    0.16
  -4  -6  -3    0.36    0.19
   4  -6   3    0.63    0.21
   4  -6   3    0.45    0.16
   4   6   3    0.08    0.13
   4   6   3    0.81    0.23
  -4   6  -3    0.50    0.19
  -4   6  -3    0.73    0.19
   5  -6   3   17.28    0.76
  -5  -6  -3   15.14    0.79
   5  -6   3   16.27    0.81
  -5  -6  -3   16.70    0.62
  -5   6  -3   16.05    0.75
  -5   6  -3   15.36    0.72
   5   6   3   16.16    0.75
   5   6   3   15.65    0.81
  -6  -6  -3  140.88    4.52
   6  -6   3  146.56    4.58
   6  -6   3  142.42    4.48
  -6  -6  -3  154.31    4.19
   6   6   3  147.34    4.57
   6   6   3  144.30    4.59
  -6   6  -3  140.48    4.47
  -6   6  -3  144.78    4.40
   7  -6   3    7.34    0.53
   7  -6   3    6.81    0.51
  -7  -6  -3    7.19    0.56
  -7  -6  -3    7.50    0.30
  -7   6  -3    6.86    0.48
  -7   6  -3    7.40    0.47
   7   6   3    6.63    0.49
   7   6   3    6.98    0.54
   8  -6   3    3.19    0.39
  -8  -6  -3    3.62    0.41
   8  -6   3    4.08    0.42
   8   6   3    3.15    0.37
  -8   6  -3    3.35    0.35
   8   6   3    3.18    0.40
  -8   6  -3    3.28    0.37
   9  -6   3    7.61    0.61
  -9  -6  -3    7.47    0.63
   9  -6   3    9.40    0.62
  -9   6  -3    8.24    0.53
   9   6   3    8.14    0.63
  -9   6  -3    8.18    0.57
   9   6   3    7.99    0.59
 -10  -6  -3    0.56    0.31
  10  -6   3    0.75    0.31
  10  -6   3    0.20    0.23
 -10   6  -3    0.28    0.21
  10   6   3    0.41    0.26
 -10   6  -3    0.23    0.24
  10   6   3    0.04    0.21
  11  -6   3    0.27    0.28
 -11  -6  -3   -0.17    0.23
  11  -6   3    0.07    0.20
  11   6   3   -0.03    0.22
 -11   6  -3    0.05    0.19
 -11   6  -3   -0.16    0.18
  11   6   3    0.08    0.20
  12  -6   3    1.28    0.34
 -12  -6  -3    2.31    0.47
  12  -6   3    1.48    0.44
 -12   6  -3    2.91    0.36
 -12   6  -3    2.52    0.47
  12   6   3    1.48    0.40
  12   6   3    1.95    0.44
  13  -6   3   25.36    1.41
 -13  -6  -3   26.81    1.38
  13   6   3   25.83    1.37
  13   6   3   26.41    1.44
 -13   6  -3   25.13    1.28
 -14  -6  -3    2.27    0.53
  14  -6   3    2.97    0.58
 -14   6  -3    2.52    0.50
  14   6   3    1.44    0.50
  14   6   3    1.74    0.49
 -15  -6  -3   -0.17    0.28
  15  -6   3    0.17    0.36
 -15   6  -3    0.06    0.29
  15   6   3   -0.13    0.24
  15   6   3   -0.06    0.32
 -16  -6  -3    0.81    0.44
  16  -6   3    0.15    0.35
 -16   6  -3    1.26    0.47
  16   6   3    1.26    0.42
 -17  -6  -3    1.66    0.55
  17  -6   3    2.39    0.66
  17   6   3    1.18    0.48
 -17   6  -3    1.22    0.45
  18  -6   3    0.19    0.33
 -18  -6  -3    1.28    0.51
  18   6   3    1.60    0.54
 -18   6  -3    0.34    0.38
 -19  -6  -3    2.28    0.68
  19  -6   3    3.74    0.78
 -19   6  -3    2.78    0.63
  19   6   3    3.84    0.79
  20  -6   3    0.90    0.52
  20   6   3    0.27    0.44
 -20   6  -3    0.75    0.50
  21  -6   3    2.65    0.73
  21   6   3    2.54    0.74
 -21   6  -3    4.18    0.83
  22  -7  -3    0.62    0.53
 -22   7   3    0.66    0.48
  22   7  -3    0.10    0.51
  21  -7  -3    0.83    0.53
 -21   7   3    0.06    0.43
  21   7  -3    0.62    0.48
  20  -7  -3    0.22    0.42
  20   7  -3    0.19    0.42
 -20   7   3    0.08    0.34
  19  -7  -3    2.25    0.67
  19   7  -3    2.21    0.63
 -19   7   3    2.21    0.59
 -18  -7   3    0.66    0.40
  18  -7  -3    0.10    0.40
  18   7  -3    0.18    0.34
 -18   7   3   -0.25    0.34
 -17  -7   3   15.75    1.07
  17  -7  -3   17.70    1.21
 -17   7   3   16.14    1.11
  17   7  -3   17.00    1.13
 -16  -7   3    1.09    0.41
  16  -7  -3    0.84    0.38
  16  -7  -3    1.32    0.48
 -16   7   3    0.59    0.40
  16   7  -3    1.33    0.43
 -15  -7   3    6.77    0.67
  15  -7  -3    6.73    0.67
  15  -7  -3    6.63    0.71
 -15   7   3    7.84    0.73
  15   7  -3    8.19    0.78
  15   7  -3    7.12    0.67
  14  -7  -3    0.35    0.32
  14  -7  -3    0.10    0.27
 -14  -7   3    0.27    0.32
  14   7  -3    0.03    0.26
  14   7  -3    0.72    0.31
 -14   7   3    0.19    0.26
  13  -7  -3    0.79    0.32
 -13  -7   3    0.93    0.35
  13  -7  -3    0.75    0.34
  13   7  -3    0.85    0.40
  13   7  -3    0.71    0.30
 -13   7   3    0.66    0.35
 -12  -7   3    2.94    0.41
  12  -7  -3    2.45    0.47
  12  -7  -3    2.69    0.48
  12   7  -3    2.51    0.39
 -12   7   3    2.81    0.42
  12   7  -3    3.01    0.52
  11  -7  -3    0.09    0.23
  11  -7  -3   -0.06    0.21
  11   7  -3    0.09    0.20
  11   7  -3   -0.31    0.14
 -11   7   3    0.03    0.21
  10  -7  -3    2.65    0.45
  10  -7  -3    3.28    0.41
  10   7  -3    3.01    0.42
 -10   7   3    2.26    0.41
  10   7  -3    2.13    0.31
   9  -7  -3   67.57    2.51
   9  -7  -3   73.26    2.56
   9   7  -3   71.69    2.55
   9   7  -3   72.74    2.43
  -9   7   3   71.57    2.53
   8  -7  -3   30.04    1.28
   8  -7  -3   28.43    1.20
  -8   7   3   26.82    1.21
   8   7  -3   24.94    1.19
   8   7  -3   29.89    1.12
   7  -7  -3    9.58    0.57
  -7  -7   3    9.35    0.57
   7  -7  -3    8.81    0.63
  -7   7   3    9.15    0.60
   7   7  -3    8.06    0.57
   7   7  -3    8.39    0.47
   7   7  -3    9.04    0.60
   6  -7  -3    9.04    0.61
   6  -7  -3    8.09    0.51
  -6  -7   3    8.23    0.53
   6  -7  -3    8.76    0.34
   6   7  -3    8.08    0.43
   6   7  -3    8.36    0.56
  -6   7   3    8.63    0.58
   6   7  -3    8.49    0.55
  -5  -7   3    9.29    0.58
   5  -7  -3    9.28    0.61
   5  -7  -3   10.16    0.54
   5   7  -3    9.41    0.60
   5   7  -3   10.56    0.59
   5   7  -3   10.28    0.45
  -5   7   3   10.54    0.61
  -4  -7   3    6.71    0.47
   4  -7  -3    7.03    0.51
   4   7  -3    6.67    0.48
   4   7  -3    6.93    0.45
  -4   7   3    8.25    0.53
  -3  -7   3   24.03    0.76
  -3  -7   3   23.30    1.00
   3  -7  -3   22.34    1.01
   3   7  -3   22.99    0.95
  -3   7   3   23.00    0.99
   3   7  -3   24.54    1.03
  -2  -7   3   45.81    1.34
   2  -7  -3   41.95    1.60
  -2  -7   3   40.78    1.58
  -2   7   3   44.65    1.47
  -2   7   3   45.41    1.61
   2   7  -3   45.38    1.62
   2   7  -3   46.92    1.59
  -1  -7   3    7.57    0.51
   1  -7  -3    6.95    0.46
  -1  -7   3    7.14    0.26
   1   7  -3    7.39    0.45
  -1   7   3    6.45    0.36
   1   7  -3    6.94    0.46
  -1   7   3    6.30    0.45
   0  -7   3   85.10    2.79
   0  -7   3   87.19    2.56
   0  -7  -3   82.36    2.72
   0   7  -3   89.17    2.75
   0   7   3   85.38    2.66
   0   7  -3   83.64    2.74
   0   7   3   86.61    2.79
   1  -7   3    8.87    0.58
  -1  -7  -3    8.82    0.51
  -1  -7  -3    9.05    0.52
   1  -7   3    9.37    0.39
   1   7   3   10.39    0.57
  -1   7  -3   10.02    0.55
  -1   7  -3    9.71    0.52
   1   7   3    9.16    0.44
   2  -7   3    0.43    0.22
   2  -7   3    0.35    0.12
  -2  -7  -3    0.50    0.17
  -2  -7  -3    0.39    0.17
  -2   7  -3    0.39    0.16
   2   7   3    0.57    0.16
  -2   7  -3    0.45    0.17
   2   7   3    0.93    0.24
   3  -7   3    6.00    0.35
   3  -7   3    5.89    0.48
  -3  -7  -3    5.51    0.38
  -3  -7  -3    5.70    0.44
   3   7   3    6.05    0.45
  -3   7  -3    5.85    0.41
  -3   7  -3    5.29    0.40
   3   7   3    5.90    0.37
   4  -7   3    2.71    0.26
  -4  -7  -3    2.57    0.26
   4  -7   3    2.21    0.37
  -4  -7  -3    2.24    0.30
   4   7   3    3.07    0.33
  -4   7  -3    3.06    0.30
  -4   7  -3    2.46    0.28
   4   7   3    2.25    0.25
   5  -7   3   17.06    0.89
   5  -7   3   16.82    0.78
  -5  -7  -3   16.93    0.86
  -5  -7  -3   18.44    0.71
   5   7   3   16.26    0.77
  -5   7  -3   17.30    0.82
   5   7   3   17.11    0.88
  -5   7  -3   17.64    0.79
  -6  -7  -3   81.77    2.38
   6  -7   3   78.30    2.63
  -6  -7  -3   73.91    2.65
   6  -7   3   76.01    2.66
   6   7   3   78.34    2.61
  -6   7  -3   79.16    2.62
  -6   7  -3   77.41    2.53
   6   7   3   77.76    2.71
  -7  -7  -3    0.04    0.20
  -7  -7  -3    0.07    0.11
   7  -7   3    0.21    0.19
   7  -7   3    0.04    0.16
  -7   7  -3    0.10    0.16
  -7   7  -3    0.11    0.19
   7   7   3    0.00    0.17
   7   7   3    0.00    0.15
   8  -7   3    0.42    0.24
   8  -7   3    0.03    0.20
  -8  -7  -3    0.36    0.25
   8   7   3    0.52    0.22
  -8   7  -3    0.42    0.20
   8   7   3    0.02    0.22
  -8   7  -3    0.93    0.29
  -9  -7  -3   23.14    1.16
   9  -7   3   25.07    1.17
   9  -7   3   22.01    1.10
  -9   7  -3   22.47    0.99
   9   7   3   24.07    1.11
   9   7   3   22.18    1.16
  -9   7  -3   22.01    1.06
  10  -7   3    7.17    0.61
 -10  -7  -3    5.93    0.60
  10  -7   3    6.97    0.59
 -10   7  -3    6.31    0.48
 -10   7  -3    6.85    0.57
  10   7   3    6.57    0.61
  10   7   3    5.48    0.53
 -11  -7  -3   18.14    1.07
  11  -7   3   18.31    1.00
  11  -7   3   18.95    1.09
  11   7   3   19.34    1.06
  11   7   3   18.75    1.12
 -11   7  -3   19.60    0.92
 -11   7  -3   19.15    1.02
 -12  -7  -3    3.73    0.55
  12  -7   3    3.76    0.48
  12  -7   3    4.48    0.57
  12   7   3    4.26    0.51
  12   7   3    3.88    0.56
 -12   7  -3    4.68    0.53
  13  -7   3    5.32    0.55
  13  -7   3    5.31    0.62
 -13  -7  -3    5.82    0.64
 -13   7  -3    4.42    0.53
  13   7   3    4.43    0.56
  13   7   3    3.31    0.61
 -14  -7  -3    0.11    0.31
  14  -7   3   -0.28    0.26
  14   7   3   -0.05    0.26
 -14   7  -3   -0.02    0.30
  14   7   3    0.16    0.34
 -15  -7  -3    0.34    0.37
  15  -7   3    0.32    0.38
  15   7   3   -0.10    0.26
 -15   7  -3   -0.21    0.24
  15   7   3    0.05    0.35
  16  -7   3    0.45    0.38
 -16  -7  -3    0.36    0.40
  16   7   3    0.00    0.34
 -16   7  -3    0.28    0.33
  16   7   3   -0.13    0.33
 -17  -7  -3    0.84    0.46
  17  -7   3    1.49    0.58
  17   7   3    0.73    0.44
 -17   7  -3   -0.33    0.30
 -18  -7  -3   10.77    1.04
  18  -7   3   13.48    1.16
 -18   7  -3   11.17    0.96
  18   7   3   11.79    1.03
  19  -7   3    2.76    0.69
 -19  -7  -3    2.99    0.67
 -19   7  -3    2.99    0.68
  19   7   3    2.49    0.68
  20  -7   3   -0.29    0.45
 -20   7  -3    0.39    0.41
  20   7   3    0.66    0.50
  21   7   3   -0.38    0.42
 -21   7  -3   -0.01    0.37
  21  -8  -3    0.20    0.50
 -21   8   3   -0.06    0.38
  20  -8  -3    0.00    0.40
 -20   8   3   -0.25    0.32
  19  -8  -3    1.63    0.59
 -19   8   3    1.73    0.54
  19   8  -3    1.95    0.61
  18  -8  -3    2.59    0.64
 -18  -8   3    2.29    0.58
 -18   8   3    2.85    0.64
  18   8  -3    1.41    0.49
 -17  -8   3    0.14    0.35
  17  -8  -3   -0.03    0.29
 -17   8   3   -0.14    0.33
  17   8  -3    0.87    0.41
  16  -8  -3    0.18    0.33
  16  -8  -3   -0.03    0.30
 -16  -8   3    0.19    0.34
 -16   8   3    0.46    0.37
  16   8  -3    0.14    0.30
  16   8  -3    0.00    0.29
  15  -8  -3    9.19    0.80
  15  -8  -3    9.77    0.85
 -15  -8   3   11.15    0.86
 -15   8   3   11.15    0.87
  15   8  -3   11.94    0.86
  15   8  -3    8.70    0.84
  14  -8  -3    5.52    0.60
  14  -8  -3    7.75    0.73
 -14  -8   3    6.41    0.66
 -14   8   3    6.76    0.69
  14   8  -3    7.38    0.65
  14   8  -3    5.91    0.66
  13  -8  -3   29.55    1.48
  13  -8  -3   33.33    1.57
 -13  -8   3   30.21    1.50
  13   8  -3   34.17    1.61
 -13   8   3   30.35    1.51
  13   8  -3   32.25    1.44
  12  -8  -3    1.68    0.42
  12  -8  -3    1.44    0.40
  12   8  -3    2.16    0.41
 -12   8   3    1.67    0.43
  12   8  -3    1.61    0.42
 -11  -8   3   18.86    0.92
  11  -8  -3   20.44    1.09
  11  -8  -3   20.91    1.13
 -11   8   3   19.75    1.09
  11   8  -3   21.06    1.00
  11   8  -3   22.17    1.16
 -10  -8   3   30.27    1.24
  10  -8  -3   31.11    1.38
  10  -8  -3   32.02    1.45
 -10   8   3   28.45    1.37
  10   8  -3   32.02    1.28
  10   8  -3   31.01    1.42
   9  -8  -3   17.54    0.93
  -9  -8   3   17.77    0.87
   9  -8  -3   19.46    1.03
   9   8  -3   17.73    0.99
   9   8  -3   19.13    0.85
  -9   8   3   19.03    0.99
   8  -8  -3    8.96    0.59
  -8  -8   3    8.70    0.56
   8  -8  -3    7.98    0.65
   8   8  -3    9.79    0.65
   8   8  -3    8.70    0.50
  -8   8   3    8.19    0.62
  -7  -8   3    3.82    0.40
   7  -8  -3    4.43    0.48
   7  -8  -3    4.46    0.40
   7  -8  -3    4.65    0.23
   7   8  -3    4.21    0.31
   7   8  -3    4.58    0.48
  -7   8   3    3.40    0.41
   7   8  -3    4.86    0.45
  -6  -8   3  114.80    3.65
   6  -8  -3  115.41    3.70
   6  -8  -3  110.06    3.75
  -6   8   3  122.17    3.79
   6   8  -3  115.01    3.76
   6   8  -3  113.51    3.75
   6   8  -3  119.81    3.55
   5  -8  -3   44.79    1.62
   5  -8  -3   45.59    1.76
  -5  -8   3   44.98    1.67
   5   8  -3   45.25    1.69
   5   8  -3   47.15    1.75
  -5   8   3   45.84    1.72
  -4  -8   3    9.21    0.58
   4  -8  -3    7.70    0.58
   4   8  -3    9.65    0.61
   4   8  -3    9.68    0.57
  -4   8   3    8.70    0.57
  -3  -8   3   34.48    1.35
  -3  -8   3   34.40    1.03
   3  -8  -3   34.29    1.38
   3   8  -3   34.04    1.37
  -3   8   3   33.20    1.35
   3   8  -3   34.43    1.33
   2  -8  -3   71.47    2.43
  -2  -8   3   71.25    2.42
   2   8  -3   69.35    2.41
  -2   8   3   76.35    2.27
   2   8  -3   72.78    2.39
  -2   8   3   66.88    2.41
  -1  -8   3    7.78    0.55
   1  -8  -3    7.71    0.53
   1   8  -3    7.32    0.50
  -1   8   3    7.41    0.52
   1   8  -3    7.43    0.47
  -1   8   3    8.73    0.41
   0  -8   3    1.63    0.33
   0  -8  -3    0.57    0.21
   0  -8   3    0.98    0.08
   0   8   3    1.31    0.30
   0   8  -3    0.84    0.22
   0   8  -3    1.36    0.26
   0   8   3    0.92    0.18
   1  -8   3   13.38    0.75
  -1  -8  -3   13.27    0.69
   1  -8   3   13.73    0.51
   1   8   3   14.31    0.59
  -1   8  -3   12.91    0.66
  -1   8  -3   14.03    0.70
   1   8   3   13.52    0.73
   2  -8   3   -0.18    0.08
  -2  -8  -3   -0.02    0.14
   2  -8   3   -0.13    0.16
  -2  -8  -3   -0.15    0.11
   2   8   3    0.17    0.12
  -2   8  -3    0.36    0.18
  -2   8  -3    0.04    0.15
   2   8   3    0.08    0.16
  -3  -8  -3    5.02    0.45
   3  -8   3    5.91    0.35
  -3  -8  -3    5.01    0.39
   3  -8   3    5.81    0.49
  -3   8  -3    5.44    0.42
  -3   8  -3    5.83    0.43
   3   8   3    6.08    0.37
   3   8   3    6.20    0.47
  -4  -8  -3    7.56    0.47
   4  -8   3    8.87    0.62
  -4  -8  -3    8.36    0.57
   4  -8   3    8.26    0.46
  -4   8  -3    8.17    0.53
   4   8   3    7.77    0.56
  -4   8  -3    7.88    0.50
   4   8   3    8.76    0.47
  -5  -8  -3    9.85    0.65
   5  -8   3    9.53    0.54
   5  -8   3    9.56    0.67
  -5  -8  -3   10.33    0.53
  -5   8  -3   10.15    0.58
   5   8   3   10.53    0.56
   5   8   3    9.84    0.66
  -5   8  -3   10.19    0.61
  -6  -8  -3    1.50    0.23
  -6  -8  -3    1.61    0.35
   6  -8   3    1.44    0.35
   6  -8   3    1.26    0.28
  -6   8  -3    1.33    0.27
   6   8   3    1.52    0.28
  -6   8  -3    1.39    0.31
   6   8   3    0.59    0.25
  -7  -8  -3   22.89    1.13
   7  -8   3   23.87    1.07
   7  -8   3   23.98    1.16
  -7  -8  -3   24.04    0.87
  -7   8  -3   22.98    1.07
   7   8   3   21.85    1.14
   7   8   3   23.42    1.03
  -7   8  -3   22.62    0.99
  -8  -8  -3   16.29    0.97
   8  -8   3   17.26    0.96
   8  -8   3   16.15    0.88
  -8   8  -3   18.26    0.84
   8   8   3   16.04    0.96
   8   8   3   18.70    0.89
  -8   8  -3   16.71    0.90
   9  -8   3   18.37    0.97
  -9  -8  -3   18.10    1.02
   9  -8   3   17.78    0.99
  -9   8  -3   17.80    0.85
  -9   8  -3   16.28    0.92
   9   8   3   18.32    0.94
   9   8   3   17.42    1.02
  10  -8   3    0.70    0.31
  10  -8   3    0.34    0.31
 -10  -8  -3    0.63    0.30
 -10   8  -3    0.65    0.25
  10   8   3    0.43    0.28
 -10   8  -3    0.26    0.22
  10   8   3    0.64    0.27
  11  -8   3    0.00    0.25
  11  -8   3    0.43    0.28
 -11  -8  -3    0.05    0.27
  11   8   3    0.28    0.28
  11   8   3    0.70    0.31
 -11   8  -3    0.61    0.33
  12  -8   3   12.49    0.83
  12  -8   3   11.32    0.86
 -12  -8  -3   11.99    0.91
  12   8   3   11.50    0.90
 -12   8  -3   11.72    0.81
  12   8   3   11.08    0.82
  13  -8   3   11.74    0.90
  13  -8   3    9.90    0.78
 -13  -8  -3   11.08    0.88
 -13   8  -3   11.45    0.82
  13   8   3    9.54    0.80
  13   8   3   10.88    0.92
 -14  -8  -3    1.88    0.49
  14  -8   3    1.15    0.42
  14   8   3    1.48    0.43
  14   8   3    0.35    0.35
 -14   8  -3    1.75    0.48
  15  -8   3   21.02    1.34
 -15  -8  -3   19.58    1.30
 -15   8  -3   21.61    1.27
  15   8   3   24.41    1.36
  15   8   3   20.54    1.39
 -16  -8  -3    0.41    0.38
  16  -8   3   -0.09    0.36
  16   8   3   -0.06    0.38
  16   8   3   -0.13    0.29
 -16   8  -3   -0.26    0.25
  17  -8   3    0.67    0.41
 -17  -8  -3    0.73    0.47
 -17   8  -3    0.33    0.36
  17   8   3    1.55    0.52
 -18  -8  -3    0.62    0.49
  18  -8   3    0.25    0.43
  18   8   3    1.07    0.48
 -18   8  -3    0.15    0.36
  19  -8   3    1.45    0.59
 -19  -8  -3    0.90    0.55
  19   8   3    0.86    0.50
 -19   8  -3    0.10    0.43
  20  -8   3    0.19    0.45
  20   8   3    0.00    0.45
 -20   8  -3   -0.04    0.32
  21  -9  -3    0.25    0.44
 -21   9   3   -0.44    0.42
  20  -9  -3    0.15    0.45
 -20   9   3    0.54    0.49
  19  -9  -3    0.59    0.45
 -19   9   3    1.01    0.49
 -18  -9   3   10.43    0.95
  18  -9  -3   10.14    0.98
 -18   9   3    9.84    0.97
  17  -9  -3    1.97    0.54
 -17  -9   3    2.74    0.61
  17  -9  -3    3.09    0.68
 -17   9   3    5.00    0.71
  17   9  -3    2.95    0.65
 -16  -9   3    0.42    0.40
  16  -9  -3    0.51    0.40
  16  -9  -3    0.31    0.34
  16   9  -3    0.01    0.30
 -16   9   3   -0.27    0.34
  16   9  -3    0.44    0.33
  15  -9  -3    2.38    0.54
 -15  -9   3    1.43    0.48
  15  -9  -3    2.12    0.51
  15   9  -3    2.55    0.57
  15   9  -3    1.06    0.37
 -15   9   3    1.86    0.47
  14  -9  -3   -0.25    0.23
 -14  -9   3   -0.09    0.25
  14  -9  -3    0.02    0.26
  14   9  -3   -0.08    0.30
  14   9  -3    0.12    0.26
 -14   9   3   -0.49    0.17
  13  -9  -3    2.41    0.52
 -13  -9   3    2.65    0.51
  13  -9  -3    1.85    0.46
  13   9  -3    2.38    0.45
  13   9  -3    3.14    0.58
 -13   9   3    3.07    0.58
  12  -9  -3    0.52    0.33
  12  -9  -3    0.58    0.31
 -12   9   3    1.05    0.40
  12   9  -3    0.61    0.31
  12   9  -3    1.05    0.32
 -11  -9   3    4.75    0.45
  11  -9  -3    5.06    0.53
  11  -9  -3    5.07    0.58
  11   9  -3    4.71    0.55
  11   9  -3    4.59    0.44
 -11   9   3    5.94    0.59
  10  -9  -3    2.13    0.47
  10  -9  -3    4.08    0.45
 -10  -9   3    2.90    0.44
 -10   9   3    3.12    0.53
  10   9  -3    2.41    0.32
  10   9  -3    2.14    0.45
   9  -9  -3    2.54    0.36
   9  -9  -3    1.61    0.41
  -9  -9   3    2.17    0.37
  -9   9   3    1.88    0.44
   9   9  -3    2.07    0.27
   9   9  -3    1.50    0.38
   8  -9  -3    0.18    0.20
  -8  -9   3    0.13    0.20
   8  -9  -3    0.07    0.23
   8   9  -3   -0.08    0.13
   8   9  -3   -0.28    0.19
  -8   9   3    0.35    0.28
   7  -9  -3    3.65    0.37
  -7  -9   3    3.10    0.40
   7  -9  -3    4.87    0.50
   7   9  -3    3.69    0.45
   7   9  -3    3.81    0.29
   7   9  -3    4.88    0.48
  -7   9   3    4.37    0.47
   6  -9  -3   47.84    1.77
  -6  -9   3   48.65    1.83
   6  -9  -3   49.53    1.94
   6   9  -3   47.05    1.90
  -6   9   3   53.79    1.94
   6   9  -3   50.30    1.61
   6   9  -3   50.73    1.90
  -5  -9   3   28.90    1.24
   5  -9  -3   29.20    1.31
  -5   9   3   28.23    1.27
   5   9  -3   30.39    1.27
   5   9  -3   27.37    1.27
  -4  -9   3    2.04    0.38
  -4  -9   3    1.88    0.11
   4  -9  -3    1.19    0.32
   4   9  -3    3.04    0.37
   4   9  -3    1.92    0.28
  -4   9   3    1.67    0.34
   3  -9  -3   10.23    0.68
  -3  -9   3   10.97    0.68
   3   9  -3   11.20    0.68
  -3   9   3   12.60    0.71
   3   9  -3   10.88    0.64
  -2  -9   3   28.95    1.23
   2  -9  -3   27.42    1.22
   2   9  -3   28.04    1.16
  -2   9   3   27.14    1.20
  -2   9   3   27.80    1.00
   2   9  -3   26.93    1.19
  -1  -9   3    0.80    0.27
   1  -9  -3    0.87    0.26
  -1   9   3    0.93    0.18
   1   9  -3    0.76    0.23
   1   9  -3    0.58    0.24
  -1   9   3    0.25    0.20
   0  -9  -3   14.18    0.76
   0  -9   3   14.83    0.82
   0   9  -3   13.58    0.75
   0   9   3   14.39    0.59
   0   9   3   14.11    0.78
   0   9  -3   13.14    0.71
  -1  -9  -3   14.70    0.80
   1  -9   3   16.96    0.90
   1  -9   3   17.05    0.57
   1   9   3   15.73    0.84
   1   9   3   17.08    0.67
  -1   9  -3   16.10    0.81
  -1   9  -3   16.09    0.81
  -2  -9  -3    0.44    0.21
   2  -9   3    0.89    0.15
   2  -9   3    0.97    0.31
  -2  -9  -3    0.21    0.17
   2   9   3    0.48    0.22
  -2   9  -3    0.31    0.18
   2   9   3    0.56    0.16
  -2   9  -3    0.54    0.20
  -3  -9  -3    0.41    0.21
  -3  -9  -3    0.28    0.22
   3  -9   3    0.28    0.13
   3  -9   3    0.53    0.25
   3   9   3    0.44    0.22
  -3   9  -3    0.42    0.20
   3   9   3    0.59    0.16
  -3   9  -3    0.14    0.18
  -4  -9  -3    7.81    0.56
   4  -9   3    6.08    0.57
  -4  -9  -3    7.41    0.49
   4  -9   3    6.07    0.39
  -4   9  -3    6.45    0.49
   4   9   3    6.37    0.40
  -4   9  -3    7.36    0.52
   4   9   3    6.28    0.55
  -5  -9  -3   11.41    0.62
   5  -9   3   12.19    0.62
  -5  -9  -3   12.88    0.77
   5  -9   3   11.27    0.78
   5   9   3   11.90    0.61
  -5   9  -3   11.38    0.66
   5   9   3   13.37    0.79
  -5   9  -3   12.67    0.73
  -6  -9  -3    0.05    0.19
  -6  -9  -3   -0.13    0.14
   6  -9   3   -0.11    0.21
   6  -9   3    0.07    0.16
   6   9   3    0.14    0.20
   6   9   3   -0.10    0.14
  -6   9  -3   -0.22    0.14
  -6   9  -3    0.30    0.23
   7  -9   3   57.35    2.09
  -7  -9  -3   55.09    2.19
  -7  -9  -3   60.97    1.91
   7  -9   3   58.58    2.23
   7   9   3   58.57    2.06
  -7   9  -3   57.00    2.02
   7   9   3   55.49    2.23
  -7   9  -3   57.78    2.14
   8  -9   3    2.16    0.39
  -8  -9  -3    1.79    0.40
   8  -9   3    1.48    0.37
  -8   9  -3    1.44    0.39
  -8   9  -3    2.09    0.31
   8   9   3    0.90    0.27
   8   9   3    0.75    0.32
   9  -9   3   -0.01    0.20
  -9  -9  -3    0.06    0.21
   9  -9   3    0.36    0.27
   9   9   3   -0.24    0.17
  -9   9  -3    0.18    0.20
  -9   9  -3   -0.44    0.15
   9   9   3    0.40    0.28
 -10  -9  -3   32.24    1.55
  10  -9   3   32.01    1.51
  10  -9   3   32.61    1.47
 -10   9  -3   32.00    1.45
  10   9   3   34.69    1.45
 -10   9  -3   31.06    1.28
  10   9   3   28.77    1.51
  11  -9   3    0.73    0.32
  11  -9   3    0.56    0.30
 -11  -9  -3    0.10    0.24
  11   9   3    0.44    0.36
  11   9   3    0.78    0.30
 -11   9  -3    0.77    0.34
 -12  -9  -3    0.91    0.40
  12  -9   3    0.64    0.32
  12  -9   3    0.87    0.36
 -12   9  -3    0.88    0.38
  12   9   3    0.36    0.29
  12   9   3    0.83    0.41
 -13  -9  -3    8.51    0.84
  13  -9   3    8.27    0.75
  13  -9   3    8.49    0.74
  13   9   3    8.12    0.72
 -13   9  -3    8.52    0.73
  13   9   3    7.51    0.81
  14  -9   3    3.57    0.66
 -14  -9  -3    1.82    0.49
  14   9   3    4.12    0.72
  14   9   3    3.45    0.53
 -14   9  -3    3.24    0.59
 -15  -9  -3    1.21    0.47
  15  -9   3    1.38    0.49
  15   9   3    0.90    0.46
 -15   9  -3    1.19    0.44
  15   9   3    0.10    0.32
  16  -9   3    4.24    0.78
 -16  -9  -3    5.27    0.75
 -16   9  -3    5.69    0.73
  16   9   3    5.49    0.72
  17  -9   3    0.05    0.34
 -17  -9  -3    0.11    0.38
 -17   9  -3    0.07    0.36
  17   9   3    1.13    0.53
  17   9   3    1.09    0.46
  18  -9   3    0.10    0.40
 -18  -9  -3   -0.41    0.39
  18   9   3    0.15    0.42
 -18   9  -3   -0.32    0.32
  19  -9   3    0.56    0.47
 -19  -9  -3    0.65    0.52
 -19   9  -3    1.12    0.54
  20  -9   3    1.41    0.61
 -20  -9  -3    0.21    0.47
 -20   9  -3    0.66    0.49
  21 -10  -3   -0.04    0.45
  20 -10  -3    0.35    0.46
 -20  10   3   -0.45    0.39
  19 -10  -3    0.14    0.39
 -19 -10   3    0.03    0.38
 -19  10   3    0.10    0.38
  18 -10  -3   -0.25    0.32
 -18 -10   3    0.12    0.40
 -18  10   3    0.85    0.47
 -17 -10   3    0.95    0.48
  17 -10  -3    1.50    0.52
  17 -10  -3    1.38    0.51
 -17  10   3    1.58    0.53
  17  10  -3    1.35    0.53
  16 -10  -3    2.06    0.51
  16 -10  -3    3.75    0.70
 -16 -10   3    2.16    0.60
  16  10  -3    1.83    0.60
 -16  10   3    1.88    0.55
  15 -10  -3    0.04    0.34
 -15 -10   3    0.07    0.35
  15 -10  -3    0.08    0.29
 -15  10   3    0.01    0.29
  15  10  -3    0.54    0.41
  14 -10  -3    7.15    0.72
 -14 -10   3    7.11    0.74
  14 -10  -3    6.99    0.72
 -14  10   3    6.08    0.67
  14  10  -3    5.20    0.65
 -13 -10   3    1.48    0.44
  13 -10  -3    1.61    0.47
  13 -10  -3    2.34    0.51
  13  10  -3    1.38    0.43
 -13  10   3    1.25    0.43
  12 -10  -3    2.37    0.52
  12 -10  -3    1.68    0.43
 -12  10   3    0.75    0.36
  12  10  -3    2.01    0.47
  11 -10  -3    5.85    0.57
  11 -10  -3    5.79    0.64
 -11 -10   3    5.28    0.51
 -11  10   3    4.86    0.58
  11  10  -3    6.10    0.64
 -10 -10   3   27.65    1.21
  10 -10  -3   26.35    1.38
  10 -10  -3   26.28    1.25
 -10  10   3   27.02    1.35
  10  10  -3   24.75    1.32
   9 -10  -3    0.24    0.27
  -9 -10   3    0.18    0.23
   9 -10  -3   -0.13    0.17
   9  10  -3    0.39    0.28
  -9  10   3   -0.25    0.24
   8 -10  -3    1.81    0.35
   8 -10  -3    0.98    0.34
  -8 -10   3    1.55    0.35
   8  10  -3    0.41    0.27
  -8  10   3    1.20    0.38
   7 -10  -3   -0.14    0.21
  -7 -10   3   -0.15    0.17
   7 -10  -3   -0.01    0.17
   7  10  -3   -0.08    0.18
  -7  10   3    0.08    0.25
   7  10  -3    0.45    0.25
  -6 -10   3    4.98    0.49
   6 -10  -3    5.12    0.53
   6  10  -3    4.90    0.51
  -6  10   3    5.57    0.53
   6  10  -3    6.66    0.56
   5 -10  -3    0.72    0.27
  -5 -10   3    0.37    0.25
   5  10  -3    0.38    0.26
   5  10  -3    0.10    0.18
  -5  10   3    0.32    0.24
  -4 -10   3   19.40    0.97
   4 -10  -3   18.32    0.99
   4  10  -3   17.47    0.95
  -4  10   3   16.58    0.93
   4  10  -3   17.64    0.92
  -3 -10   3    9.50    0.66
   3 -10  -3   10.23    0.70
  -3  10   3   10.50    0.50
   3  10  -3   10.32    0.66
   3  10  -3   10.46    0.70
  -3  10   3   10.26    0.68
   2 -10  -3   26.05    1.22
  -2 -10   3   26.20    1.22
  -2  10   3   26.57    1.21
   2  10  -3   25.51    1.18
  -2  10   3   27.11    0.98
   2  10  -3   27.08    1.17
  -1 -10   3   11.65    0.73
   1 -10  -3   11.35    0.72
   1  10  -3   10.19    0.64
  -1  10   3   11.51    0.51
   1  10  -3   10.35    0.69
  -1  10   3   11.55    0.73
   0 -10  -3   20.81    1.03
   0 -10   3   21.17    1.08
   0  10  -3   20.71    1.01
   0  10   3   21.82    0.81
   0  10  -3   22.89    1.02
   0  10   3   21.89    1.05
   1 -10   3    2.89    0.42
  -1 -10  -3    1.56    0.34
   1  10   3    2.42    0.35
  -1  10  -3    1.51    0.34
  -1  10  -3    2.46    0.34
   1  10   3    2.56    0.23
  -2 -10  -3   34.37    1.43
   2 -10   3   35.45    1.17
  -2 -10  -3   36.35    1.44
   2 -10   3   35.16    1.54
  -2  10  -3   34.39    1.43
   2  10   3   38.95    1.55
   2  10   3   36.55    1.25
  -2  10  -3   36.68    1.44
  -3 -10  -3    8.45    0.57
  -3 -10  -3    7.86    0.59
   3 -10   3    8.49    0.68
   3 -10   3    7.48    0.40
   3  10   3    7.84    0.43
   3  10   3    7.92    0.61
  -3  10  -3    7.90    0.55
  -3  10  -3    9.23    0.61
   4 -10   3    0.65    0.18
  -4 -10  -3    0.95    0.26
  -4 -10  -3    0.88    0.27
   4 -10   3    0.83    0.34
  -4  10  -3    0.78    0.26
   4  10   3    0.58    0.27
   4  10   3    0.22    0.14
  -4  10  -3    0.65    0.26
  -5 -10  -3   26.19    1.07
   5 -10   3   24.61    1.00
  -5 -10  -3   24.81    1.21
   5 -10   3   25.02    1.26
  -5  10  -3   23.97    1.14
   5  10   3   24.72    0.99
  -5  10  -3   25.00    1.09
   5  10   3   22.99    1.20
  -6 -10  -3   23.75    1.00
   6 -10   3   22.73    1.00
   6 -10   3   23.00    1.21
  -6 -10  -3   22.80    1.17
  -6  10  -3   22.24    1.12
   6  10   3   23.69    1.21
   6  10   3   24.73    0.99
  -6  10  -3   21.45    1.01
   7 -10   3    4.16    0.54
  -7 -10  -3    2.95    0.45
  -7 -10  -3    4.41    0.38
   7 -10   3    4.63    0.43
   7  10   3    4.79    0.54
  -7  10  -3    3.73    0.41
  -7  10  -3    3.77    0.47
   7  10   3    4.02    0.37
  -8 -10  -3    8.51    0.71
   8 -10   3    9.88    0.78
   8 -10   3    9.18    0.63
   8  10   3    8.91    0.59
   8  10   3    8.25    0.72
  -8  10  -3    9.40    0.61
  -8  10  -3    9.15    0.68
   9 -10   3    2.73    0.53
   9 -10   3    2.39    0.43
  -9 -10  -3    2.49    0.53
  -9  10  -3    2.08    0.43
  -9  10  -3    2.47    0.36
   9  10   3    2.31    0.36
   9  10   3    3.04    0.54
  10 -10   3    4.87    0.52
  10 -10   3    3.88    0.57
 -10 -10  -3    3.14    0.58
  10  10   3    3.62    0.55
  10  10   3    4.80    0.49
 -10  10  -3    4.38    0.54
 -11 -10  -3    2.16    0.50
  11 -10   3    1.55    0.43
  11 -10   3    1.79    0.47
 -11  10  -3    1.89    0.45
  11  10   3    1.16    0.41
  11  10   3    2.17    0.41
  12 -10   3    7.84    0.77
  12 -10   3    9.12    0.78
 -12 -10  -3    9.07    0.85
  12  10   3   11.49    0.78
 -12  10  -3    9.85    0.81
  12  10   3    9.13    0.84
  13 -10   3    4.96    0.63
  13 -10   3    5.07    0.62
 -13 -10  -3    4.81    0.64
 -13  10  -3    4.60    0.58
[truncated: 4,568,141 more chars]
