# Supplementary material for: Crystal structures of tris­[1-oxo­pyridine-2-olato(1−)]silicon(IV) chloride chloro­form-d 1 disolvate, tris­[1-oxo­pyridine-2-olato(1−)]silicon(IV) chloride aceto­nitrile unqu­anti­fied solvate, and fac-tris­[1-oxo­pyridine-2-thiol­ato(1−)]silicon(IV) chloride chloro­form-d 1 disolvate
Source: Acta Crystallogr E Crystallogr Commun. 2015 Nov 28;71(Pt 12):1531–5. doi: 10.1107/S2056989015022203 (PMC4719831; doi:10.1107/S2056989015022203)
Supplement: Supplementary file 2 [file e-71-01531-Isup2.hkl]

data_I                                                                          
_shelx_title ' sjfbk16 in P2(1)/n'                                              
_shelx_refln_list_code          4                                               
_shelx_F_calc_maximum      293.29                                               
_exptl_crystal_F_000      1272.00                                               
_reflns_d_resolution_high  0.5681                                               
                                                                                
loop_                                                                           
 _space_group_symop_operation_xyz                                               
 'x, y, z'                                                                      
 '-x+1/2, y+1/2, -z+1/2'                                                        
 '-x, -y, -z'                                                                   
 'x-1/2, -y-1/2, z-1/2'                                                         
                                                                                
_cell_length_a    13.5133                                                       
_cell_length_b    13.5039                                                       
_cell_length_c    13.7752                                                       
_cell_angle_alpha  90.000                                                       
_cell_angle_beta  101.866                                                       
_cell_angle_gamma  90.000                                                       
                                                                                
_shelx_F_squared_multiplier     1.000                                           
                                                                                
loop_                                                                           
 _refln_index_h                                                                 
 _refln_index_k                                                                 
 _refln_index_l                                                                 
 _refln_F_squared_calc                                                          
 _refln_F_squared_meas                                                          
 _refln_F_squared_sigma                                                         
 _refln_observed_status                                                         
   2   0   0       6084.92       7140.40       104.55 o                         
   4   0   0      21734.67      23275.76       620.85 o                         
   6   0   0      24703.79      25601.35       427.32 o                         
   8   0   0       1060.89       1141.64        30.55 o                         
  10   0   0       1099.50       1054.60        31.31 o                         
  12   0   0       3525.60       3479.59        77.20 o                         
  14   0   0         29.78         -3.21        13.61 o                         
  16   0   0        187.21        252.12        35.33 o                         
  18   0   0        126.35        162.25        32.08 o                         
  20   0   0        250.59        272.31        43.85 o                         
  22   0   0        184.66        132.61        36.23 o                         
   1   1   0       4441.26       4926.53        54.68 o                         
   2   1   0       8551.13       9092.75        99.88 o                         
   3   1   0          4.05          6.79         3.60 o                         
   4   1   0      16953.65      18416.74       201.23 o                         
   5   1   0       5810.14       5595.24        65.92 o                         
   6   1   0       4145.26       4416.03        54.44 o                         
   7   1   0      17127.09      17730.83       197.68 o                         
   8   1   0        360.29        314.17        12.37 o                         
   9   1   0       1550.92       1539.82        27.53 o                         
  10   1   0        253.29        253.10        12.98 o                         
  11   1   0       1323.23       1497.99        28.91 o                         
  12   1   0       2637.16       2737.52        47.25 o                         
  13   1   0       3697.39       3740.36        68.28 o                         
  14   1   0        677.98        806.02        33.20 o                         
  15   1   0       3095.26       3109.77       110.49 o                         
  16   1   0        393.05        467.69        45.84 o                         
  17   1   0         60.99         55.40        19.45 o                         
  18   1   0          2.98         -1.36        12.81 o                         
  19   1   0        243.19        248.97        28.51 o                         
  20   1   0        138.45        134.23        23.24 o                         
  21   1   0        190.53        227.07        29.38 o                         
  22   1   0         88.09         54.09        21.73 o                         
   0   2   0       8077.11       9752.04       163.90 o                         
   1   2   0       1635.11       1797.48        20.76 o                         
   2   2   0       7669.27       8386.25        93.07 o                         
   3   2   0       6845.85       6984.89        86.03 o                         
   4   2   0         23.94         53.77         5.21 o                         
   5   2   0       1630.90       1697.65        22.77 o                         
   6   2   0       8136.16       8495.69        92.25 o                         
   7   2   0         35.72         32.99         4.84 o                         
   8   2   0         41.93         86.32         6.42 o                         
   9   2   0        124.15        115.24         9.81 o                         
  10   2   0         31.54         45.02         6.18 o                         
  11   2   0       2168.40       2171.14        34.78 o                         
  12   2   0          5.61         11.19         7.41 o                         
  13   2   0         20.81         18.78         7.74 o                         
  14   2   0          1.70         23.84        12.59 o                         
  15   2   0        291.09        235.40        22.86 o                         
  16   2   0        129.47        116.92        18.79 o                         
  17   2   0        350.46        335.06        37.28 o                         
  18   2   0         31.36         54.44        17.74 o                         
  19   2   0        120.05        129.90        22.71 o                         
  20   2   0         38.69         68.28        20.29 o                         
  21   2   0        210.42        197.42        29.53 o                         
  22   2   0          6.71         -4.56        20.64 o                         
   1   3   0      33646.52      37276.78       402.20 o                         
   2   3   0        287.55        376.19         7.64 o                         
   3   3   0       5987.99       6248.87        77.85 o                         
   4   3   0       7209.12       7467.06        93.69 o                         
   5   3   0       2035.43       2206.48        33.49 o                         
   6   3   0        490.15        485.20        14.05 o                         
   7   3   0       1135.14        922.58        21.67 o                         
   8   3   0      12774.56      12431.63       144.93 o                         
   9   3   0        289.31        294.70        12.70 o                         
  10   3   0       2430.80       2435.84        39.12 o                         
  11   3   0        284.13        276.65        12.54 o                         
  12   3   0         22.69         31.32         7.99 o                         
  13   3   0          1.32          9.08         8.46 o                         
  14   3   0       1347.16       1344.47        42.91 o                         
  15   3   0        782.76        759.33        32.86 o                         
  16   3   0         57.30         51.64        16.23 o                         
  17   3   0        559.58        551.36        43.13 o                         
  18   3   0        264.83        331.70        34.40 o                         
  19   3   0         81.14         70.61        24.11 o                         
  20   3   0         38.35         57.11        20.76 o                         
  21   3   0        111.30        145.28        25.84 o                         
  22   3   0          8.50         26.44        19.94 o                         
   0   4   0      40977.73      47255.18       774.66 o                         
   1   4   0       1197.08       1125.40        15.67 o                         
   2   4   0       6948.92       7002.95        75.46 o                         
   3   4   0          2.52          0.49         3.77 o                         
   4   4   0       1375.68       1289.93        20.14 o                         
   5   4   0          0.09         -1.47         3.21 o                         
   6   4   0        972.50       1100.50        19.28 o                         
   7   4   0       3467.92       3400.75        46.94 o                         
   8   4   0       8921.78       8707.88       105.38 o                         
   9   4   0        473.58        484.21        17.92 o                         
  10   4   0        393.08        393.21        15.93 o                         
  11   4   0       1726.89       1677.83        31.76 o                         
  12   4   0        772.89        819.15        27.54 o                         
  13   4   0       1694.07       1653.70        37.41 o                         
  14   4   0       1690.96       1621.16        47.81 o                         
  15   4   0        811.54        769.02        35.91 o                         
  16   4   0        608.83        628.59        43.50 o                         
  17   4   0        154.67        140.34        22.13 o                         
  18   4   0          6.19         -9.45        24.92 o                         
  19   4   0         84.06         97.51        25.09 o                         
  20   4   0         74.70         84.92        23.73 o                         
  21   4   0        164.36        123.95        35.07 o                         
  22   4   0         73.26         34.94        20.95 o                         
   1   5   0      49827.15      52725.15       567.80 o                         
   2   5   0       2033.47       1985.96        25.97 o                         
   3   5   0       2548.22       2521.52        34.03 o                         
   4   5   0          2.04         11.58         3.95 o                         
   5   5   0        582.37        483.58        11.77 o                         
   6   5   0       2351.66       2544.50        37.98 o                         
   7   5   0        163.06        166.70         8.20 o                         
   8   5   0        700.29        687.11        15.28 o                         
   9   5   0        420.64        368.23        11.34 o                         
  10   5   0        599.07        561.85        16.69 o                         
  11   5   0       1777.99       1674.36        36.24 o                         
  12   5   0        530.16        495.56        19.96 o                         
  13   5   0         31.28         36.51        10.40 o                         
  14   5   0        110.82        100.65        13.79 o                         
  15   5   0       1028.90        991.34        38.29 o                         
  16   5   0        977.08        961.95        39.80 o                         
  17   5   0        224.49        244.39        25.62 o                         
  18   5   0          8.70        -12.24        17.78 o                         
  19   5   0        258.13        277.93        67.67 o                         
  20   5   0         74.61         54.85        24.15 o                         
  21   5   0         65.80         41.18        22.72 o                         
  22   5   0          0.88         -3.35        18.98 o                         
   0   6   0        367.21        716.52        23.64 o                         
   1   6   0       2240.17       2328.90        32.81 o                         
   2   6   0       7874.61       7725.76        90.49 o                         
   3   6   0      19480.59      19816.40       206.20 o                         
   4   6   0       1849.50       1833.01        27.87 o                         
   5   6   0          4.15         15.96         6.28 o                         
   6   6   0       1868.34       1742.82        28.13 o                         
   7   6   0        101.07        117.95         8.52 o                         
   8   6   0       4570.23       4587.93        57.27 o                         
   9   6   0        486.01        471.40        13.37 o                         
  10   6   0       2424.62       2307.80        40.03 o                         
  11   6   0       2988.55       2802.11        51.30 o                         
  12   6   0         45.43         27.67         9.25 o                         
  13   6   0          0.70         12.57         9.80 o                         
  14   6   0         65.14         86.60        13.80 o                         
  15   6   0        102.29         97.93        16.32 o                         
  16   6   0        329.37        334.83        28.30 o                         
  17   6   0         16.83          3.37        13.86 o                         
  18   6   0         24.06         25.15        16.64 o                         
  19   6   0         67.40         41.12        21.72 o                         
  20   6   0          0.11         25.27        21.59 o                         
  21   6   0         92.76        109.18        29.64 o                         
  22   6   0        300.54        237.02        42.02 o                         
   1   7   0         85.60        135.57         9.25 o                         
   2   7   0        837.47        613.55        13.04 o                         
   3   7   0        892.38        901.16        16.27 o                         
   4   7   0       2528.19       2577.84        37.11 o                         
   5   7   0       3889.95       3580.70        48.68 o                         
   6   7   0        425.17        451.40        12.94 o                         
   7   7   0        175.74        156.39         9.31 o                         
   8   7   0       2889.12       2776.33        41.87 o                         
   9   7   0        435.82        441.42        13.39 o                         
  10   7   0        568.29        518.87        19.59 o                         
  11   7   0        147.47        148.96        13.99 o                         
  12   7   0         60.92         29.62         9.86 o                         
  13   7   0         72.88         70.77        14.62 o                         
  14   7   0        423.55        396.70        20.76 o                         
  15   7   0         58.73         61.04        15.59 o                         
  16   7   0        467.46        446.32        26.53 o                         
  17   7   0         48.16         16.80        23.95 o                         
  18   7   0         18.56         -2.02        17.07 o                         
  19   7   0         64.71         42.81        20.47 o                         
  20   7   0         13.64         40.29        22.72 o                         
  21   7   0         41.82         66.16        26.68 o                         
  22   7   0          6.38         38.51        49.51 o                         
   0   8   0      39173.21      41985.23       699.70 o                         
   1   8   0        684.87        829.42        16.91 o                         
   2   8   0          3.28          6.39         4.62 o                         
   3   8   0        501.58        476.91        11.42 o                         
   4   8   0       1965.84       1977.26        30.97 o                         
   5   8   0       1472.08       1344.28        24.37 o                         
   6   8   0       6392.74       6021.85        77.01 o                         
   7   8   0       1411.12       1450.80        26.82 o                         
   8   8   0       2141.06       2173.31        35.94 o                         
   9   8   0        159.40        185.65        12.32 o                         
  10   8   0         86.62        107.20        12.13 o                         
  11   8   0        583.67        521.90        20.74 o                         
  12   8   0       1715.26       1570.75        56.31 o                         
  13   8   0          9.75         10.99         9.43 o                         
  14   8   0        334.46        358.39        27.82 o                         
  15   8   0        114.18        128.23        16.23 o                         
  16   8   0         91.30         62.34        18.70 o                         
  17   8   0         55.17         39.85        17.84 o                         
  18   8   0          7.41         10.33        18.20 o                         
  19   8   0        367.27        404.53        34.71 o                         
  20   8   0         51.14         52.27        24.12 o                         
  21   8   0         15.04         11.24        30.01 o                         
   1   9   0        370.53        430.54        11.98 o                         
   2   9   0       3188.23       3262.30        52.58 o                         
   3   9   0        807.99        819.97        27.06 o                         
   4   9   0       2637.77       2614.74        47.21 o                         
   5   9   0          0.13          5.43         5.28 o                         
   6   9   0       2971.37       2901.97        43.78 o                         
   7   9   0      17868.08      17519.50       202.73 o                         
   8   9   0       5251.24       4995.23        68.51 o                         
   9   9   0         50.47         67.38         9.78 o                         
  10   9   0        857.79        821.35        25.56 o                         
  11   9   0       2465.57       2449.64        49.46 o                         
  12   9   0         22.10         19.63        13.47 o                         
  13   9   0        124.59        149.23        25.63 o                         
  14   9   0       2162.29       2112.52        48.74 o                         
  15   9   0        320.45        338.56        23.20 o                         
  16   9   0        127.53        112.79        18.29 o                         
  17   9   0        154.22        125.15        29.57 o                         
  18   9   0          2.26          7.81        18.82 o                         
  19   9   0         77.93         51.24        24.26 o                         
  20   9   0        158.49        131.78        82.05 o                         
  21   9   0        120.13         89.85        52.26 o                         
   0  10   0       1847.80       1824.38        51.32 o                         
   1  10   0       6006.39       5813.34        84.18 o                         
   2  10   0        109.30         84.24        10.49 o                         
   3  10   0        287.92        258.45        14.96 o                         
   4  10   0        646.83        660.66        19.11 o                         
   5  10   0       7648.00       7661.65        96.24 o                         
   6  10   0       1300.98       1276.35        25.53 o                         
   7  10   0       3149.11       3117.96        48.05 o                         
   8  10   0        941.40        916.77        24.64 o                         
   9  10   0        293.18        321.00        17.10 o                         
  10  10   0       2789.08       2730.97        52.45 o                         
  11  10   0         50.36         58.71        13.26 o                         
  12  10   0        284.67        282.09        18.85 o                         
  13  10   0       1915.71       1986.42        56.79 o                         
  14  10   0          7.18         -4.13        12.66 o                         
  15  10   0         44.42         40.90        15.76 o                         
  16  10   0        263.49        282.69        40.58 o                         
  17  10   0        218.32        223.23        37.18 o                         
  18  10   0        392.48        411.55        45.92 o                         
  19  10   0         92.34         66.58        26.62 o                         
  20  10   0          9.25         -9.26        29.72 o                         
   1  11   0        358.27        358.94        31.78 o                         
   2  11   0       2625.70       2610.01        47.96 o                         
   3  11   0        131.74        157.81        15.16 o                         
   4  11   0       1136.69       1045.91        36.67 o                         
   5  11   0       1942.76       1909.17        37.76 o                         
   6  11   0        573.61        559.02        19.54 o                         
   7  11   0         64.97         78.26        18.54 o                         
   8  11   0        142.90        180.23        18.31 o                         
   9  11   0          1.24          4.26         9.98 o                         
  10  11   0        301.70        357.90        22.30 o                         
  11  11   0         13.88         20.44        12.49 o                         
  12  11   0        124.25        120.88        17.92 o                         
  13  11   0          0.76         -0.60        11.58 o                         
  14  11   0         78.58         77.96        17.29 o                         
  15  11   0        125.63         90.06        22.30 o                         
  16  11   0        197.43        227.33        28.19 o                         
  17  11   0          0.00         -6.11        15.08 o                         
  18  11   0          9.23        -12.90        17.87 o                         
  19  11   0         80.71         48.78        41.75 o                         
  20  11   0         70.29        101.55        31.81 o                         
   0  12   0       1929.85       1913.43        57.16 o                         
   1  12   0         96.96        131.26        13.33 o                         
   2  12   0         23.70         15.34         8.91 o                         
   3  12   0       1571.00       1544.37        38.97 o                         
   4  12   0        329.64        331.81        22.99 o                         
   5  12   0         12.35         16.92         9.58 o                         
   6  12   0        665.24        721.42        26.72 o                         
   7  12   0        238.00        267.67        21.73 o                         
   8  12   0        788.82        779.00        30.08 o                         
   9  12   0         20.19         26.23        12.21 o                         
  10  12   0        146.41        181.14        19.56 o                         
  11  12   0         36.13         46.71        13.77 o                         
  12  12   0        387.53        385.44        27.42 o                         
  13  12   0        130.36        136.25        31.85 o                         
  14  12   0        619.96        634.07        32.69 o                         
  15  12   0          8.60          3.46        14.34 o                         
  16  12   0         74.83         73.54        19.29 o                         
  17  12   0         21.45         15.13        19.11 o                         
  18  12   0         55.71          8.65        20.36 o                         
  19  12   0         43.36         67.87        24.98 o                         
   1  13   0        248.54        250.37        19.85 o                         
   2  13   0       1634.50       1648.99        50.37 o                         
   3  13   0        636.00        678.18        26.76 o                         
   4  13   0        236.14        230.32        18.84 o                         
   5  13   0        308.68        312.63        19.64 o                         
   6  13   0          4.38          3.45         9.77 o                         
   7  13   0       2358.12       2442.40        63.65 o                         
   8  13   0         26.04         46.36        15.37 o                         
   9  13   0        583.22        525.67        30.58 o                         
  10  13   0        216.04        200.73        24.46 o                         
  11  13   0        666.93        690.31        36.50 o                         
  12  13   0         25.95         17.54        15.68 o                         
  13  13   0         43.62         64.22        18.88 o                         
  14  13   0          6.19         22.66        17.42 o                         
  15  13   0        354.71        413.12        36.22 o                         
  16  13   0         95.67         90.81        38.90 o                         
  17  13   0         49.81         58.57        31.96 o                         
  18  13   0        220.59        267.52        39.62 o                         
  19  13   0         74.90         59.59        55.93 o                         
   0  14   0        508.12        581.21        45.84 o                         
   1  14   0         22.72         39.86        11.63 o                         
   2  14   0        778.26        832.58        30.33 o                         
   3  14   0        231.40        243.61        21.16 o                         
   4  14   0       2213.25       2320.98        53.97 o                         
   5  14   0        433.04        437.85        37.35 o                         
   6  14   0        259.27        260.55        28.58 o                         
   7  14   0         39.09         33.47        14.01 o                         
   8  14   0       5452.26       5766.61       139.86 o                         
   9  14   0       1846.69       1943.69       102.69 o                         
  10  14   0        105.15         71.86        18.54 o                         
  11  14   0          4.03        -11.75        11.75 o                         
  12  14   0       1147.72       1149.95        56.11 o                         
  13  14   0        169.40        143.11        24.58 o                         
  14  14   0         10.08          5.98        17.65 o                         
  15  14   0        122.07        115.41        27.52 o                         
  16  14   0         67.30         53.54        21.97 o                         
  17  14   0          2.43         -1.62        23.94 o                         
  18  14   0         30.44         30.33        44.28 o                         
   1  15   0          3.42          2.40        11.89 o                         
   2  15   0         80.73         88.36        20.74 o                         
   3  15   0          4.50         12.68        11.72 o                         
   4  15   0       3302.39       3330.22        70.07 o                         
   5  15   0        684.77        699.17        29.41 o                         
   6  15   0        430.81        446.82        38.77 o                         
   7  15   0         81.90         85.79        25.67 o                         
   8  15   0         15.93         17.09        15.67 o                         
   9  15   0        191.28        214.70        29.91 o                         
  10  15   0        209.72        217.21        27.24 o                         
  11  15   0        158.29        145.26        27.67 o                         
  12  15   0        126.88        109.57        23.19 o                         
  13  15   0        122.59        132.99        25.33 o                         
  14  15   0        250.10        263.50        32.74 o                         
  15  15   0          1.75         -5.04        17.98 o                         
  16  15   0        186.96        244.17        32.37 o                         
  17  15   0         11.54         -0.93        22.97 o                         
   0  16   0        109.69         84.62        25.83 o                         
   1  16   0        961.90        985.97        40.81 o                         
   2  16   0         93.36         78.61        17.95 o                         
   3  16   0        913.81        878.10        39.05 o                         
   4  16   0        554.35        645.80        35.86 o                         
   5  16   0         12.74         19.66        21.17 o                         
   6  16   0       1067.11       1129.07        46.00 o                         
   7  16   0        621.98        604.52        34.70 o                         
   8  16   0         14.61        -11.57        14.22 o                         
   9  16   0       1248.90       1422.58        54.57 o                         
  10  16   0         25.13         26.21        16.89 o                         
  11  16   0         82.51        130.04        26.07 o                         
  12  16   0        281.34        369.65        40.36 o                         
  13  16   0         10.15         12.67        19.80 o                         
  14  16   0        226.93        212.39        30.57 o                         
  15  16   0        248.09        294.55        34.86 o                         
  16  16   0         11.66         -0.18        19.58 o                         
   1  17   0         74.32         91.63        30.83 o                         
   2  17   0         68.49         28.47        14.80 o                         
   3  17   0        136.18        151.31        22.84 o                         
   4  17   0        159.55        186.59        24.94 o                         
   5  17   0        105.26        130.74        22.77 o                         
   6  17   0          3.49          0.38        14.61 o                         
   7  17   0        367.08        352.96        33.83 o                         
   8  17   0        144.68        147.88        24.56 o                         
   9  17   0        101.71         93.26        22.21 o                         
  10  17   0         21.04         29.41        19.29 o                         
  11  17   0         59.43         40.22        19.66 o                         
  12  17   0        341.53        322.98        36.26 o                         
  13  17   0        287.39        262.74        33.57 o                         
  14  17   0         19.02          9.21        19.69 o                         
  15  17   0          1.58          1.97        21.65 o                         
  16  17   0         19.79        -18.34        46.76 o                         
   0  18   0        260.64        182.17        46.30 o                         
   1  18   0          3.74         15.82        18.53 o                         
   2  18   0        165.72        128.33        22.84 o                         
   3  18   0          4.65         -7.48        19.19 o                         
   4  18   0        751.77        672.71        41.02 o                         
   5  18   0          3.70          2.44        16.79 o                         
   6  18   0         38.08         10.13        16.38 o                         
   7  18   0        431.22        405.62        35.99 o                         
   8  18   0        424.51        434.82        37.51 o                         
   9  18   0        263.76        288.23        41.15 o                         
  10  18   0        166.13        131.15        25.93 o                         
  11  18   0         48.77         44.21        20.06 o                         
  12  18   0         10.61         -2.14        18.85 o                         
  13  18   0        214.01        159.48        28.88 o                         
  14  18   0        160.12        149.56        29.11 o                         
   1  19   0         29.33         14.61        15.31 o                         
   2  19   0        236.06        242.40        29.00 o                         
   3  19   0        324.09        416.01        34.69 o                         
   4  19   0        811.17        849.46        58.49 o                         
   5  19   0        420.73        378.70        35.93 o                         
   6  19   0        232.18        271.55        31.34 o                         
   7  19   0          8.74          5.52        17.00 o                         
   8  19   0        139.74        192.87        29.95 o                         
   9  19   0        249.75        218.03        31.02 o                         
  10  19   0          6.84         40.18        21.92 o                         
  11  19   0        408.58        328.04        36.95 o                         
  12  19   0         49.70         83.12        25.56 o                         
  13  19   0          1.65        -10.50        20.59 o                         
   0  20   0          3.90         -3.13        23.99 o                         
   1  20   0          2.50          3.36        17.62 o                         
   2  20   0        182.55        166.25        31.89 o                         
   3  20   0          1.32         -3.32        15.90 o                         
   4  20   0         33.34         18.06        17.49 o                         
   5  20   0        300.20        327.76        30.99 o                         
   6  20   0          2.92          0.43        15.31 o                         
   7  20   0        109.41         90.51        24.51 o                         
   8  20   0         73.44         94.70        23.92 o                         
   9  20   0        165.74        139.79        36.92 o                         
  10  20   0          1.08         26.09        21.38 o                         
  11  20   0         51.73         45.34        23.82 o                         
   1  21   0         10.86         13.58        19.19 o                         
   2  21   0        189.46        188.63        28.52 o                         
   3  21   0        118.39        122.47        22.45 o                         
   4  21   0         52.88         56.22        19.31 o                         
   5  21   0         64.59         49.46        28.07 o                         
   6  21   0          2.35          5.03        16.85 o                         
   7  21   0         98.25         91.09        23.97 o                         
   8  21   0         70.51         85.94        26.35 o                         
   9  21   0         85.18         89.88        26.77 o                         
  10  21   0         12.45         15.59        42.17 o                         
   0  22   0        158.18        130.71        40.29 o                         
   1  22   0         30.08         31.14        18.19 o                         
   2  22   0        254.72        229.42        27.53 o                         
   3  22   0         17.77          6.56        18.07 o                         
   4  22   0        627.61        665.44        41.15 o                         
   5  22   0        115.84         93.34        25.43 o                         
   6  22   0         53.77         51.76        23.83 o                         
   7  22   0        146.92        121.31        27.85 o                         
   1  23   0        236.91        220.08        37.46 o                         
   2  23   0          8.96         29.58        20.41 o                         
   3  23   0         13.67         32.80        19.46 o                         
   4  23   0         39.86         36.89        49.05 o                         
   5  23   0          1.46        -18.34        46.76 o                         
 -21   0   1         77.11         44.77        26.86 o                         
 -19   0   1          6.03          4.88        19.97 o                         
 -17   0   1        111.96        136.50        49.97 o                         
 -15   0   1        576.28        731.71        45.90 o                         
 -13   0   1         72.99         57.61        16.29 o                         
 -11   0   1      16062.03      15689.46       292.97 o                         
  -9   0   1        761.47        945.20        31.76 o                         
  -7   0   1      10136.32      10300.04       320.96 o                         
  -5   0   1      26527.12      26832.36       445.19 o                         
  -3   0   1          0.84         19.76        11.92 o                         
  -1   0   1        664.26        576.29        43.09 o                         
   1   0   1       1266.52       1432.07        35.23 o                         
   3   0   1      37141.57      40135.17       571.40 o                         
   5   0   1      10074.02      11099.99       190.22 o                         
   7   0   1       8548.88       8567.23       239.07 o                         
   9   0   1       1822.60       1726.97        42.31 o                         
  11   0   1       5111.33       5087.77       102.14 o                         
  13   0   1         11.00          4.11        15.86 o                         
  15   0   1        139.20        128.79        20.20 o                         
  17   0   1       1260.62       1389.56        69.22 o                         
  19   0   1         38.77        -16.88        22.84 o                         
  21   0   1         32.84         49.39        29.74 o                         
 -23   1   1          5.98          3.67        49.51 o                         
 -22   1   1        174.85        105.38        27.13 o                         
 -21   1   1         60.24         45.94        19.03 o                         
 -20   1   1         90.76        121.58        23.06 o                         
 -19   1   1         17.85         13.52        15.41 o                         
 -18   1   1        369.36        363.86        32.22 o                         
 -17   1   1        145.95        135.15        21.83 o                         
 -16   1   1        115.00        138.67        23.43 o                         
 -15   1   1         80.71        127.22        17.26 o                         
 -14   1   1       1387.03       1439.91        52.14 o                         
 -13   1   1         54.18         56.97         9.51 o                         
 -12   1   1        173.03        199.45        10.80 o                         
 -11   1   1          7.56         12.64         5.60 o                         
 -10   1   1       2124.42       2187.24        36.47 o                         
  -9   1   1       1105.07       1052.12        21.32 o                         
  -8   1   1      20527.75      20792.45       249.25 o                         
  -7   1   1       3402.17       3268.00        43.12 o                         
  -6   1   1       1978.03       2251.61        30.97 o                         
  -5   1   1       3893.93       4326.15        56.61 o                         
  -4   1   1      14294.79      14640.01       161.22 o                         
  -3   1   1      21747.05      23600.32       238.86 o                         
  -2   1   1      22548.53      23772.85       256.59 o                         
  -1   1   1        265.69        302.69         6.09 o                         
   0   1   1      16809.35      19175.66       206.57 o                         
   1   1   1        561.55        593.70         8.97 o                         
   2   1   1        538.82        596.72        10.02 o                         
   3   1   1      13506.04      14203.91       169.51 o                         
   4   1   1        620.03        610.73        12.96 o                         
   5   1   1       2703.66       2818.23        36.45 o                         
   6   1   1       4728.76       4957.39        60.46 o                         
   7   1   1       3949.18       4362.47        59.28 o                         
   8   1   1       3427.54       3534.26        47.38 o                         
   9   1   1       1554.70       1539.95        28.13 o                         
  10   1   1       5718.14       5718.18        78.30 o                         
  11   1   1       4280.45       4105.22        68.82 o                         
  12   1   1       1080.16       1104.74        30.53 o                         
  13   1   1         25.32         42.60        11.97 o                         
  14   1   1          1.77          1.09         9.65 o                         
  15   1   1        342.34        347.66        25.75 o                         
  16   1   1        545.42        592.97        37.37 o                         
  17   1   1        894.71        948.30        40.46 o                         
  18   1   1        260.89        300.76        29.94 o                         
  19   1   1          2.12         -0.72        15.21 o                         
  20   1   1         55.61         48.61        21.97 o                         
  21   1   1        190.99        182.31        28.15 o                         
  22   1   1         39.04         16.30        20.04 o                         
 -22   2   1          7.21         12.06        17.67 o                         
 -21   2   1         31.66         39.35        18.57 o                         
 -20   2   1        242.54        245.94        29.74 o                         
 -19   2   1          7.92         25.18        15.86 o                         
 -18   2   1       1041.54       1101.14        44.61 o                         
 -17   2   1        118.64        111.87        23.98 o                         
 -16   2   1        180.04        222.62        29.00 o                         
 -15   2   1        500.90        524.33        27.42 o                         
 -14   2   1        147.37        164.07        18.15 o                         
 -13   2   1         24.80         24.39         9.30 o                         
 -12   2   1       2484.10       2452.77        43.58 o                         
 -11   2   1          5.49         11.18         5.63 o                         
 -10   2   1          0.46          8.17         4.85 o                         
  -9   2   1        121.54        114.14         7.50 o                         
  -8   2   1        940.61        895.18        18.70 o                         
  -7   2   1       1332.75       1154.70        18.68 o                         
  -6   2   1       1852.24       1879.20        33.89 o                         
  -5   2   1        261.54        349.48        10.06 o                         
  -4   2   1       5631.34       5834.88        67.74 o                         
  -3   2   1       3838.36       3804.27        42.09 o                         
  -2   2   1      16742.28      18062.01       196.76 o                         
  -1   2   1         42.67         55.52         3.49 o                         
   0   2   1       1446.74       1563.04        19.66 o                         
   1   2   1        370.35        431.00        10.58 o                         
   2   2   1       1628.26       1675.15        23.62 o                         
   3   2   1        395.36        595.62        10.03 o                         
   4   2   1       6649.17       6630.77        71.70 o                         
   5   2   1      22123.38      22198.71       245.26 o                         
   6   2   1         30.42         86.65         6.65 o                         
   7   2   1      19542.53      20162.30       213.63 o                         
   8   2   1       1524.62       1588.75        24.17 o                         
   9   2   1      10506.81      10499.38       115.92 o                         
  10   2   1       6159.32       5753.37        79.14 o                         
  11   2   1        151.35        136.65        11.61 o                         
  12   2   1       2033.86       1956.69        38.23 o                         
  13   2   1       1322.17       1443.60        49.75 o                         
  14   2   1          7.75         -6.25         9.23 o                         
  15   2   1        101.95        113.90        18.47 o                         
  16   2   1         69.40         97.55        18.15 o                         
  17   2   1        173.11        223.11        29.82 o                         
  18   2   1        304.41        324.06        29.37 o                         
  19   2   1          9.71         32.65        16.95 o                         
  20   2   1          0.10         21.74        16.87 o                         
  21   2   1         92.99         31.68        19.70 o                         
  22   2   1        108.60         97.55        24.59 o                         
 -22   3   1         63.91         62.61        23.45 o                         
 -21   3   1          6.81        -15.71        15.71 o                         
 -20   3   1         34.50         29.86        23.97 o                         
 -19   3   1       1394.46       1476.86        62.76 o                         
 -18   3   1          4.58         10.34        21.55 o                         
 -17   3   1        635.56        702.06        41.58 o                         
 -16   3   1       1279.64       1356.61        45.53 o                         
 -15   3   1       1495.11       1545.60        47.40 o                         
 -14   3   1        651.34        585.78        23.75 o                         
 -13   3   1       2047.92       2070.22        45.88 o                         
 -12   3   1       1048.26       1066.08        29.73 o                         
 -11   3   1        531.73        563.94        14.71 o                         
 -10   3   1        554.91        574.55        14.20 o                         
  -9   3   1         74.87         56.47         8.19 o                         
  -8   3   1        671.65        637.13        16.81 o                         
  -7   3   1      10832.90      10386.74       120.13 o                         
  -6   3   1        933.29        838.91        15.83 o                         
  -5   3   1       1517.25       1333.70        20.43 o                         
  -4   3   1        556.94        830.11        14.28 o                         
  -3   3   1       1661.42       1671.44        23.11 o                         
  -2   3   1       2218.46       2347.63        29.67 o                         
  -1   3   1         37.43         25.49         3.57 o                         
   0   3   1       2989.86       3351.17        39.95 o                         
   1   3   1         41.64         45.84         4.01 o                         
   2   3   1        786.42        965.13        15.05 o                         
   3   3   1      37774.42      40080.11       433.23 o                         
   4   3   1       2537.14       2768.40        33.80 o                         
   5   3   1      10995.51      10926.69       116.26 o                         
   6   3   1       3857.33       4079.43        76.58 o                         
   7   3   1       1028.99        991.29        17.11 o                         
   8   3   1       7961.51       8002.26        90.05 o                         
   9   3   1       3767.36       3429.00        49.62 o                         
  10   3   1        877.97        868.14        20.81 o                         
  11   3   1       7720.67       7524.56        97.13 o                         
  12   3   1          7.88         -6.21         6.21 o                         
  13   3   1        247.59        246.92        17.71 o                         
  14   3   1       1348.40       1269.46        42.06 o                         
  15   3   1        162.05        172.86        21.59 o                         
  16   3   1        346.99        378.45        26.56 o                         
  17   3   1          9.41         -4.87        17.42 o                         
  18   3   1          7.53        -13.31        16.14 o                         
  19   3   1        175.07        102.37        26.45 o                         
  20   3   1         14.21          3.53        16.46 o                         
  21   3   1        188.86        217.99        42.87 o                         
  22   3   1        479.02        526.71        42.74 o                         
 -22   4   1          5.58         16.46        18.24 o                         
 -21   4   1          1.80          4.25        17.91 o                         
 -20   4   1          2.10         19.14        21.04 o                         
 -19   4   1         33.76         42.13        20.82 o                         
 -18   4   1        472.56        462.56        45.26 o                         
 -17   4   1        102.53         77.10        17.60 o                         
 -16   4   1        227.33        225.87        23.95 o                         
 -15   4   1        427.35        465.70        26.13 o                         
 -14   4   1          0.06         16.78         9.64 o                         
 -13   4   1        442.97        545.39        20.94 o                         
 -12   4   1       3045.26       2959.53        61.83 o                         
 -11   4   1        460.27        480.26        17.82 o                         
 -10   4   1        746.28        729.79        18.21 o                         
  -9   4   1       1551.33       1455.19        29.31 o                         
  -8   4   1        151.56        181.94         9.30 o                         
  -7   4   1      11143.83      10367.24       131.03 o                         
  -6   4   1        977.90       1126.16        21.09 o                         
  -5   4   1       1338.42       1420.36        31.71 o                         
  -4   4   1       1026.89       1078.95        17.94 o                         
  -3   4   1        790.23        911.79        14.32 o                         
  -2   4   1       5230.65       5454.96        59.96 o                         
  -1   4   1       1483.06       1561.63        24.71 o                         
   0   4   1       7815.03       8229.74        93.54 o                         
   1   4   1      22246.70      23289.28       254.16 o                         
   2   4   1      12045.73      12465.08       139.37 o                         
   3   4   1       2888.10       3019.39        38.90 o                         
   4   4   1        801.99        782.78        14.76 o                         
   5   4   1        824.41        930.87        15.96 o                         
   6   4   1       2054.17       1991.42        27.89 o                         
   7   4   1        894.63        941.02        21.30 o                         
   8   4   1       3369.04       3205.46        41.81 o                         
   9   4   1        654.76        627.98        17.00 o                         
  10   4   1        101.80        107.64         9.96 o                         
  11   4   1        598.89        581.85        17.96 o                         
  12   4   1         42.87         42.68         8.60 o                         
  13   4   1        539.68        507.20        20.55 o                         
  14   4   1         15.89         43.98        13.82 o                         
  15   4   1       3026.87       3014.44        73.31 o                         
  16   4   1        442.28        498.16        31.49 o                         
  17   4   1        162.45        111.76        24.88 o                         
  18   4   1          0.01        -15.22        25.37 o                         
  19   4   1        209.30        154.87        28.21 o                         
  20   4   1         57.19         58.24        23.56 o                         
  21   4   1        754.62       1012.23        65.92 o                         
  22   4   1         10.03         28.20        19.06 o                         
 -22   5   1          0.57         -6.23        17.91 o                         
 -21   5   1         55.39         41.50        24.45 o                         
 -20   5   1         37.39         68.95        22.99 o                         
 -19   5   1        948.70       1112.29        58.73 o                         
 -18   5   1        185.25        190.65        39.10 o                         
 -17   5   1         61.99         80.68        18.79 o                         
 -16   5   1         33.66         22.04        13.68 o                         
 -15   5   1       1591.55       1638.17        52.67 o                         
 -14   5   1        629.14        565.92        22.87 o                         
 -13   5   1          0.11          6.48         8.49 o                         
 -12   5   1        812.66        758.38        34.71 o                         
 -11   5   1        318.89        345.28        16.34 o                         
 -10   5   1       2260.49       2169.89        38.67 o                         
  -9   5   1        618.47        626.47        15.84 o                         
  -8   5   1        516.57        525.04        14.73 o                         
  -7   5   1        428.76        418.00        12.66 o                         
  -6   5   1        789.39        590.50        13.38 o                         
  -5   5   1        350.76        290.11         8.85 o                         
  -4   5   1        684.12        792.41        14.73 o                         
  -3   5   1       3140.45       3328.13        40.07 o                         
  -2   5   1       1071.51       1281.33        18.45 o                         
  -1   5   1       9096.47       9964.61       122.99 o                         
   0   5   1      13337.72      13869.01       154.98 o                         
   1   5   1       1093.52       1086.28        17.34 o                         
   2   5   1        253.44        322.60         8.78 o                         
   3   5   1        317.19        265.71         8.34 o                         
   4   5   1       1678.51       1643.12        25.37 o                         
   5   5   1          3.44          8.76         3.99 o                         
   6   5   1       1242.17       1280.33        21.07 o                         
   7   5   1       3205.38       3093.12        40.72 o                         
   8   5   1      15495.07      15082.38       162.31 o                         
   9   5   1       1314.89       1226.85        25.20 o                         
  10   5   1        374.30        439.80        15.39 o                         
  11   5   1        410.50        372.71        16.76 o                         
  12   5   1       3811.83       3662.81        63.14 o                         
  13   5   1        951.15        999.41        29.07 o                         
  14   5   1       3157.50       3232.86        68.12 o                         
  15   5   1         19.91         16.92        14.27 o                         
  16   5   1         66.91        110.77        18.90 o                         
  17   5   1         33.38          0.48        13.89 o                         
  18   5   1         94.42        110.94        21.64 o                         
  19   5   1          0.61        -15.54        15.54 o                         
  20   5   1        262.30        278.30        37.83 o                         
  21   5   1          5.66        -11.42        20.66 o                         
  22   5   1        206.05        224.52        32.93 o                         
 -22   6   1          2.25        -12.14        19.11 o                         
 -21   6   1          2.98          4.17        19.39 o                         
 -20   6   1        120.18        130.69        28.36 o                         
 -19   6   1         65.52         58.90        21.78 o                         
 -18   6   1         44.19         26.98        16.46 o                         
 -17   6   1         36.12         25.65        15.48 o                         
 -16   6   1        119.64        124.03        19.89 o                         
 -15   6   1        916.92       1018.35        31.94 o                         
 -14   6   1          0.35         -8.06         8.98 o                         
 -13   6   1        773.58        798.35        26.22 o                         
 -12   6   1         72.12         87.74        14.76 o                         
 -11   6   1        267.58        249.61        15.82 o                         
 -10   6   1        219.89        252.28        14.87 o                         
  -9   6   1       1538.81       1487.78        26.61 o                         
  -8   6   1       6136.16       5840.21        74.29 o                         
  -7   6   1        182.03        154.44         9.28 o                         
  -6   6   1       4518.83       4436.76        57.67 o                         
  -5   6   1       8686.88       8841.33       104.23 o                         
  -4   6   1       6130.52       6316.79        71.89 o                         
  -3   6   1       1751.28       1668.82        23.86 o                         
  -2   6   1       2432.77       2229.49        32.19 o                         
  -1   6   1       1626.88       1738.49        29.57 o                         
   0   6   1        158.92        128.23         6.64 o                         
   1   6   1       3602.17       3319.29        42.96 o                         
   2   6   1       1369.95       1357.90        21.68 o                         
   3   6   1       2688.96       2970.34        40.26 o                         
   4   6   1       2158.05       2465.23        35.37 o                         
   5   6   1       3351.81       3433.69        46.56 o                         
   6   6   1          1.43         -2.25         4.10 o                         
   7   6   1       4060.11       4034.80        51.29 o                         
   8   6   1        442.38        446.75        15.01 o                         
   9   6   1       2916.76       2825.97        44.60 o                         
  10   6   1        788.59        745.12        20.38 o                         
  11   6   1        314.69        292.80        17.15 o                         
  12   6   1       2087.64       1958.11        42.21 o                         
  13   6   1       1793.24       1763.74        55.65 o                         
  14   6   1         16.67          2.28        10.39 o                         
  15   6   1       1716.84       1707.22        54.81 o                         
  16   6   1          6.40         -0.43        16.27 o                         
  17   6   1          8.67          7.93        14.03 o                         
  18   6   1       1046.48       1260.29        49.85 o                         
  19   6   1        196.08        243.86        45.17 o                         
  20   6   1         21.02         25.91        23.39 o                         
  21   6   1        367.23        330.97        55.54 o                         
  22   6   1         41.43         27.50        42.17 o                         
 -22   7   1         21.59         26.59        43.09 o                         
 -21   7   1          1.27        -18.76        19.43 o                         
 -20   7   1         93.47         80.18        38.13 o                         
 -19   7   1         14.25         10.10        18.19 o                         
 -18   7   1        219.58        202.44        26.80 o                         
 -17   7   1          2.36         35.21        15.97 o                         
 -16   7   1         60.89         57.58        15.89 o                         
 -15   7   1        370.12        378.88        39.63 o                         
 -14   7   1        969.19        976.21        30.64 o                         
 -13   7   1         41.01         54.24        11.69 o                         
 -12   7   1        318.26        304.41        16.92 o                         
 -11   7   1       2050.29       1977.01        41.31 o                         
 -10   7   1        384.33        405.42        15.00 o                         
  -9   7   1        360.91        311.38        14.05 o                         
  -8   7   1       4202.33       4064.05        55.87 o                         
  -7   7   1       4997.59       4989.75        65.24 o                         
  -6   7   1       9544.58       9215.73       109.98 o                         
  -5   7   1         13.33         13.96         4.77 o                         
  -4   7   1        738.12        691.19        14.09 o                         
  -3   7   1        547.60        438.18        10.29 o                         
  -2   7   1      25839.12      26505.90       345.51 o                         
  -1   7   1        330.12        397.34        11.11 o                         
   0   7   1      23823.39      25590.87       282.59 o                         
   1   7   1        413.03        491.09        11.10 o                         
   2   7   1       1291.34       1248.76        21.15 o                         
   3   7   1       1374.36       1472.45        24.34 o                         
   4   7   1        255.09        337.51        13.59 o                         
   5   7   1          7.21         -2.39         4.94 o                         
   6   7   1       6951.78       6933.84        86.21 o                         
   7   7   1          9.94          0.26         4.83 o                         
   8   7   1        113.92        103.62         8.40 o                         
   9   7   1        186.50        170.23        12.04 o                         
  10   7   1        474.08        467.94        16.36 o                         
  11   7   1        141.89        127.84        13.63 o                         
  12   7   1         18.62         19.32        11.15 o                         
  13   7   1        952.21        929.51        29.06 o                         
  14   7   1          5.81          1.00        10.03 o                         
  15   7   1          9.55          1.13        12.33 o                         
  16   7   1        197.47        174.77        22.06 o                         
  17   7   1       1177.14       1198.98        47.90 o                         
  18   7   1        234.41        202.15        27.06 o                         
  19   7   1         59.64         67.23        20.92 o                         
  20   7   1          3.95        -19.40        19.40 o                         
  21   7   1        125.08        110.21        29.27 o                         
 -21   8   1         51.95         39.38        36.21 o                         
 -20   8   1         10.63         13.86        24.23 o                         
 -19   8   1        118.13         61.19        23.20 o                         
 -18   8   1        244.35        240.19        28.39 o                         
 -17   8   1          6.25         23.54        13.98 o                         
 -16   8   1         70.94        102.82        17.36 o                         
 -15   8   1       1017.27       1039.71        33.41 o                         
 -14   8   1         36.41         16.60        10.52 o                         
 -13   8   1        223.59        202.56        17.73 o                         
 -12   8   1        165.15        201.29        17.02 o                         
 -11   8   1        225.40        254.43        16.80 o                         
 -10   8   1         86.49        100.50        10.51 o                         
  -9   8   1        369.64        357.49        15.47 o                         
  -8   8   1         33.02         27.49         8.66 o                         
  -7   8   1        947.32        944.09        20.28 o                         
  -6   8   1        240.60        227.65         9.99 o                         
  -5   8   1          1.39         22.81         6.68 o                         
  -4   8   1       1187.30       1236.93        20.98 o                         
  -3   8   1        151.64        212.68         9.53 o                         
  -2   8   1        332.64        414.81        15.58 o                         
  -1   8   1        180.14        188.99         8.79 o                         
   0   8   1      15140.63      15903.32       181.23 o                         
   1   8   1        724.36        778.02        17.66 o                         
   2   8   1         76.91        112.41         7.25 o                         
   3   8   1          1.93         -0.05         3.91 o                         
   4   8   1      12922.62      12633.21       147.08 o                         
   5   8   1         83.41        119.74        12.00 o                         
   6   8   1        732.00        688.04        19.49 o                         
   7   8   1       3561.68       3369.65        46.32 o                         
   8   8   1        596.24        611.51        16.06 o                         
   9   8   1          6.50         -0.35         6.17 o                         
  10   8   1       1447.27       1430.29        34.07 o                         
  11   8   1       1069.82       1025.61        29.27 o                         
  12   8   1          5.20         10.88        10.07 o                         
  13   8   1       1053.47       1086.03        32.15 o                         
  14   8   1         11.87         17.82        11.26 o                         
  15   8   1        111.30        124.58        20.34 o                         
  16   8   1        111.37        122.81        19.65 o                         
  17   8   1        880.47        930.36        38.44 o                         
  18   8   1        175.55        172.54        25.78 o                         
  19   8   1        416.58        475.02        36.04 o                         
  20   8   1          4.27         27.29        23.32 o                         
  21   8   1         19.89         18.15        28.98 o                         
 -21   9   1         11.10         10.25        28.19 o                         
 -20   9   1          6.88         49.77        31.75 o                         
 -19   9   1         33.07         32.79        23.49 o                         
 -18   9   1         83.00        100.06        25.66 o                         
 -17   9   1        208.73        253.03        25.86 o                         
 -16   9   1         63.50         67.62        15.20 o                         
 -15   9   1        369.83        437.18        23.89 o                         
 -14   9   1        141.82        146.79        17.90 o                         
 -13   9   1          0.99         -8.22         8.22 o                         
 -12   9   1        349.39        333.49        18.98 o                         
 -11   9   1       3577.36       3498.68        62.30 o                         
 -10   9   1       1323.88       1305.10        35.15 o                         
  -9   9   1       1903.49       1962.69        39.02 o                         
  -8   9   1        641.95        677.40        20.79 o                         
  -7   9   1       2079.24       2086.91        34.90 o                         
  -6   9   1        207.55        189.50         9.95 o                         
  -5   9   1        130.74        126.48        10.37 o                         
  -4   9   1       3492.46       3531.83        46.22 o                         
  -3   9   1        547.46        475.15        18.90 o                         
  -2   9   1       1308.56       1343.88        28.73 o                         
  -1   9   1       3002.49       3081.16        44.71 o                         
   0   9   1      18513.26      18366.67       208.93 o                         
   1   9   1        651.55        598.98        15.19 o                         
   2   9   1         61.70         94.96        13.88 o                         
   3   9   1       4975.42       4769.48        62.71 o                         
   4   9   1       4769.09       4714.55        62.68 o                         
   5   9   1         28.01         11.76         5.52 o                         
   6   9   1       3979.37       3965.22        55.92 o                         
   7   9   1        262.49        246.38        11.29 o                         
   8   9   1        392.76        374.57        14.98 o                         
   9   9   1       2097.37       2078.34        41.70 o                         
  10   9   1         61.98         62.29        11.22 o                         
  11   9   1         31.47         29.86        12.44 o                         
  12   9   1       1251.90       1247.62        34.26 o                         
  13   9   1          0.55         21.60        16.61 o                         
  14   9   1         74.91         74.25        16.40 o                         
  15   9   1        695.14        754.91        32.90 o                         
  16   9   1       1217.62       1205.03        42.71 o                         
  17   9   1          7.23         17.44        14.91 o                         
  18   9   1         94.93         59.09        54.36 o                         
  19   9   1        239.16        309.74        51.89 o                         
  20   9   1         33.37         56.44        33.27 o                         
 -20  10   1         14.16         27.05        32.41 o                         
 -19  10   1          0.02         -7.07        19.73 o                         
 -18  10   1         22.46         21.95        17.25 o                         
 -17  10   1         88.13         73.53        20.59 o                         
 -16  10   1        241.03        280.13        38.27 o                         
 -15  10   1       2085.56       2167.42        57.67 o                         
 -14  10   1        204.73        225.67        22.32 o                         
 -13  10   1        249.71        281.50        24.22 o                         
 -12  10   1         30.41         24.91        12.04 o                         
 -11  10   1        694.47        686.45        24.39 o                         
 -10  10   1         41.25         40.62        11.14 o                         
  -9  10   1          7.69         13.06         8.30 o                         
  -8  10   1        818.35        762.62        22.27 o                         
  -7  10   1        817.40        771.24        19.47 o                         
  -6  10   1        313.98        343.14        14.79 o                         
  -5  10   1        665.61        700.98        27.53 o                         
  -4  10   1       2109.09       2030.59        35.22 o                         
  -3  10   1        435.41        447.92        17.21 o                         
  -2  10   1        196.78        161.36         9.83 o                         
  -1  10   1          4.44          3.30         4.77 o                         
   0  10   1        660.93        821.53        45.83 o                         
   1  10   1          0.08         -5.20         6.56 o                         
   2  10   1        889.65        768.74        23.96 o                         
   3  10   1        593.46        575.29        14.30 o                         
   4  10   1         28.34         29.50         6.18 o                         
   5  10   1       1867.25       1886.72        32.58 o                         
   6  10   1         49.09         49.76         7.65 o                         
   7  10   1       1030.83       1106.65        23.01 o                         
   8  10   1        349.74        315.21        13.07 o                         
   9  10   1          0.84          2.55         7.84 o                         
  10  10   1         16.50         30.45        10.03 o                         
  11  10   1         68.85         90.93        12.84 o                         
  12  10   1        186.23        245.51        22.52 o                         
  13  10   1       2146.11       2259.94        60.89 o                         
  14  10   1        233.42        258.31        29.77 o                         
  15  10   1        100.92         72.71        16.55 o                         
  16  10   1        209.57        202.46        26.92 o                         
  17  10   1        244.08        250.73        29.30 o                         
  18  10   1         51.50         46.45        29.51 o                         
  19  10   1        226.77        212.86        35.65 o                         
  20  10   1          0.78          7.48        25.12 o                         
 -20  11   1         97.28        114.60        38.25 o                         
 -19  11   1         27.99         36.26        24.25 o                         
 -18  11   1         93.21         86.01        22.78 o                         
 -17  11   1         75.88        157.40        43.19 o                         
 -16  11   1        331.98        377.09        36.73 o                         
 -15  11   1        110.33         69.54        21.19 o                         
 -14  11   1        111.07         80.19        19.94 o                         
 -13  11   1         60.02         66.51        15.54 o                         
 -12  11   1         78.07         48.75        13.65 o                         
 -11  11   1        413.59        425.25        23.87 o                         
 -10  11   1        452.76        376.81        24.93 o                         
  -9  11   1       1707.96       1755.91        43.20 o                         
  -8  11   1        190.36        219.69        17.80 o                         
  -7  11   1         56.41         88.14        16.88 o                         
  -6  11   1         73.25         81.92        10.53 o                         
  -5  11   1        199.39        194.71        13.18 o                         
  -4  11   1       1034.19       1099.87        28.37 o                         
  -3  11   1        142.72        127.53        12.54 o                         
  -2  11   1       3278.97       3300.53        56.36 o                         
  -1  11   1        312.69        323.13        18.38 o                         
   0  11   1       1316.70       1366.77        34.99 o                         
   1  11   1       1025.76       1029.92        29.70 o                         
   2  11   1       3845.43       3738.65        72.05 o                         
   3  11   1       1357.35       1396.32        35.22 o                         
   4  11   1       3634.74       3573.16        58.11 o                         
   5  11   1       2176.54       2158.76        41.12 o                         
   6  11   1        323.27        335.71        27.20 o                         
   7  11   1         18.16          8.95         7.82 o                         
   8  11   1        303.42        340.91        17.61 o                         
   9  11   1          0.46         -4.98         9.18 o                         
  10  11   1          0.53          3.28        10.24 o                         
  11  11   1        277.11        307.45        21.80 o                         
  12  11   1        117.01        158.18        20.07 o                         
  13  11   1          6.77         10.79        13.20 o                         
  14  11   1        153.29        142.02        19.55 o                         
  15  11   1         21.39         15.15        15.11 o                         
  16  11   1         37.32         10.53        16.38 o                         
  17  11   1        230.74        274.56        32.02 o                         
  18  11   1          4.28         -8.28        17.45 o                         
  19  11   1         14.07         12.97        24.26 o                         
  20  11   1          0.84         21.60        36.15 o                         
 -20  12   1         23.36        -10.71        30.14 o                         
 -19  12   1        175.31        227.62        32.80 o                         
 -18  12   1          9.73        -16.98        16.98 o                         
 -17  12   1        253.08        223.10        28.75 o                         
 -16  12   1         10.30          4.51        15.75 o                         
 -15  12   1          1.36          5.18        14.53 o                         
 -14  12   1        233.73        329.70        26.81 o                         
 -13  12   1        482.62        503.72        49.73 o                         
 -12  12   1        976.15        953.31        36.14 o                         
 -11  12   1        531.81        565.14        27.30 o                         
 -10  12   1        437.72        541.40        29.28 o                         
  -9  12   1       2041.03       2104.66        49.85 o                         
  -8  12   1       2307.90       2246.75        50.95 o                         
  -7  12   1        115.45        138.88        19.39 o                         
  -6  12   1          9.70         20.01         8.53 o                         
  -5  12   1        379.27        349.45        25.96 o                         
  -4  12   1        260.10        268.68        18.96 o                         
  -3  12   1      10086.44       9956.58       136.88 o                         
  -2  12   1          0.20         14.17         8.61 o                         
  -1  12   1        893.60        851.80        28.25 o                         
   0  12   1       1398.42       1453.08        37.86 o                         
   1  12   1       1868.39       1799.37        49.66 o                         
   2  12   1       1874.96       1788.99        42.77 o                         
   3  12   1        851.83        829.58        27.85 o                         
   4  12   1        283.19        256.27        17.43 o                         
   5  12   1       1318.30       1350.59        36.26 o                         
   6  12   1        160.48        216.91        25.91 o                         
   7  12   1        916.85        910.67        24.64 o                         
   8  12   1        604.03        573.15        25.39 o                         
   9  12   1        231.10        224.05        19.93 o                         
  10  12   1         19.97         16.76        12.49 o                         
  11  12   1        721.04        700.99        30.93 o                         
  12  12   1        350.28        370.70        24.95 o                         
  13  12   1          5.82          5.85        12.30 o                         
  14  12   1         58.28         63.57        17.42 o                         
  15  12   1        625.29        626.59        33.68 o                         
  16  12   1         50.73         34.39        19.97 o                         
  17  12   1        621.89        689.67        41.57 o                         
  18  12   1         19.73         35.17        21.90 o                         
  19  12   1          0.07         12.31        20.96 o                         
 -19  13   1         10.69          0.39        26.17 o                         
 -18  13   1          0.01        -22.19        22.19 o                         
 -17  13   1         10.51          5.72        24.04 o                         
 -16  13   1        402.60        418.66        46.42 o                         
 -15  13   1         45.51         34.00        15.96 o                         
 -14  13   1         89.77         48.58        16.45 o                         
 -13  13   1        160.79        148.59        25.13 o                         
 -12  13   1        287.62        295.09        25.52 o                         
 -11  13   1        277.00        300.79        29.39 o                         
 -10  13   1         43.12         23.37        18.00 o                         
  -9  13   1        333.63        327.45        46.86 o                         
  -8  13   1          6.02        -11.44        11.44 o                         
  -7  13   1         81.84         50.19        14.26 o                         
  -6  13   1         97.11         79.14        13.60 o                         
  -5  13   1        250.75        270.32        19.38 o                         
  -4  13   1       3739.28       3467.97        77.07 o                         
  -3  13   1        531.53        563.28        42.19 o                         
  -2  13   1        127.30        134.76        19.34 o                         
  -1  13   1       1829.40       1753.15        44.15 o                         
   0  13   1       2714.09       2791.18        58.81 o                         
   1  13   1       4454.54       4619.37        83.50 o                         
   2  13   1       3026.62       3011.78        61.80 o                         
   3  13   1        110.85        149.44        16.51 o                         
   4  13   1       3863.42       3695.39        71.33 o                         
   5  13   1         16.56         32.18        11.31 o                         
   6  13   1        525.72        500.24        23.66 o                         
   7  13   1          1.41         13.97        12.86 o                         
   8  13   1       1624.36       1667.95        53.28 o                         
   9  13   1        121.27        108.17        20.37 o                         
  10  13   1        206.21        242.35        29.24 o                         
  11  13   1        399.50        379.85        30.74 o                         
  12  13   1         29.50         42.39        16.89 o                         
  13  13   1         54.23         68.70        18.90 o                         
  14  13   1        453.62        466.75        38.11 o                         
  15  13   1         45.92         10.52        16.85 o                         
  16  13   1        255.64        303.41        41.04 o                         
  17  13   1         24.32         35.38        32.07 o                         
  18  13   1         20.51         28.10        24.77 o                         
 -18  14   1          0.07         12.54        24.95 o                         
 -17  14   1        192.46        268.46        38.82 o                         
 -16  14   1        179.85        157.86        35.12 o                         
 -15  14   1         93.22         71.72        22.67 o                         
 -14  14   1         22.08        -14.78        14.96 o                         
 -13  14   1        679.06        764.63        40.22 o                         
 -12  14   1          1.54          5.80        14.78 o                         
 -11  14   1        230.45        248.27        41.95 o                         
 -10  14   1         23.41         24.97        14.89 o                         
  -9  14   1         31.56         19.72        17.61 o                         
  -8  14   1        256.48        291.05        34.41 o                         
  -7  14   1        104.73         95.38        19.05 o                         
  -6  14   1        103.97        131.08        19.24 o                         
  -5  14   1        388.95        411.34        25.82 o                         
  -4  14   1         42.69          7.45        12.11 o                         
  -3  14   1        705.94        652.70        31.08 o                         
  -2  14   1         70.52         54.55        13.29 o                         
  -1  14   1       1102.19       1091.26        36.52 o                         
   0  14   1        132.08        196.20        18.52 o                         
   1  14   1       2264.40       2297.38        55.18 o                         
   2  14   1          3.74          4.87        10.22 o                         
   3  14   1        281.08        269.39        21.09 o                         
   4  14   1        178.61        217.58        20.11 o                         
   5  14   1          5.82         -8.45         9.37 o                         
   6  14   1       1342.75       1268.82        38.21 o                         
   7  14   1         34.66         38.19        14.29 o                         
   8  14   1        176.37        160.41        23.54 o                         
   9  14   1        155.79        206.19        25.37 o                         
  10  14   1          0.16        -13.76        13.76 o                         
  11  14   1        761.47        709.92        38.96 o                         
  12  14   1         78.15         65.52        19.50 o                         
  13  14   1          5.20        -14.33        14.48 o                         
  14  14   1        675.21        671.02        40.27 o                         
  15  14   1        439.39        471.73        41.29 o                         
  16  14   1        735.11        866.24        89.06 o                         
  17  14   1         51.11         32.13        25.46 o                         
  18  14   1          2.32         16.60        30.67 o                         
 -17  15   1          2.69         12.10        24.89 o                         
 -16  15   1        153.73        192.14        29.28 o                         
 -15  15   1          2.26         -7.28        17.72 o                         
 -14  15   1          0.79          1.21        16.43 o                         
 -13  15   1         74.20         88.50        31.89 o                         
 -12  15   1         25.53         27.17        22.23 o                         
 -11  15   1        460.60        522.77        35.73 o                         
 -10  15   1          4.71         19.98        15.84 o                         
  -9  15   1         78.98         83.03        23.58 o                         
  -8  15   1        141.30        116.53        20.86 o                         
  -7  15   1        612.24        624.24        53.89 o                         
  -6  15   1        768.79        763.75        60.21 o                         
  -5  15   1          4.89         -1.37        13.01 o                         
  -4  15   1         50.58         67.07        16.17 o                         
  -3  15   1         17.92         17.13        21.44 o                         
  -2  15   1       4715.61       4591.84        99.06 o                         
  -1  15   1       1873.62       1933.43        50.27 o                         
   0  15   1        533.24        572.79        32.62 o                         
   1  15   1       1804.25       1936.65        53.25 o                         
   2  15   1        756.85        786.98        30.80 o                         
   3  15   1        157.13        160.12        18.48 o                         
   4  15   1        407.88        405.09        26.21 o                         
   5  15   1        693.27        646.96        28.56 o                         
   6  15   1         83.88         97.24        18.94 o                         
   7  15   1       1383.64       1513.38        52.83 o                         
   8  15   1        134.59        120.43        21.81 o                         
   9  15   1        194.33        225.34        27.30 o                         
  10  15   1        376.18        404.75        34.18 o                         
  11  15   1         22.17          1.08        18.44 o                         
  12  15   1         48.54         92.04        22.51 o                         
  13  15   1        529.80        487.50        41.02 o                         
  14  15   1         17.50          1.12        19.35 o                         
  15  15   1         78.99         33.53        33.37 o                         
  16  15   1          0.32         -1.50        24.08 o                         
  17  15   1         35.44         36.86        25.90 o                         
 -16  16   1        174.80        153.08        29.83 o                         
 -15  16   1          2.70          6.60        21.16 o                         
 -14  16   1        285.84        275.46        33.14 o                         
 -13  16   1        330.32        295.74        34.47 o                         
 -12  16   1        193.13        196.29        28.09 o                         
 -11  16   1         48.06         33.78        23.29 o                         
 -10  16   1         41.81         58.13        18.67 o                         
  -9  16   1        171.74        199.85        32.07 o                         
  -8  16   1         31.15          5.97        18.78 o                         
  -7  16   1          0.96         14.64        14.73 o                         
  -6  16   1        383.02        396.52        41.42 o                         
  -5  16   1        180.49        194.99        24.40 o                         
  -4  16   1       1025.48       1170.79        71.07 o                         
  -3  16   1        781.99        792.25        36.79 o                         
  -2  16   1        581.17        656.29        35.60 o                         
  -1  16   1        378.94        419.75        28.01 o                         
   0  16   1       1788.17       1671.29        53.91 o                         
   1  16   1        177.37        208.01        30.34 o                         
   2  16   1         39.22         34.91        13.46 o                         
   3  16   1        184.84        214.91        21.41 o                         
   4  16   1        100.16        100.08        16.43 o                         
   5  16   1       2382.03       2358.78        58.94 o                         
   6  16   1        108.03        108.99        18.43 o                         
   7  16   1        160.94        164.12        24.22 o                         
   8  16   1        289.89        382.95        33.46 o                         
   9  16   1         57.47         22.04        17.06 o                         
  10  16   1          4.18         -0.91        14.14 o                         
  11  16   1       1085.14       1115.80        54.12 o                         
  12  16   1         22.50         29.35        18.99 o                         
  13  16   1        135.79        193.00        40.89 o                         
  14  16   1        436.34        519.94        41.74 o                         
  15  16   1        161.98         78.38        24.77 o                         
  16  16   1        215.82        229.05        38.47 o                         
 -16  17   1          9.08         59.59        50.42 o                         
 -15  17   1         43.72         23.94        21.83 o                         
 -14  17   1         20.79         17.01        21.18 o                         
 -13  17   1         55.34         27.74        18.96 o                         
 -12  17   1          2.89          9.32        19.69 o                         
 -11  17   1        788.29        821.97        44.52 o                         
 -10  17   1          1.71         -7.57        15.09 o                         
  -9  17   1        138.98        142.93        30.28 o                         
  -8  17   1         34.64         44.26        22.45 o                         
  -7  17   1        851.39        812.96        41.26 o                         
  -6  17   1         58.12         78.89        19.01 o                         
  -5  17   1          5.61         28.61        14.83 o                         
  -4  17   1          3.19          6.13        18.79 o                         
  -3  17   1        419.83        377.73        29.79 o                         
  -2  17   1         32.81         42.47        16.33 o                         
  -1  17   1        439.16        503.57        32.73 o                         
   0  17   1        930.36        945.20        41.79 o                         
   1  17   1        778.32        849.68        39.68 o                         
   2  17   1         56.06         41.93        20.64 o                         
   3  17   1        267.46        206.34        25.33 o                         
   4  17   1        425.65        477.65        28.18 o                         
   5  17   1        241.09        243.92        24.94 o                         
   6  17   1         54.32         26.46        15.37 o                         
   7  17   1        102.22         86.02        23.73 o                         
   8  17   1        113.11         85.76        23.03 o                         
   9  17   1          0.02        -10.80        16.91 o                         
  10  17   1         73.65         71.82        22.14 o                         
  11  17   1        566.76        584.60        38.58 o                         
  12  17   1        185.52        209.95        29.85 o                         
  13  17   1          6.41        -18.70        18.70 o                         
  14  17   1         35.71         34.41        21.72 o                         
  15  17   1          1.28         22.54        22.81 o                         
 -15  18   1         17.72          1.83        52.26 o                         
 -14  18   1        311.11        260.20        95.04 o                         
 -13  18   1         21.20          9.02        20.48 o                         
 -12  18   1         32.89         21.11        21.15 o                         
 -11  18   1          0.49        -13.99        14.51 o                         
 -10  18   1         62.35         51.51        20.32 o                         
  -9  18   1        114.83        138.08        26.28 o                         
  -8  18   1         12.20          2.26        15.79 o                         
  -7  18   1        267.41        276.81        47.96 o                         
  -6  18   1        594.83        684.40        39.60 o                         
  -5  18   1         28.05         41.19        17.17 o                         
  -4  18   1         97.83         90.58        20.88 o                         
  -3  18   1       1170.83       1421.78        53.35 o                         
  -2  18   1          0.23        -13.56        13.56 o                         
  -1  18   1         22.64         46.46        18.08 o                         
   0  18   1       1146.43       1334.91        51.48 o                         
   1  18   1        344.27        387.11        46.11 o                         
   2  18   1         23.65          7.01        15.15 o                         
   3  18   1          7.17          5.36        15.48 o                         
   4  18   1         82.34         91.81        18.28 o                         
   5  18   1        465.59        408.45        30.40 o                         
   6  18   1        154.38        102.28        22.14 o                         
   7  18   1        756.30        871.60        44.64 o                         
   8  18   1         69.30         69.93        20.32 o                         
   9  18   1        114.40        120.65        24.84 o                         
  10  18   1          4.99          4.85        19.21 o                         
  11  18   1         30.26         64.95        21.48 o                         
  12  18   1         90.14         80.73        33.61 o                         
  13  18   1         95.80         83.20        25.87 o                         
  14  18   1        249.93        247.40        50.42 o                         
 -13  19   1          1.10         -1.52        21.53 o                         
 -12  19   1         38.69         25.87        21.71 o                         
 -11  19   1        210.50        265.84        33.36 o                         
 -10  19   1          1.85          6.06        16.59 o                         
  -9  19   1          3.03         19.25        19.32 o                         
  -8  19   1         86.14        108.44        27.92 o                         
  -7  19   1        134.00        144.05        29.68 o                         
  -6  19   1        127.88        128.78        43.67 o                         
  -5  19   1          1.59          1.33        15.82 o                         
  -4  19   1         10.04         23.90        16.76 o                         
  -3  19   1         38.48         64.46        19.74 o                         
  -2  19   1        191.11        177.19        26.95 o                         
  -1  19   1       1136.03       1332.16        52.87 o                         
   0  19   1        123.10        103.12        22.21 o                         
   1  19   1        256.89        161.28        32.42 o                         
   2  19   1         15.21         25.99        17.17 o                         
   3  19   1         33.77         59.42        18.25 o                         
   4  19   1          0.45         10.43        14.63 o                         
   5  19   1        483.78        488.90        32.31 o                         
   6  19   1        612.47        637.97        42.35 o                         
   7  19   1        110.27        123.60        29.43 o                         
   8  19   1         19.91         18.60        17.43 o                         
   9  19   1         17.28         -5.27        18.29 o                         
  10  19   1          3.16        -15.80        15.80 o                         
  11  19   1          2.41         16.40        19.86 o                         
  12  19   1        402.21        366.62        40.41 o                         
  13  19   1         49.37         49.51        33.71 o                         
 -11  20   1         15.52         -0.32        19.92 o                         
 -10  20   1         41.29          4.39        20.83 o                         
  -9  20   1          1.40          6.04        18.14 o                         
  -8  20   1          0.40         -9.54        17.33 o                         
  -7  20   1         45.38         44.76        20.75 o                         
  -6  20   1          0.12         20.75        21.30 o                         
  -5  20   1        498.33        511.50        37.84 o                         
  -4  20   1        412.46        314.25        34.29 o                         
  -3  20   1       1049.65       1242.58        52.73 o                         
  -2  20   1          0.02          1.36        15.62 o                         
  -1  20   1          1.72         29.27        18.13 o                         
   0  20   1        120.75        101.87        23.66 o                         
   1  20   1         81.26         89.46        18.38 o                         
   2  20   1          3.53         25.97        15.19 o                         
   3  20   1        153.81        134.32        22.06 o                         
   4  20   1        178.68        223.41        26.98 o                         
   5  20   1        485.90        428.74        37.05 o                         
   6  20   1         36.05         52.03        19.47 o                         
   7  20   1         16.30          6.38        18.65 o                         
   8  20   1          2.42        -14.35        17.65 o                         
   9  20   1         62.54         76.49        23.13 o                         
  10  20   1         81.44         54.81        24.23 o                         
  11  20   1          7.77          9.82        22.50 o                         
 -10  21   1        549.52        573.65        66.65 o                         
  -9  21   1          6.67         20.55        21.79 o                         
  -8  21   1        147.44        119.30        27.75 o                         
  -7  21   1         97.30         77.83        27.52 o                         
  -6  21   1         22.01         16.77        20.64 o                         
  -5  21   1         44.74         39.76        20.83 o                         
  -4  21   1         36.62         51.44        21.89 o                         
  -3  21   1        492.96        506.66        39.85 o                         
  -2  21   1          4.98         10.84        18.78 o                         
  -1  21   1        365.33        354.01        35.94 o                         
   0  21   1          2.65         14.15        18.62 o                         
   1  21   1        350.48        334.70        30.98 o                         
   2  21   1         52.06         36.32        17.91 o                         
   3  21   1        341.20        364.78        36.49 o                         
   4  21   1        171.71        232.24        30.41 o                         
   5  21   1          7.92         11.40        18.30 o                         
   6  21   1         48.40         13.00        19.24 o                         
   7  21   1         11.20         21.86        20.92 o                         
   8  21   1        135.27        114.54        40.11 o                         
   9  21   1          9.03         27.23        22.33 o                         
  -7  22   1        110.44        115.17        29.81 o                         
  -6  22   1         27.90         42.91        23.18 o                         
  -5  22   1         59.55         44.23        22.92 o                         
  -4  22   1          6.26         -6.73        16.51 o                         
  -3  22   1        397.10        349.36        50.29 o                         
  -2  22   1        179.31        177.06        30.56 o                         
  -1  22   1         37.15         16.02        19.07 o                         
   0  22   1         23.81          2.63        18.75 o                         
   1  22   1         15.56         23.52        20.16 o                         
   2  22   1         33.05         28.64        19.09 o                         
   3  22   1         63.50         61.04        20.26 o                         
   4  22   1        427.07        436.83        41.36 o                         
   5  22   1         11.76         33.55        22.88 o                         
   6  22   1         48.78         35.08        24.72 o                         
   7  22   1         57.54         36.86        24.42 o                         
  -4  23   1          5.31          3.56        25.05 o                         
  -3  23   1        153.56        109.76        24.50 o                         
  -2  23   1         28.75         27.50        19.78 o                         
  -1  23   1        143.38        106.04        27.20 o                         
   0  23   1          0.13         10.73        19.84 o                         
   1  23   1        275.60        237.48        37.33 o                         
   2  23   1         20.33         35.74        23.09 o                         
   3  23   1        157.81        156.68        30.31 o                         
   4  23   1        198.92        137.92        71.97 o                         
 -22   0   2        194.96        262.80        46.66 o                         
 -20   0   2        138.39        154.75        39.88 o                         
 -18   0   2        184.64        194.09        65.55 o                         
 -16   0   2         91.48        100.46        24.61 o                         
 -14   0   2       1156.04       1213.10        59.59 o                         
 -12   0   2       3501.31       3443.91        76.55 o                         
 -10   0   2       2366.99       2172.23        51.49 o                         
  -8   0   2      16876.04      17393.28       297.33 o                         
  -6   0   2       4197.44       3793.92       118.27 o                         
  -4   0   2        628.42        574.69        16.17 o                         
  -2   0   2      16505.86      18814.48       310.74 o                         
   0   0   2       6181.95       7196.91       122.57 o                         
   2   0   2      14974.63      15017.54       271.48 o                         
   4   0   2        168.03        257.51         9.67 o                         
   6   0   2       3466.21       4413.80        83.51 o                         
   8   0   2         73.67         90.69         9.51 o                         
  10   0   2        968.04        921.58        28.18 o                         
  12   0   2        524.12        512.30        55.47 o                         
  14   0   2        576.25        592.60        39.55 o                         
  16   0   2          0.04         -8.37        15.94 o                         
  18   0   2       1537.56       1786.85       110.93 o                         
  20   0   2         37.50         27.01        27.85 o                         
  22   0   2        108.49        144.68        90.76 o                         
 -23   1   2          4.22          2.16        19.68 o                         
 -22   1   2         48.21         34.60        21.41 o                         
 -21   1   2          4.04          8.95        16.74 o                         
 -20   1   2         40.99         25.42        18.32 o                         
 -19   1   2         13.64          3.98        14.69 o                         
 -18   1   2         36.25         30.28        22.36 o                         
 -17   1   2        213.53        231.93        25.23 o                         
 -16   1   2         51.61         76.58        27.13 o                         
 -15   1   2       2558.73       2516.87        98.48 o                         
 -14   1   2       1409.07       1432.99        36.54 o                         
 -13   1   2       1431.09       1341.22        27.20 o                         
 -12   1   2        132.63        151.42        10.34 o                         
 -11   1   2       1411.94       1350.34        25.41 o                         
 -10   1   2        766.94        757.00        17.23 o                         
  -9   1   2        648.96        590.29        15.22 o                         
  -8   1   2       1646.10       1600.20        27.34 o                         
  -7   1   2       6031.47       6274.99        81.99 o                         
  -6   1   2       4821.82       4681.61        65.85 o                         
  -5   1   2       1043.74       1093.07        25.14 o                         
  -4   1   2      25746.26      25952.10       282.69 o                         
  -3   1   2       3487.16       3853.73        42.42 o                         
  -2   1   2       2294.92       2307.69        29.24 o                         
  -1   1   2        243.65        314.71         5.80 o                         
   0   1   2        241.36        278.19         5.17 o                         
   1   1   2       1452.40       1570.42        20.42 o                         
   2   1   2        493.28        493.17         8.93 o                         
   3   1   2         18.27         52.07         6.26 o                         
   4   1   2        129.19        121.52         6.88 o                         
   5   1   2         11.74          7.76         6.01 o                         
   6   1   2        404.10        444.83        12.75 o                         
   7   1   2        616.74        616.29        16.74 o                         
   8   1   2       2028.66       1923.48        29.35 o                         
   9   1   2        456.09        502.55        14.35 o                         
  10   1   2         18.42         16.60        11.08 o                         
  11   1   2          1.68         -5.47         6.42 o                         
  12   1   2        193.67        167.31        20.12 o                         
  13   1   2       2010.60       2094.59        47.70 o                         
  14   1   2          2.70         22.47        10.63 o                         
  15   1   2       1801.13       1852.97        47.93 o                         
  16   1   2        121.92        145.01        20.97 o                         
  17   1   2        223.66        252.72        26.79 o                         
  18   1   2         72.99         54.86        17.72 o                         
  19   1   2        457.92        416.63        32.17 o                         
  20   1   2          0.04         -2.89        13.91 o                         
  21   1   2         46.84         50.51        20.06 o                         
  22   1   2          1.32         22.05        26.08 o                         
 -23   2   2        398.45        324.55        77.93 o                         
 -22   2   2         29.44         35.01        20.39 o                         
 -21   2   2         33.92         25.77        19.14 o                         
 -20   2   2         17.71         20.12        16.83 o                         
 -19   2   2          2.23         24.01        15.56 o                         
 -18   2   2        309.03        278.03        28.09 o                         
 -17   2   2        255.71        318.78        31.58 o                         
 -16   2   2        252.49        349.00        30.40 o                         
 -15   2   2          2.91          9.85        10.74 o                         
 -14   2   2        230.51        200.22        16.90 o                         
 -13   2   2         19.08         19.43         9.02 o                         
 -12   2   2        132.60        141.37        10.23 o                         
 -11   2   2        331.76        328.82        12.33 o                         
 -10   2   2        766.72        800.04        17.61 o                         
  -9   2   2         36.94         30.07         5.16 o                         
  -8   2   2        176.24        127.10         8.43 o                         
  -7   2   2       2887.99       2525.46        35.26 o                         
  -6   2   2       6889.32       7082.50        83.30 o                         
  -5   2   2        459.91        472.54         9.79 o                         
  -4   2   2          0.90         14.56         5.50 o                         
  -3   2   2      20818.38      21404.31       234.03 o                         
  -2   2   2      37284.12      39399.68       396.85 o                         
  -1   2   2       2625.52       2558.05        33.34 o                         
   0   2   2       4450.59       5336.82        60.78 o                         
   1   2   2       1400.62       1698.35        29.50 o                         
   2   2   2      44163.76      46743.79       470.63 o                         
   3   2   2      15504.82      16532.91       170.21 o                         
   4   2   2        756.75        728.61        19.02 o                         
   5   2   2       4991.84       4944.89        61.54 o                         
   6   2   2      12871.06      12905.10       148.13 o                         
   7   2   2       2076.76       2182.77        33.53 o                         
   8   2   2        156.62        135.91        10.20 o                         
   9   2   2        396.55        379.67        13.12 o                         
  10   2   2        481.70        488.80        20.10 o                         
  11   2   2        226.70        241.51        13.47 o                         
  12   2   2         68.90         62.80        15.17 o                         
  13   2   2          0.14         -6.40         8.61 o                         
  14   2   2        304.51        344.02        22.62 o                         
  15   2   2        221.04        187.29        21.69 o                         
  16   2   2          3.65         10.70        13.03 o                         
  17   2   2         38.01         44.30        19.17 o                         
  18   2   2        191.02        178.79        29.51 o                         
  19   2   2         46.19         54.95        19.96 o                         
  20   2   2          5.87          5.31        16.93 o                         
  21   2   2        167.63        194.91        28.27 o                         
  22   2   2          6.81         13.27        19.57 o                         
 -23   3   2          9.82         10.08        45.84 o                         
 -22   3   2         69.74         62.48        24.12 o                         
 -21   3   2        143.55        126.90        26.33 o                         
 -20   3   2         61.67         81.45        20.27 o                         
 -19   3   2          8.09         10.18        15.01 o                         
 -18   3   2        676.12        674.00        53.84 o                         
 -17   3   2        103.28        108.30        38.87 o                         
 -16   3   2         25.02         15.99        13.03 o                         
 -15   3   2        594.90        651.25        43.67 o                         
 -14   3   2       1592.34       1496.86        48.20 o                         
 -13   3   2        557.04        572.76        28.49 o                         
 -12   3   2        332.15        293.58        14.24 o                         
 -11   3   2          7.19          6.40         5.22 o                         
 -10   3   2       2695.84       2724.82        37.97 o                         
  -9   3   2         87.16        102.49         8.62 o                         
  -8   3   2       1767.57       1393.85        23.37 o                         
  -7   3   2        739.59        769.45        15.12 o                         
  -6   3   2       6186.23       6132.36        92.89 o                         
  -5   3   2       4750.62       4859.18        60.06 o                         
  -4   3   2       4586.03       4839.15        58.83 o                         
  -3   3   2         17.07          3.08         2.59 o                         
  -2   3   2      26203.47      26996.08       293.19 o                         
  -1   3   2      10676.42      11588.54       138.41 o                         
   0   3   2       8702.18       9008.69        94.48 o                         
   1   3   2       6124.87       6326.99        68.10 o                         
   2   3   2       6036.81       6325.03        68.72 o                         
   3   3   2       5140.50       5448.35        60.53 o                         
   4   3   2       8505.25       8326.20        89.89 o                         
   5   3   2       2183.85       2382.53        34.26 o                         
   6   3   2       9606.49       9221.84       109.22 o                         
   7   3   2        275.91        229.04         9.89 o                         
   8   3   2        903.46        933.02        24.97 o                         
   9   3   2        790.89        714.64        18.22 o                         
  10   3   2       4876.33       4708.27        65.59 o                         
  11   3   2        109.61         93.43        12.72 o                         
  12   3   2        287.58        271.74        13.86 o                         
  13   3   2       2756.09       2868.29        58.76 o                         
  14   3   2        638.01        727.40        35.99 o                         
  15   3   2       1544.34       1489.48        48.53 o                         
  16   3   2       1928.60       1802.78        55.64 o                         
  17   3   2       1236.33       1375.65        64.31 o                         
  18   3   2        405.27        420.19        37.18 o                         
  19   3   2        143.41        187.82        39.52 o                         
  20   3   2         44.87         44.39        20.41 o                         
  21   3   2        520.45        621.15        40.66 o                         
  22   3   2         66.63         73.28        25.08 o                         
 -23   4   2         14.68         31.17        50.42 o                         
 -22   4   2          2.93          6.18        19.83 o                         
 -21   4   2        109.46         73.04        26.20 o                         
 -20   4   2        136.95        158.49        31.20 o                         
 -19   4   2          2.48         32.23        21.43 o                         
 -18   4   2          0.93          5.25        16.30 o                         
 -17   4   2         15.21          9.17        15.89 o                         
 -16   4   2          3.24          0.91        11.29 o                         
 -15   4   2          0.30         -5.58         9.55 o                         
 -14   4   2          6.97         21.84        10.38 o                         
 -13   4   2        834.49        783.62        45.85 o                         
 -12   4   2       6740.06       6169.98        91.40 o                         
 -11   4   2        135.30        126.67        14.02 o                         
 -10   4   2        246.51        250.43        11.43 o                         
  -9   4   2         58.32         68.74         6.68 o                         
  -8   4   2          5.77         -4.12         4.36 o                         
  -7   4   2         83.96        125.54        10.18 o                         
  -6   4   2         12.45         16.57         5.32 o                         
  -5   4   2         12.51         11.09         4.57 o                         
  -4   4   2      13847.13      14650.83       178.52 o                         
  -3   4   2       9800.25       9501.29       117.70 o                         
  -2   4   2       1022.85       1058.83        23.70 o                         
  -1   4   2       1270.44       1598.73        22.62 o                         
   0   4   2       1893.16       1771.78        24.61 o                         
   1   4   2      18522.69      19378.63       199.15 o                         
   2   4   2      18368.79      18645.44       192.42 o                         
   3   4   2       6856.54       6504.82        71.98 o                         
   4   4   2        296.03        221.44         7.25 o                         
   5   4   2         28.89         17.72         4.75 o                         
   6   4   2       2435.06       2539.28        33.65 o                         
   7   4   2         57.05         79.09         7.54 o                         
   8   4   2         21.78         15.48         8.51 o                         
   9   4   2         84.15         78.90         8.76 o                         
  10   4   2        202.85        235.11        12.61 o                         
  11   4   2       1598.49       1516.83        30.76 o                         
  12   4   2        392.90        350.59        17.61 o                         
  13   4   2         71.54         62.91        13.65 o                         
  14   4   2        486.17        525.81        35.06 o                         
  15   4   2         21.85          8.11        13.57 o                         
  16   4   2         28.15         45.25        16.44 o                         
  17   4   2          0.47         12.99        14.85 o                         
  18   4   2          1.01         12.74        19.09 o                         
  19   4   2          5.74        -13.46        15.99 o                         
  20   4   2        112.40        140.55        30.51 o                         
  21   4   2         40.25         28.54        19.84 o                         
  22   4   2        230.16        285.13        75.18 o                         
 -22   5   2          1.06        -17.60        19.16 o                         
 -21   5   2         41.83         35.29        50.24 o                         
 -20   5   2         24.99         56.95        24.34 o                         
 -19   5   2        317.07        327.55        38.22 o                         
 -18   5   2        157.09        135.27        26.06 o                         
 -17   5   2        401.02        426.31        35.99 o                         
 -16   5   2        367.66        371.70        26.41 o                         
 -15   5   2         33.49         36.91        11.82 o                         
 -14   5   2          6.51          0.02         8.82 o                         
 -13   5   2        666.83        675.44        23.35 o                         
 -12   5   2         72.27         74.71        16.54 o                         
 -11   5   2        267.98        272.46        14.61 o                         
 -10   5   2         96.93        105.01        12.14 o                         
  -9   5   2       2349.07       2251.58        44.66 o                         
  -8   5   2        137.50        188.16        12.20 o                         
  -7   5   2        478.68        395.30        16.21 o                         
  -6   5   2       9315.56       9160.60       107.72 o                         
  -5   5   2        361.71        315.41         9.14 o                         
  -4   5   2        193.30        256.87        13.33 o                         
  -3   5   2          0.38          1.66         3.43 o                         
  -2   5   2       1320.87       1282.84        26.29 o                         
  -1   5   2       2440.02       2628.43        34.56 o                         
   0   5   2        413.55        507.23        10.78 o                         
   1   5   2          5.18         16.03         4.04 o                         
   2   5   2        240.46        205.77         7.35 o                         
   3   5   2        789.04        843.78        15.64 o                         
   4   5   2       2074.50       2017.75        28.18 o                         
   5   5   2        337.85        425.92        12.08 o                         
   6   5   2          5.33          8.11         4.27 o                         
   7   5   2        818.60        765.07        15.46 o                         
   8   5   2        212.86        215.22        10.49 o                         
   9   5   2        526.39        491.88        20.08 o                         
  10   5   2        367.49        369.51        14.54 o                         
  11   5   2       1058.88       1104.73        25.98 o                         
  12   5   2          5.41          1.86         7.88 o                         
  13   5   2          0.32          6.52         9.27 o                         
  14   5   2        239.08        183.14        19.12 o                         
  15   5   2        849.58        921.88        39.82 o                         
  16   5   2         50.88         60.28        17.60 o                         
  17   5   2        336.82        341.69        34.54 o                         
  18   5   2         10.30         -8.40        14.40 o                         
  19   5   2         25.68         10.94        28.73 o                         
  20   5   2          5.18         -1.85        21.74 o                         
  21   5   2        246.67        257.26        38.85 o                         
  22   5   2         18.79          5.50        44.01 o                         
 -22   6   2         34.74         15.36        19.52 o                         
 -21   6   2        193.30        238.83        67.53 o                         
 -20   6   2        177.54        157.87        31.17 o                         
 -19   6   2          8.84         -1.62        18.01 o                         
 -18   6   2        332.60        387.08        33.95 o                         
 -17   6   2         22.24          5.05        14.81 o                         
 -16   6   2        605.99        597.50        31.33 o                         
 -15   6   2        169.28        177.97        19.48 o                         
 -14   6   2         96.95        110.65        16.61 o                         
 -13   6   2        223.08        228.39        17.26 o                         
 -12   6   2         83.84         75.15        11.36 o                         
 -11   6   2       1042.21        932.12        34.24 o                         
 -10   6   2       2681.06       2589.05        58.03 o                         
  -9   6   2       1555.80       1442.52        38.64 o                         
  -8   6   2         96.45         96.88        10.80 o                         
  -7   6   2        842.27        809.76        21.32 o                         
  -6   6   2       3107.32       2989.14        39.19 o                         
  -5   6   2        116.40         76.52         5.92 o                         
  -4   6   2       5686.43       5588.91        64.44 o                         
  -3   6   2       3450.90       3246.99        49.68 o                         
  -2   6   2       3262.40       3726.05        52.12 o                         
  -1   6   2      10430.31      10486.20       130.98 o                         
   0   6   2       4887.95       5207.70        63.78 o                         
   1   6   2        231.84        262.80         9.07 o                         
   2   6   2      10057.91      10364.39       119.71 o                         
   3   6   2        615.94        672.26        14.64 o                         
   4   6   2        299.11        346.25        13.44 o                         
   5   6   2        467.21        538.94        18.89 o                         
   6   6   2       2607.19       2793.69        38.21 o                         
   7   6   2       2555.17       2561.21        36.18 o                         
   8   6   2       3179.86       3088.01        47.20 o                         
   9   6   2       3527.61       3397.68        73.47 o                         
  10   6   2       1598.53       1478.28        30.23 o                         
  11   6   2        337.39        337.28        15.24 o                         
  12   6   2       1301.38       1269.12        33.08 o                         
  13   6   2        452.20        400.99        25.33 o                         
  14   6   2       1753.94       1841.80        48.93 o                         
  15   6   2          6.13         10.84        11.84 o                         
  16   6   2          1.20        -12.46        12.46 o                         
  17   6   2         31.15         18.25        15.17 o                         
  18   6   2          8.42          6.94        16.03 o                         
  19   6   2        181.12        120.60        38.35 o                         
  20   6   2         22.59         19.51        21.58 o                         
  21   6   2         76.67        126.34        30.64 o                         
 -22   7   2        138.01         76.81        30.87 o                         
 -21   7   2          7.05         14.94        23.61 o                         
 -20   7   2          0.38         13.31        20.54 o                         
 -19   7   2         68.15        161.01        28.98 o                         
 -18   7   2          4.01        -14.15        14.15 o                         
 -17   7   2        563.24        599.32        33.71 o                         
 -16   7   2        168.99        180.33        18.47 o                         
 -15   7   2         34.66         38.77        13.26 o                         
 -14   7   2        346.40        303.05        19.29 o                         
 -13   7   2       2490.19       2475.47        50.28 o                         
 -12   7   2         71.31         93.25        12.27 o                         
 -11   7   2       1428.82       1445.33        46.65 o                         
 -10   7   2         22.21         34.82         8.50 o                         
  -9   7   2        353.94        334.67        16.95 o                         
  -8   7   2         23.59         31.16         7.57 o                         
  -7   7   2        929.99        921.74        19.06 o                         
  -6   7   2        864.58        823.58        21.77 o                         
  -5   7   2       9864.74       9787.78       108.32 o                         
  -4   7   2      14027.41      13867.74       148.65 o                         
  -3   7   2       4681.27       4481.77        71.37 o                         
  -2   7   2        202.72        152.26        10.93 o                         
  -1   7   2        688.47        745.86        17.63 o                         
   0   7   2       1738.71       1844.29        36.22 o                         
   1   7   2       1745.00       2091.65        30.79 o                         
   2   7   2       1618.27       1619.52        26.01 o                         
   3   7   2       2169.69       2218.42        33.34 o                         
   4   7   2       3166.08       3209.35        45.64 o                         
   5   7   2      14453.38      14313.74       154.64 o                         
   6   7   2        144.35        190.45         9.52 o                         
   7   7   2         84.74         95.14         8.21 o                         
   8   7   2          8.88         12.64         6.19 o                         
   9   7   2       5487.71       5323.91        73.75 o                         
  10   7   2        554.12        570.25        19.68 o                         
  11   7   2       2873.27       2704.73        51.84 o                         
  12   7   2        284.68        251.97        18.27 o                         
  13   7   2         29.28         24.79        11.47 o                         
  14   7   2        619.36        674.98        30.88 o                         
  15   7   2        957.16        985.15        44.06 o                         
  16   7   2       1078.25       1120.64        45.41 o                         
  17   7   2       1248.68       1315.21        50.30 o                         
  18   7   2         18.75         -1.55        16.97 o                         
  19   7   2        111.02        118.22        35.99 o                         
  20   7   2         90.26         66.92        25.20 o                         
  21   7   2        372.13        349.38        42.88 o                         
 -21   8   2        170.88        205.81        43.11 o                         
 -20   8   2        150.07        142.16        37.24 o                         
 -19   8   2        252.36        273.46        36.80 o                         
 -18   8   2          0.04         14.63        15.61 o                         
 -17   8   2          3.99         16.99        14.68 o                         
 -16   8   2        138.41        116.60        19.30 o                         
 -15   8   2       1366.10       1364.96        53.60 o                         
 -14   8   2         27.21         31.39        11.33 o                         
 -13   8   2         13.41          6.24        10.02 o                         
 -12   8   2       1369.69       1395.03        35.21 o                         
 -11   8   2       1802.69       1713.05        62.66 o                         
 -10   8   2        649.14        644.18        21.75 o                         
  -9   8   2        612.72        567.10        19.04 o                         
  -8   8   2       6537.51       6270.19        89.27 o                         
  -7   8   2       2290.56       2093.25        33.61 o                         
  -6   8   2          8.99         17.17         7.47 o                         
  -5   8   2          7.73         16.19         4.75 o                         
  -4   8   2       4312.23       4110.24        56.21 o                         
  -3   8   2        985.09        911.46        26.69 o                         
  -2   8   2       4333.60       4512.69        81.36 o                         
  -1   8   2      11717.98      11543.67       146.35 o                         
   0   8   2        474.84        467.91        23.37 o                         
   1   8   2      10455.37      10358.68       121.53 o                         
   2   8   2        480.52        369.88        11.15 o                         
   3   8   2        197.60        227.97        15.27 o                         
   4   8   2        553.12        495.51        13.82 o                         
   5   8   2       6636.68       6475.65        77.16 o                         
   6   8   2       1048.93       1117.56        26.42 o                         
   7   8   2         11.96         11.66         5.94 o                         
   8   8   2       1824.97       1860.95        34.51 o                         
   9   8   2          8.61          4.01         7.13 o                         
  10   8   2       1332.35       1275.15        28.89 o                         
  11   8   2          1.33          0.83         8.84 o                         
  12   8   2        304.20        281.35        17.81 o                         
  13   8   2         18.42          5.69         9.78 o                         
  14   8   2        112.29        105.43        15.63 o                         
  15   8   2         71.74         76.55        17.36 o                         
  16   8   2        137.19        145.85        21.37 o                         
  17   8   2         52.95         79.48        20.56 o                         
  18   8   2         20.73         17.30        27.76 o                         
  19   8   2         68.75         37.80        19.79 o                         
  20   8   2         61.98         22.93        23.94 o                         
 -21   9   2         10.29         26.24        29.96 o                         
 -20   9   2          0.83         -6.12        28.42 o                         
 -19   9   2         11.28        -26.22        26.45 o                         
 -18   9   2        144.84        100.96        26.83 o                         
 -17   9   2        130.87        100.89        23.95 o                         
 -16   9   2        709.96        729.89        29.53 o                         
 -15   9   2         89.43         93.38        15.25 o                         
 -14   9   2         93.18         50.46        12.33 o                         
 -13   9   2        175.07        166.68        15.82 o                         
 -12   9   2        897.37        875.71        27.89 o                         
 -11   9   2        188.83        199.32        18.94 o                         
 -10   9   2         13.40         18.42         8.71 o                         
  -9   9   2         23.01         43.02         8.96 o                         
  -8   9   2        121.44        180.49        12.31 o                         
  -7   9   2         92.68        102.70        12.98 o                         
  -6   9   2       6155.96       6005.22        82.07 o                         
  -5   9   2       1636.28       1531.82        25.43 o                         
  -4   9   2        274.93        278.19        15.14 o                         
  -3   9   2        150.59        140.59        13.13 o                         
  -2   9   2          0.86         -2.91         5.32 o                         
  -1   9   2        369.73        322.72        14.83 o                         
   0   9   2       2109.15       2096.05        36.63 o                         
   1   9   2       4507.00       4244.29        56.07 o                         
   2   9   2        817.77        770.12        17.75 o                         
   3   9   2       3788.54       3609.92        50.49 o                         
   4   9   2       4142.36       4017.53        58.06 o                         
   5   9   2       1669.15       1672.49        28.14 o                         
   6   9   2        798.75        723.28        17.67 o                         
   7   9   2        633.22        605.79        24.17 o                         
   8   9   2        989.09        918.89        27.44 o                         
   9   9   2         25.79         24.36         7.63 o                         
  10   9   2        206.90        227.33        16.39 o                         
  11   9   2          3.26         -8.80         8.80 o                         
  12   9   2        327.30        304.21        20.23 o                         
  13   9   2         38.70         38.86        12.29 o                         
  14   9   2        729.78        709.82        35.47 o                         
  15   9   2         46.54         28.01        14.69 o                         
  16   9   2         32.57         13.39        14.32 o                         
  17   9   2        102.61         76.40        18.80 o                         
  18   9   2         59.16         57.95        22.75 o                         
  19   9   2         12.09         29.42        22.39 o                         
  20   9   2        122.44        124.22        44.01 o                         
 -21  10   2        128.13        119.18        52.26 o                         
 -20  10   2        167.90        164.50        41.16 o                         
 -19  10   2         99.91        139.64        30.46 o                         
 -18  10   2         74.75         52.08        20.14 o                         
 -17  10   2         28.72         34.26        17.61 o                         
 -16  10   2         17.00         18.07        13.84 o                         
 -15  10   2        137.23        164.03        21.45 o                         
 -14  10   2         55.68         61.47        15.10 o                         
 -13  10   2        363.15        355.77        22.70 o                         
 -12  10   2        161.18        159.51        18.52 o                         
 -11  10   2        339.47        323.27        23.58 o                         
 -10  10   2        490.29        478.68        22.35 o                         
  -9  10   2         62.86         65.46        12.58 o                         
  -8  10   2         47.88         53.91        11.14 o                         
  -7  10   2          1.49         -9.89        10.10 o                         
  -6  10   2         18.03         13.47         7.95 o                         
  -5  10   2        159.33        182.51        13.33 o                         
  -4  10   2       1619.12       1657.33        39.25 o                         
  -3  10   2       3510.39       3467.82        86.32 o                         
  -2  10   2        178.92        175.93        13.87 o                         
  -1  10   2       1127.85       1124.44        29.52 o                         
   0  10   2       1121.93        992.65        22.97 o                         
   1  10   2       1692.73       1592.90        31.15 o                         
   2  10   2       1281.27       1265.76        23.30 o                         
   3  10   2         23.86         44.19         6.46 o                         
   4  10   2       1119.61       1064.67        22.35 o                         
   5  10   2          5.55          4.70         5.49 o                         
   6  10   2        316.94        353.64        14.27 o                         
   7  10   2         72.96         93.76        15.42 o                         
   8  10   2       4613.50       4491.68        66.27 o                         
   9  10   2        999.91        907.24        30.13 o                         
  10  10   2         48.54         46.46        11.56 o                         
  11  10   2          7.50         -4.94         8.91 o                         
  12  10   2        653.84        731.90        32.46 o                         
  13  10   2          3.67         17.28        11.55 o                         
  14  10   2         22.18          7.89        11.89 o                         
  15  10   2          3.05          5.39        15.08 o                         
  16  10   2          8.43         -5.31        15.63 o                         
  17  10   2         24.63         24.78        18.05 o                         
  18  10   2         22.59         19.69        19.17 o                         
  19  10   2         62.98         38.35        26.54 o                         
  20  10   2         95.64         85.27        29.88 o                         
 -20  11   2         56.06         77.23        33.92 o                         
 -19  11   2         24.70          2.59        22.16 o                         
 -18  11   2         30.39          1.81        19.22 o                         
 -17  11   2        224.44        221.10        28.94 o                         
 -16  11   2        179.70        147.89        21.87 o                         
 -15  11   2        216.41        224.78        24.13 o                         
 -14  11   2         94.09         99.73        18.26 o                         
 -13  11   2        159.26        147.88        19.73 o                         
 -12  11   2        336.61        331.92        24.78 o                         
 -11  11   2        311.71        335.18        24.74 o                         
 -10  11   2        413.04        389.54        21.73 o                         
  -9  11   2        312.92        305.40        25.13 o                         
  -8  11   2          1.54         -8.65         8.65 o                         
  -7  11   2         35.34         20.43        16.11 o                         
  -6  11   2        287.02        295.32        16.89 o                         
  -5  11   2        512.02        568.32        24.10 o                         
  -4  11   2        960.15       1014.62        32.67 o                         
  -3  11   2        330.28        320.52        15.85 o                         
  -2  11   2       1258.99       1337.67        29.36 o                         
  -1  11   2        447.14        404.96        19.35 o                         
   0  11   2         21.23         25.02        10.15 o                         
   1  11   2        132.41        130.82        13.52 o                         
   2  11   2       1380.68       1352.85        34.85 o                         
   3  11   2        664.16        653.34        23.93 o                         
   4  11   2          0.07          8.54         7.38 o                         
   5  11   2       1510.60       1491.14        30.38 o                         
   6  11   2        785.85        761.65        21.21 o                         
   7  11   2        360.51        351.44        15.51 o                         
   8  11   2         42.35         41.63        12.78 o                         
   9  11   2       3487.03       3300.33        67.60 o                         
  10  11   2          0.05          3.53        10.30 o                         
  11  11   2        106.22        126.13        17.74 o                         
  12  11   2        134.78        122.48        17.89 o                         
  13  11   2       1649.58       1779.97        50.98 o                         
  14  11   2        238.07        212.08        22.79 o                         
  15  11   2         12.30         12.39        16.42 o                         
  16  11   2         13.61         18.93        19.45 o                         
  17  11   2         22.41         19.34        17.07 o                         
  18  11   2          0.09          7.46        19.79 o                         
  19  11   2         66.95         59.56        30.24 o                         
 -20  12   2          0.77        -14.83        30.79 o                         
 -19  12   2          2.05        -13.92        17.75 o                         
 -18  12   2         11.86         13.24        18.88 o                         
 -17  12   2         84.72         58.60        18.01 o                         
 -16  12   2         18.01         18.26        15.68 o                         
 -15  12   2          9.17          6.96        14.55 o                         
 -14  12   2        908.40        943.86        38.46 o                         
 -13  12   2        141.69        130.33        18.88 o                         
 -12  12   2         16.83         31.72        13.38 o                         
 -11  12   2        679.76        704.07        33.87 o                         
 -10  12   2          9.50         -0.48        12.04 o                         
  -9  12   2          8.23         13.67        11.12 o                         
  -8  12   2       2862.69       2935.76        77.91 o                         
  -7  12   2       2680.71       2607.81        71.83 o                         
  -6  12   2        843.63        820.18        33.11 o                         
  -5  12   2        916.99        866.38        29.90 o                         
  -4  12   2        714.53        726.35        27.99 o                         
  -3  12   2       2980.69       2970.83        60.64 o                         
  -2  12   2       1080.22       1152.55        34.12 o                         
  -1  12   2        555.61        520.75        22.47 o                         
   0  12   2          1.69         -7.41         7.41 o                         
   1  12   2       3469.51       3419.85        65.54 o                         
   2  12   2       3810.34       3577.94        67.69 o                         
   3  12   2        258.03        205.70        17.77 o                         
   4  12   2          2.81          4.29         8.73 o                         
   5  12   2        232.72        205.46        16.27 o                         
   6  12   2       3414.81       3520.37        62.10 o                         
   7  12   2         39.46         39.32        10.70 o                         
   8  12   2         58.29         39.50        12.63 o                         
   9  12   2        143.42        125.11        16.66 o                         
  10  12   2       1336.97       1301.88        40.42 o                         
  11  12   2         55.73         44.01        13.95 o                         
  12  12   2       1539.57       1550.54        47.10 o                         
  13  12   2         51.58         45.45        18.28 o                         
  14  12   2          9.78         11.50        14.33 o                         
  15  12   2        110.33        112.04        22.66 o                         
  16  12   2         45.96         43.12        21.16 o                         
  17  12   2          1.38         23.98        19.66 o                         
  18  12   2        123.96        115.30        34.33 o                         
  19  12   2         27.39          8.83        24.65 o                         
 -19  13   2        132.77        128.74        32.23 o                         
 -18  13   2         51.43         57.35        29.92 o                         
 -17  13   2         14.20          8.19        16.63 o                         
 -16  13   2        107.87        119.57        23.05 o                         
 -15  13   2          0.28         15.82        15.77 o                         
 -14  13   2        252.84        256.02        25.92 o                         
 -13  13   2        192.99        188.07        22.68 o                         
 -12  13   2        579.03        611.07        34.79 o                         
 -11  13   2        967.32        981.24        40.81 o                         
 -10  13   2       1527.36       1582.85        50.63 o                         
  -9  13   2        178.12        179.52        21.80 o                         
  -8  13   2        156.28        158.65        20.89 o                         
  -7  13   2        400.06        388.86        25.71 o                         
  -6  13   2          0.43        -14.15        14.15 o                         
  -5  13   2         10.23         -4.88        11.17 o                         
  -4  13   2        478.55        497.35        23.92 o                         
  -3  13   2         33.99         27.54        11.16 o                         
  -2  13   2         19.70          6.99         8.92 o                         
  -1  13   2          5.16         -8.15         8.42 o                         
   0  13   2       2362.08       2388.47        53.16 o                         
   1  13   2       1270.01       1212.13        35.72 o                         
   2  13   2          2.40         -1.80         8.78 o                         
   3  13   2         27.31         57.03        12.18 o                         
   4  13   2        568.62        594.48        25.01 o                         
   5  13   2        215.52        183.16        28.47 o                         
   6  13   2        935.21        960.14        34.55 o                         
   7  13   2       2742.66       2924.22        57.62 o                         
   8  13   2       2995.35       3052.55        76.94 o                         
   9  13   2        614.92        631.59        33.82 o                         
  10  13   2          0.69         -1.45        15.35 o                         
  11  13   2        153.78        213.13        26.04 o                         
  12  13   2        111.59        145.87        23.87 o                         
  13  13   2        338.51        319.54        29.80 o                         
  14  13   2        599.01        605.42        37.33 o                         
  15  13   2         28.82         21.27        18.77 o                         
  16  13   2        135.42         93.30        27.73 o                         
  17  13   2         48.70         42.75        26.43 o                         
  18  13   2          0.95         19.44        26.69 o                         
 -18  14   2          1.18         15.18        25.83 o                         
 -17  14   2         89.40         48.09        22.86 o                         
 -16  14   2         79.05         70.82        31.36 o                         
 -15  14   2          0.05          6.72        18.26 o                         
 -14  14   2          5.29          1.17        16.48 o                         
 -13  14   2        268.48        285.00        30.83 o                         
 -12  14   2        367.31        407.26        44.41 o                         
 -11  14   2         10.98          5.37        16.02 o                         
 -10  14   2         89.46         64.81        22.19 o                         
  -9  14   2        301.79        315.32        27.97 o                         
  -8  14   2        221.50        308.36        35.60 o                         
  -7  14   2         73.66         72.97        16.79 o                         
  -6  14   2        514.56        533.23        29.73 o                         
  -5  14   2          0.81          4.87        12.07 o                         
  -4  14   2         98.24        117.61        15.97 o                         
  -3  14   2        397.08        309.05        21.68 o                         
  -2  14   2        542.38        541.24        27.96 o                         
  -1  14   2         64.88        102.95        20.14 o                         
   0  14   2        594.25        691.42        31.09 o                         
   1  14   2        412.81        334.58        26.32 o                         
   2  14   2        848.69        802.15        30.09 o                         
   3  14   2        122.26        136.59        16.89 o                         
   4  14   2          4.88         -4.66        10.00 o                         
   5  14   2         94.97         80.33        13.52 o                         
   6  14   2         67.84         75.89        13.60 o                         
   7  14   2        467.44        579.44        32.66 o                         
   8  14   2        242.03        284.64        28.58 o                         
   9  14   2          1.62         -2.98        13.17 o                         
  10  14   2        113.86        130.63        22.39 o                         
  11  14   2         11.37         20.74        16.86 o                         
  12  14   2         15.99         17.42        17.87 o                         
  13  14   2          0.04         10.08        17.48 o                         
  14  14   2         88.17         90.91        22.29 o                         
  15  14   2         64.42         56.75        27.39 o                         
  16  14   2         16.72         20.33        23.40 o                         
  17  14   2         44.99         48.50        26.61 o                         
 -17  15   2          4.10         30.87        22.41 o                         
 -16  15   2        148.93        171.47        38.64 o                         
 -15  15   2          4.07         -6.18        16.82 o                         
 -14  15   2        259.25        228.69        30.51 o                         
 -13  15   2        260.30        226.81        29.66 o                         
 -12  15   2          6.75         15.45        15.79 o                         
 -11  15   2         97.22         67.88        19.47 o                         
 -10  15   2          3.66        -15.76        15.76 o                         
  -9  15   2          1.75          6.03        16.45 o                         
  -8  15   2        322.23        369.89        30.65 o                         
  -7  15   2        535.85        601.01        32.95 o                         
  -6  15   2        377.09        402.18        28.02 o                         
  -5  15   2         44.06         17.31        13.46 o                         
  -4  15   2         46.68         52.03        14.91 o                         
  -3  15   2        141.59        144.18        18.57 o                         
  -2  15   2        589.77        592.00        27.73 o                         
  -1  15   2        437.78        419.48        23.90 o                         
   0  15   2        455.62        441.69        30.28 o                         
   1  15   2        291.55        320.68        41.20 o                         
   2  15   2        673.62        756.51        34.94 o                         
   3  15   2         39.56         17.99        11.86 o                         
   4  15   2        183.59        224.44        19.50 o                         
   5  15   2       2004.72       2010.74        53.57 o                         
   6  15   2         50.52         37.64        12.34 o                         
   7  15   2        531.40        573.60        58.49 o                         
   8  15   2        408.50        458.45        30.98 o                         
   9  15   2        742.80        678.89        56.90 o                         
  10  15   2        823.11        783.64        41.17 o                         
  11  15   2        349.49        338.89        34.59 o                         
  12  15   2         18.76         33.98        20.11 o                         
  13  15   2         89.50         53.98        20.57 o                         
  14  15   2          0.98         -7.40        15.78 o                         
  15  15   2         18.58         10.33        20.60 o                         
  16  15   2         89.37         29.04        25.11 o                         
  17  15   2         35.48         -1.83        39.42 o                         
 -17  16   2          4.13         48.59        50.42 o                         
 -16  16   2          0.54         -7.64        20.16 o                         
 -15  16   2        317.48        305.54        35.76 o                         
 -14  16   2         24.77         28.42        20.76 o                         
 -13  16   2         43.60          0.60        17.86 o                         
 -12  16   2         68.20         50.60        20.07 o                         
 -11  16   2       1688.03       1926.35        66.25 o                         
 -10  16   2        788.94        895.52        60.89 o                         
  -9  16   2        135.94        130.90        26.43 o                         
  -8  16   2        171.38        132.87        22.52 o                         
  -7  16   2        228.91        273.08        51.34 o                         
  -6  16   2        641.88        648.38        35.53 o                         
  -5  16   2        166.60        169.45        23.58 o                         
  -4  16   2         12.10         15.12        13.73 o                         
  -3  16   2        224.28        222.42        27.66 o                         
  -2  16   2       1865.27       1771.62        49.82 o                         
  -1  16   2         11.44         25.25        12.30 o                         
   0  16   2        826.07        812.26        33.13 o                         
   1  16   2        999.46        984.39        36.17 o                         
   2  16   2         35.29         42.36        14.12 o                         
   3  16   2         88.13         91.96        16.43 o                         
   4  16   2        873.62        844.41        30.68 o                         
   5  16   2        119.71        140.93        17.43 o                         
   6  16   2        685.00        708.72        46.21 o                         
   7  16   2         78.55         88.54        20.35 o                         
   8  16   2          8.73          9.44        15.67 o                         
   9  16   2        986.36       1008.19        67.97 o                         
  10  16   2       1769.45       1950.13        66.15 o                         
  11  16   2         79.03         70.37        21.22 o                         
  12  16   2          5.71        -15.57        15.57 o                         
  13  16   2        117.64         85.70        23.43 o                         
  14  16   2         15.64         -0.47        18.19 o                         
  15  16   2        338.34        302.13        54.53 o                         
  16  16   2         61.31        120.54        34.95 o                         
 -16  17   2          5.69         14.21        32.99 o                         
 -15  17   2          1.61         20.48        21.54 o                         
 -14  17   2         97.38         46.86        21.01 o                         
 -13  17   2         39.60         10.50        22.51 o                         
 -12  17   2          0.76         -6.13        15.54 o                         
 -11  17   2          7.87         -2.77        15.34 o                         
 -10  17   2        582.44        611.59        38.70 o                         
  -9  17   2         33.25         59.24        22.98 o                         
  -8  17   2         48.33         67.35        32.10 o                         
  -7  17   2        179.06        175.24        25.29 o                         
  -6  17   2       1033.68       1151.49        47.63 o                         
  -5  17   2        191.95        228.13        26.77 o                         
  -4  17   2          3.18         -7.06        14.87 o                         
  -3  17   2         54.67         53.66        25.14 o                         
  -2  17   2        323.62        299.72        27.32 o                         
  -1  17   2         82.01        109.27        20.51 o                         
   0  17   2       1224.43       1280.15        43.12 o                         
   1  17   2        230.91        233.04        23.64 o                         
   2  17   2          4.69         -5.06        10.88 o                         
   3  17   2        375.06        398.13        24.28 o                         
   4  17   2       1018.07       1008.33        35.15 o                         
   5  17   2        166.95        208.39        32.21 o                         
   6  17   2       1239.41       1243.81        50.48 o                         
   7  17   2         53.51         33.60        20.55 o                         
   8  17   2        219.57        186.00        27.17 o                         
   9  17   2          2.06        -13.50        13.50 o                         
  10  17   2        206.77        160.93        31.76 o                         
  11  17   2        172.50        162.78        28.12 o                         
  12  17   2        142.95        170.40        29.10 o                         
  13  17   2        137.32        114.02        26.19 o                         
  14  17   2         68.04         42.06        23.80 o                         
  15  17   2          0.33        -23.22        23.22 o                         
 -15  18   2         35.59         71.51        59.59 o                         
 -14  18   2        299.12        328.71        37.64 o                         
 -13  18   2         29.22         20.44        21.10 o                         
 -12  18   2         12.21        -12.82        17.99 o                         
 -11  18   2        810.02        981.08        50.13 o                         
 -10  18   2         24.76         32.33        19.59 o                         
  -9  18   2        598.38        627.52        47.03 o                         
  -8  18   2        388.38        339.39        41.46 o                         
  -7  18   2         55.31         37.25        19.40 o                         
  -6  18   2        123.60        147.89        24.13 o                         
  -5  18   2          4.18         -4.15        15.48 o                         
  -4  18   2         23.56         14.41        16.09 o                         
  -3  18   2        133.38        134.42        22.95 o                         
  -2  18   2         86.06         75.15        19.25 o                         
  -1  18   2          0.20         12.81        15.24 o                         
   0  18   2          0.52        -12.81        12.81 o                         
   1  18   2         44.69         57.89        16.38 o                         
   2  18   2         92.46         89.93        16.51 o                         
   3  18   2          1.38         17.64        12.34 o                         
   4  18   2         13.36          6.29        13.96 o                         
   5  18   2          0.39         -5.39        12.93 o                         
   6  18   2        311.53        369.76        33.20 o                         
   7  18   2          5.84          0.13        16.32 o                         
   8  18   2        406.90        391.37        35.80 o                         
   9  18   2        592.28        635.16        41.12 o                         
  10  18   2         55.13         64.98        23.47 o                         
  11  18   2        115.09         97.14        24.19 o                         
  12  18   2         14.05         10.81        19.60 o                         
  13  18   2          5.27         -2.96        19.19 o                         
  14  18   2         62.01         35.02        31.93 o                         
 -13  19   2         53.66          7.35        20.98 o                         
 -12  19   2          7.77         21.21        20.70 o                         
 -11  19   2          0.10        -10.62        17.63 o                         
 -10  19   2        151.21        201.79        31.92 o                         
  -9  19   2         16.30         35.04        23.82 o                         
  -8  19   2          6.06         18.49        26.98 o                         
  -7  19   2         53.93         42.38        22.51 o                         
  -6  19   2         21.47         38.59        20.11 o                         
  -5  19   2         99.40        116.03        23.69 o                         
  -4  19   2          5.75         12.52        16.69 o                         
  -3  19   2       1057.17       1078.13        48.51 o                         
  -2  19   2        212.78        221.88        28.55 o                         
  -1  19   2         48.42         29.61        14.54 o                         
   0  19   2         15.50         21.98        15.15 o                         
   1  19   2       1059.23       1169.87        55.56 o                         
   2  19   2        489.09        531.14        32.49 o                         
   3  19   2          1.59         15.62        15.13 o                         
   4  19   2          0.94         -2.69        13.42 o                         
   5  19   2          9.07         23.66        16.80 o                         
   6  19   2          9.67          6.08        18.24 o                         
   7  19   2         87.06         76.13        23.08 o                         
   8  19   2         29.44         70.24        31.49 o                         
   9  19   2        193.65        150.05        29.05 o                         
  10  19   2         34.41         40.81        21.74 o                         
  11  19   2          2.10          0.05        20.75 o                         
  12  19   2          3.06         15.35        21.04 o                         
  13  19   2          7.47         49.51        61.43 o                         
 -12  20   2         12.60        -19.94        30.79 o                         
 -11  20   2        142.09        102.57        26.09 o                         
 -10  20   2          7.16         -8.00        18.97 o                         
  -9  20   2          0.13        -16.30        18.06 o                         
  -8  20   2        167.29        142.10        28.48 o                         
  -7  20   2          4.55        -11.59        20.16 o                         
  -6  20   2         44.25         39.57        25.67 o                         
  -5  20   2          9.52         36.31        18.64 o                         
  -4  20   2        340.85        390.59        35.53 o                         
  -3  20   2         77.19         40.71        18.71 o                         
  -2  20   2        578.10        627.21        39.37 o                         
  -1  20   2        258.54        297.05        32.67 o                         
   0  20   2          4.32          9.05        15.57 o                         
   1  20   2         25.08         14.90        15.34 o                         
   2  20   2        434.95        446.71        32.50 o                         
   3  20   2         45.81         66.80        18.05 o                         
   4  20   2         49.21         28.85        17.33 o                         
   5  20   2          0.21         13.12        17.48 o                         
   6  20   2        102.55         75.94        23.94 o                         
   7  20   2          5.83         -0.78        18.36 o                         
   8  20   2         13.53         16.73        20.71 o                         
   9  20   2          6.64          3.85        20.37 o                         
  10  20   2        189.80        148.46        29.73 o                         
  11  20   2          0.40         21.65        23.44 o                         
 -10  21   2        251.15        212.69        51.80 o                         
  -9  21   2          1.48         -8.74        22.23 o                         
  -8  21   2         17.88         31.98        22.63 o                         
  -7  21   2        283.69        274.74        34.00 o                         
  -6  21   2          4.48         11.23        23.40 o                         
  -5  21   2         22.72         47.79        21.58 o                         
  -4  21   2          1.94         24.33        19.93 o                         
  -3  21   2        183.65        150.70        27.47 o                         
  -2  21   2          8.81          8.66        17.75 o                         
  -1  21   2         51.78         35.23        20.30 o                         
   0  21   2        651.83        604.73        39.87 o                         
   1  21   2        288.18        293.50        29.84 o                         
   2  21   2         30.84         43.69        18.02 o                         
   3  21   2         34.57         57.94        19.13 o                         
   4  21   2        108.45        106.33        24.03 o                         
   5  21   2         11.97          2.86        18.77 o                         
   6  21   2        291.35        299.22        35.70 o                         
   7  21   2        137.32         77.62        25.54 o                         
   8  21   2        919.66        952.95        62.41 o                         
   9  21   2          3.52          2.34        21.59 o                         
  -8  22   2        113.75         64.18        51.34 o                         
  -7  22   2        497.51        495.12        43.07 o                         
  -6  22   2         90.88         73.65        24.52 o                         
  -5  22   2         58.70         29.24        22.52 o                         
  -4  22   2          5.17         26.65        21.88 o                         
  -3  22   2        223.69        236.39        42.52 o                         
  -2  22   2          4.79        -11.42        18.04 o                         
  -1  22   2        123.63        179.55        28.95 o                         
   0  22   2        310.03        283.22        35.25 o                         
   1  22   2        296.50        301.29        50.58 o                         
   2  22   2        118.11        144.46        25.00 o                         
   3  22   2         22.22         17.02        20.08 o                         
   4  22   2         46.16         29.27        24.88 o                         
   5  22   2         73.63         72.33        24.55 o                         
   6  22   2        215.19        154.51        38.52 o                         
   7  22   2         49.74         98.09        37.72 o                         
  -4  23   2          0.33         -0.28        24.80 o                         
  -3  23   2        147.90        123.72        28.35 o                         
  -2  23   2         86.61         55.82        28.75 o                         
  -1  23   2         26.76         11.09        20.75 o                         
   0  23   2         45.21         51.92        23.25 o                         
   1  23   2        309.12        261.80        34.98 o                         
   2  23   2        450.06        489.23        43.15 o                         
   3  23   2          4.42         33.00        33.06 o                         
   4  23   2         68.56         62.18        37.24 o                         
 -23   0   3          5.61         -6.28        26.87 o                         
 -21   0   3         13.94        -15.31        22.20 o                         
 -19   0   3         67.90         68.25        26.76 o                         
 -17   0   3        188.94        242.96        60.51 o                         
 -15   0   3        445.09        382.52        53.63 o                         
 -13   0   3       4385.16       4289.36        98.32 o                         
 -11   0   3       8157.16       7839.34       147.51 o                         
  -9   0   3        414.00        364.40        17.22 o                         
  -7   0   3       2977.89       2362.81        74.26 o                         
  -5   0   3        146.84        189.55        10.38 o                         
  -3   0   3       1112.07       1041.30        24.20 o                         
  -1   0   3       3145.91       3704.59        59.09 o                         
   1   0   3      21783.81      23904.54       343.09 o                         
   3   0   3      52576.80      52209.23       743.54 o                         
   5   0   3       2839.33       2994.82        53.06 o                         
   7   0   3        242.28        219.86        12.92 o                         
   9   0   3      11106.22      10707.36       260.39 o                         
  11   0   3        150.26        159.05        38.51 o                         
  13   0   3       1180.70       1081.25        67.39 o                         
  15   0   3       2598.52       2686.49        77.77 o                         
  17   0   3        588.94        716.81        93.51 o                         
  19   0   3          0.59         23.29        28.42 o                         
  21   0   3        736.59        915.71        66.81 o                         
 -23   1   3         60.20         93.41        26.51 o                         
 -22   1   3        194.03        185.06        29.13 o                         
 -21   1   3         18.20         18.69        17.86 o                         
 -20   1   3        652.70        769.35        57.17 o                         
 -19   1   3        418.00        501.66        53.46 o                         
 -18   1   3        192.46        207.34        25.80 o                         
 -17   1   3        524.07        561.57        30.23 o                         
 -16   1   3         80.29         68.01        15.72 o                         
 -15   1   3         77.96         76.60        17.72 o                         
 -14   1   3        386.83        336.87        19.29 o                         
 -13   1   3       2979.59       2873.54        49.62 o                         
 -12   1   3        739.23        731.07        18.49 o                         
 -11   1   3       1930.27       1877.95        31.57 o                         
 -10   1   3       3783.16       3463.84        50.06 o                         
  -9   1   3         29.70         18.36         5.56 o                         
  -8   1   3        659.70        730.08        16.85 o                         
  -7   1   3        321.61        355.39        10.58 o                         
  -6   1   3       2603.75       2522.80        37.64 o                         
  -5   1   3       5443.02       5475.08        60.94 o                         
  -4   1   3       3287.04       3955.72        45.00 o                         
  -3   1   3      22502.70      22628.79       230.18 o                         
  -2   1   3          5.23         18.20         3.73 o                         
  -1   1   3      50223.80      51843.88       558.24 o                         
   0   1   3        103.18        111.94         6.90 o                         
   1   1   3       5406.44       5890.42        67.54 o                         
   2   1   3         31.24         68.12         5.50 o                         
   3   1   3        374.38        380.76        10.50 o                         
   4   1   3       1030.55       1102.34        19.98 o                         
   5   1   3      10742.03      10870.23       135.87 o                         
   6   1   3        711.29        882.08        19.36 o                         
   7   1   3       5184.83       5098.68        71.37 o                         
   8   1   3       6236.77       5835.68        81.20 o                         
   9   1   3        261.49        246.66        12.69 o                         
  10   1   3         16.33         13.62         7.16 o                         
  11   1   3        253.45        232.46        18.66 o                         
  12   1   3        255.16        278.56        17.51 o                         
  13   1   3        212.09        230.90        26.39 o                         
  14   1   3        424.67        430.81        26.29 o                         
  15   1   3        991.84       1104.80        36.68 o                         
  16   1   3        284.21        257.43        27.01 o                         
  17   1   3        193.44        152.44        22.39 o                         
  18   1   3          0.10        -13.58        13.58 o                         
  19   1   3         21.24         30.37        18.14 o                         
  20   1   3         37.03         53.06        20.43 o                         
  21   1   3         88.64        101.09        24.19 o                         
  22   1   3         42.95         83.58        28.67 o                         
 -23   2   3         16.92          0.32        19.74 o                         
 -22   2   3          0.85          0.19        18.63 o                         
 -21   2   3          8.17         -6.50        17.20 o                         
 -20   2   3         11.92         -3.04        15.91 o                         
 -19   2   3          0.15          4.50        14.81 o                         
 -18   2   3         21.97         19.30        19.17 o                         
 -17   2   3        255.66        264.38        33.63 o                         
 -16   2   3        382.72        421.56        29.75 o                         
 -15   2   3        206.04        191.16        17.13 o                         
 -14   2   3        311.80        280.99        17.23 o                         
 -13   2   3        104.64        152.38        12.88 o                         
 -12   2   3         96.86         87.42         9.91 o                         
 -11   2   3         36.21         41.11         7.01 o                         
 -10   2   3       2639.16       2459.78        49.14 o                         
  -9   2   3       2358.79       2238.40        37.35 o                         
  -8   2   3       2538.19       2277.46        33.50 o                         
  -7   2   3       5189.45       5310.65        65.59 o                         
  -6   2   3       4686.02       4636.92        67.22 o                         
  -5   2   3      17829.71      18111.11       211.54 o                         
  -4   2   3         12.09         11.72         3.82 o                         
  -3   2   3       7481.10       8373.11        94.73 o                         
  -2   2   3       6595.26       6514.48        79.82 o                         
  -1   2   3        678.11        882.44        12.88 o                         
   0   2   3       9154.57       9870.58       110.11 o                         
   1   2   3       8204.27       8639.01       105.29 o                         
   2   2   3       1756.92       1643.85        21.58 o                         
   3   2   3       2060.69       2258.05        28.39 o                         
   4   2   3        391.25        391.21        10.44 o                         
   5   2   3       8405.85       8265.39        98.11 o                         
   6   2   3        123.74        144.46         8.33 o                         
   7   2   3         70.53         76.61         7.58 o                         
   8   2   3       2195.13       2170.44        35.07 o                         
   9   2   3        617.03        564.08        16.80 o                         
  10   2   3          8.61          5.05         6.08 o                         
  11   2   3        247.52        260.28        20.71 o                         
  12   2   3         50.82         62.34        15.68 o                         
  13   2   3         84.32        117.38        21.27 o                         
  14   2   3       1268.93       1331.05        38.71 o                         
  15   2   3        215.27        216.15        24.54 o                         
  16   2   3        404.70        434.51        28.72 o                         
  17   2   3        264.75        332.27        29.42 o                         
  18   2   3         59.77         40.19        20.51 o                         
  19   2   3          6.71         -7.68        13.32 o                         
  20   2   3        158.01        117.31        46.32 o                         
  21   2   3        278.87        276.78        34.02 o                         
 -23   3   3          7.62        -11.00        37.59 o                         
 -22   3   3         10.18          4.33        17.26 o                         
 -21   3   3        144.16         83.56        26.33 o                         
 -20   3   3         41.80         39.11        18.86 o                         
 -19   3   3        197.33        156.07        23.79 o                         
 -18   3   3        205.94        229.92        35.39 o                         
 -17   3   3         48.23          4.60        15.55 o                         
 -16   3   3          0.54        -12.27        12.27 o                         
 -15   3   3         12.09         -2.31        10.59 o                         
 -14   3   3          8.15         15.03         9.59 o                         
 -13   3   3        448.83        437.47        17.86 o                         
 -12   3   3       4439.41       4178.97        65.04 o                         
 -11   3   3        137.06        136.52        12.24 o                         
 -10   3   3       1178.62       1193.33        22.33 o                         
  -9   3   3         76.79         52.16         4.97 o                         
  -8   3   3       1185.37       1148.14        24.18 o                         
  -7   3   3       9304.67       8983.13       106.73 o                         
  -6   3   3        584.42        538.04        13.95 o                         
  -5   3   3       8581.99       8656.96       101.20 o                         
  -4   3   3       8636.93       9914.04       113.64 o                         
  -3   3   3        361.17        353.28         7.88 o                         
  -2   3   3       3235.59       3548.20        56.88 o                         
  -1   3   3         29.30         15.24         4.16 o                         
   0   3   3       6327.18       6996.99        80.43 o                         
   1   3   3       5076.46       5848.45        64.19 o                         
   2   3   3       2469.46       3054.96        36.60 o                         
   3   3   3          9.11          4.89         3.38 o                         
   4   3   3       1428.99       1424.27        20.68 o                         
   5   3   3       9718.88       9957.38       116.76 o                         
   6   3   3       3826.61       3862.68        52.26 o                         
   7   3   3         78.15         53.47         7.04 o                         
   8   3   3        143.03        160.13        10.27 o                         
   9   3   3        930.66        884.94        25.33 o                         
  10   3   3       2104.13       2018.99        35.86 o                         
  11   3   3       1426.28       1385.64        29.37 o                         
  12   3   3         44.87         55.13        10.68 o                         
  13   3   3       1760.27       1760.09        43.97 o                         
  14   3   3         99.25         92.34        21.48 o                         
  15   3   3        157.21        181.36        27.26 o                         
  16   3   3         93.52         45.71        22.23 o                         
  17   3   3        189.20        208.84        25.01 o                         
  18   3   3         90.76         41.89        29.11 o                         
  19   3   3         59.83         37.27        18.52 o                         
  20   3   3        195.19        214.18        34.51 o                         
  21   3   3        183.67        177.60        28.60 o                         
 -23   4   3          0.92        -25.67        44.92 o                         
 -22   4   3        195.39        210.95        49.76 o                         
 -21   4   3        458.99        532.64        35.83 o                         
 -20   4   3         21.61         17.35        17.47 o                         
 -19   4   3        419.01        440.79        39.43 o                         
 -18   4   3         35.31         16.33        18.69 o                         
 -17   4   3         65.82         61.65        26.53 o                         
 -16   4   3         42.77         45.43        15.22 o                         
 -15   4   3        357.26        331.23        20.36 o                         
 -14   4   3          0.32        -10.21        10.28 o                         
 -13   4   3        633.28        560.86        22.68 o                         
 -12   4   3        400.65        433.69        16.09 o                         
 -11   4   3       1187.84       1157.49        25.15 o                         
 -10   4   3       1872.69       1898.52        39.88 o                         
  -9   4   3        290.33        258.80        12.11 o                         
  -8   4   3       3997.51       3928.47        58.44 o                         
  -7   4   3       1357.79       1334.81        24.04 o                         
  -6   4   3         37.13         38.91         5.83 o                         
  -5   4   3        389.29        466.62        11.99 o                         
  -4   4   3       1232.50       1277.63        20.07 o                         
  -3   4   3       3140.89       3473.16        47.52 o                         
  -2   4   3      10425.65      10762.21       130.97 o                         
  -1   4   3        543.30        608.50        12.01 o                         
   0   4   3       5086.03       5344.40        59.67 o                         
   1   4   3        895.87        893.17        14.92 o                         
   2   4   3        262.47        264.25         8.49 o                         
   3   4   3       2663.20       2617.99        33.48 o                         
   4   4   3          0.09          0.44         3.42 o                         
   5   4   3         90.77        116.98         9.66 o                         
   6   4   3       3919.70       4213.57        56.82 o                         
   7   4   3       5291.75       4668.97        62.87 o                         
   8   4   3        556.69        480.79        15.04 o                         
   9   4   3          0.55          2.33         6.34 o                         
  10   4   3        628.01        561.04        17.49 o                         
  11   4   3        437.84        477.12        17.17 o                         
  12   4   3        264.09        234.21        16.86 o                         
  13   4   3          0.04         11.97         9.56 o                         
  14   4   3         21.42          6.50        12.00 o                         
  15   4   3         94.93        125.60        19.57 o                         
  16   4   3        132.38        144.85        22.40 o                         
  17   4   3        200.69        173.24        24.37 o                         
  18   4   3          9.11         22.41        16.14 o                         
  19   4   3         62.56         53.41        23.05 o                         
  20   4   3        246.40        236.81        30.27 o                         
  21   4   3        169.14        180.18        28.57 o                         
 -23   5   3        464.22        500.57        91.68 o                         
 -22   5   3         31.38         36.21        21.33 o                         
 -21   5   3         52.69         22.10        21.83 o                         
 -20   5   3        175.24        137.68        29.07 o                         
 -19   5   3         63.99         66.76        41.96 o                         
 -18   5   3          1.23         -0.84        18.25 o                         
 -17   5   3          0.08         -9.60        13.46 o                         
 -16   5   3         18.87         12.68        11.39 o                         
 -15   5   3        143.91        156.49        17.42 o                         
 -14   5   3       2850.29       2902.89        55.40 o                         
 -13   5   3       2553.07       2529.21        49.35 o                         
 -12   5   3       1509.21       1497.43        34.56 o                         
 -11   5   3         39.43         35.55         9.67 o                         
 -10   5   3       2323.68       2275.61        46.46 o                         
  -9   5   3        948.95        889.14        30.05 o                         
  -8   5   3       2469.81       2338.65        44.50 o                         
  -7   5   3       3604.39       3488.75        53.36 o                         
  -6   5   3        676.38        743.66        20.93 o                         
  -5   5   3         25.71         30.29         4.18 o                         
  -4   5   3        807.61        807.06        16.06 o                         
  -3   5   3       1907.12       1802.90        31.94 o                         
  -2   5   3        251.94        208.87         9.83 o                         
  -1   5   3        167.96        174.79         6.36 o                         
   0   5   3         34.46         29.32         4.98 o                         
   1   5   3       6143.41       6068.02        68.29 o                         
   2   5   3       6265.69       6115.22        69.13 o                         
   3   5   3       3628.35       3739.46        45.76 o                         
   4   5   3        628.62        829.41        22.77 o                         
   5   5   3       1413.87       1628.29        24.86 o                         
   6   5   3        961.37       1034.88        21.60 o                         
   7   5   3          6.96         -2.10         5.71 o                         
   8   5   3       2246.95       2093.65        35.73 o                         
   9   5   3        720.03        677.70        19.40 o                         
  10   5   3        168.97        153.93        12.22 o                         
  11   5   3         25.83         10.13         7.89 o                         
  12   5   3        184.25        175.23        17.81 o                         
  13   5   3         15.52         19.82        11.33 o                         
  14   5   3       1695.57       1706.39        47.07 o                         
  15   5   3         67.91        102.31        19.45 o                         
  16   5   3         88.40         79.82        19.61 o                         
  17   5   3        295.44        295.63        30.03 o                         
  18   5   3         83.85         45.57        33.74 o                         
  19   5   3        139.69        154.34        29.78 o                         
  20   5   3         32.73         37.22        28.22 o                         
  21   5   3        253.56        258.12        32.80 o                         
 -22   6   3        161.38        184.55        29.39 o                         
 -21   6   3        368.22        350.77        65.17 o                         
 -20   6   3        146.08        196.21        32.77 o                         
 -19   6   3         73.66         47.83        23.94 o                         
 -18   6   3        199.87        203.92        30.16 o                         
 -17   6   3       1036.62       1082.95        42.81 o                         
 -16   6   3        331.59        365.05        22.70 o                         
 -15   6   3       1342.02       1364.36        36.58 o                         
 -14   6   3        647.86        630.93        24.40 o                         
 -13   6   3        245.43        261.63        18.20 o                         
 -12   6   3          2.42          7.42         8.67 o                         
 -11   6   3        125.18        110.37        18.65 o                         
 -10   6   3        348.52        369.62        17.74 o                         
  -9   6   3         98.64         93.42        11.32 o                         
  -8   6   3         64.68         76.90        10.19 o                         
  -7   6   3        188.86        156.18        10.11 o                         
  -6   6   3       1364.65       1316.89        27.68 o                         
  -5   6   3       2835.00       2895.65        42.16 o                         
  -4   6   3       2215.39       2140.97        32.19 o                         
  -3   6   3       1952.80       1933.67        45.64 o                         
  -2   6   3       7388.47       7809.99        92.28 o                         
  -1   6   3        483.87        524.44        11.17 o                         
   0   6   3         43.19        115.68         7.97 o                         
   1   6   3       6241.50       6395.30        72.61 o                         
   2   6   3      10681.07      10842.94       117.36 o                         
   3   6   3       1727.79       1505.44        26.56 o                         
   4   6   3         44.07         50.22         6.80 o                         
   5   6   3       1478.54       1479.96        24.10 o                         
   6   6   3      14119.45      13331.95       144.88 o                         
   7   6   3        737.21        658.02        14.84 o                         
   8   6   3        359.16        312.68        13.34 o                         
   9   6   3        770.80        750.73        20.58 o                         
  10   6   3         13.18         29.62         8.47 o                         
  11   6   3          0.46          0.59         7.23 o                         
  12   6   3        159.19        197.10        19.78 o                         
  13   6   3       2407.36       2374.05        56.28 o                         
  14   6   3        194.60        207.84        21.21 o                         
  15   6   3          1.89         -3.53        11.89 o                         
  16   6   3         87.72         75.62        20.64 o                         
  17   6   3        171.34        144.79        23.77 o                         
  18   6   3         78.79         67.19        31.10 o                         
  19   6   3        319.10        292.54        33.35 o                         
  20   6   3         76.32         56.89        25.56 o                         
  21   6   3        324.60        294.25        47.53 o                         
 -22   7   3          6.01         42.37        26.75 o                         
 -21   7   3          4.73         43.65        25.13 o                         
 -20   7   3         15.23         14.42        20.51 o                         
 -19   7   3        214.58        203.70        33.21 o                         
 -18   7   3         19.50         14.27        16.79 o                         
 -17   7   3       1451.83       1523.48        51.65 o                         
 -16   7   3        112.66         93.44        17.06 o                         
 -15   7   3        585.37        660.57        26.26 o                         
 -14   7   3         25.97         24.06        10.71 o                         
 -13   7   3         78.66         71.36        12.70 o                         
 -12   7   3        254.85        251.23        16.53 o                         
 -11   7   3          0.02         -5.34         7.74 o                         
 -10   7   3        267.43        244.75        17.60 o                         
  -9   7   3       6908.88       6548.12       103.10 o                         
  -8   7   3       2575.65       2581.50        77.40 o                         
  -7   7   3        744.44        816.27        19.62 o                         
  -6   7   3        696.27        777.07        15.81 o                         
  -5   7   3        913.06        916.43        19.39 o                         
  -4   7   3        634.30        652.01        20.59 o                         
  -3   7   3       2311.14       2149.48        35.20 o                         
  -2   7   3       4018.33       4086.74        62.62 o                         
  -1   7   3        594.66        639.70        13.56 o                         
   0   7   3       7496.13       7857.36        93.99 o                         
   1   7   3        873.79        863.24        16.12 o                         
   2   7   3         26.51         45.17         5.39 o                         
   3   7   3        512.19        530.04        13.09 o                         
   4   7   3        213.19        238.34        10.00 o                         
   5   7   3       1735.06       1582.48        26.13 o                         
   6   7   3       7308.18       7152.06        84.05 o                         
   7   7   3          3.87          6.27         5.12 o                         
   8   7   3         42.09         33.55         8.10 o                         
   9   7   3       2132.46       2107.37        38.18 o                         
  10   7   3        669.06        593.62        19.54 o                         
  11   7   3       1749.80       1735.79        35.84 o                         
  12   7   3        381.00        380.78        19.86 o                         
  13   7   3        463.39        446.83        29.32 o                         
  14   7   3          2.16         -2.72        11.86 o                         
  15   7   3         12.13          3.65        12.41 o                         
  16   7   3         33.37         16.47        14.46 o                         
  17   7   3         70.62         47.79        31.06 o                         
  18   7   3        922.80       1079.34        47.69 o                         
  19   7   3        255.53        258.94        31.17 o                         
  20   7   3         34.28         22.39        23.76 o                         
  21   7   3          0.14        -16.80        25.45 o                         
 -21   8   3         32.69          4.79        27.74 o                         
 -20   8   3         26.01        -12.73        22.91 o                         
 -19   8   3        131.29        162.24        30.58 o                         
 -18   8   3        234.76        211.37        26.44 o                         
 -17   8   3         26.06         15.53        16.39 o                         
 -16   8   3         17.91         13.24        11.91 o                         
 -15   8   3        960.36        953.86        44.96 o                         
 -14   8   3        586.32        609.07        27.68 o                         
 -13   8   3       2878.04       2902.02        65.87 o                         
 -12   8   3        168.01        160.09        17.04 o                         
 -11   8   3       1836.92       1876.10        39.49 o                         
 -10   8   3       2833.42       2827.97        50.54 o                         
  -9   8   3       1725.65       1691.76        35.04 o                         
  -8   8   3        830.99        802.14        21.98 o                         
  -7   8   3        411.23        402.17        12.03 o                         
  -6   8   3      11230.01      10632.97       128.37 o                         
  -5   8   3       4248.41       4178.75        63.61 o                         
  -4   8   3        848.25        828.63        28.44 o                         
  -3   8   3       3067.73       3133.10        47.90 o                         
  -2   8   3       6444.59       6562.33        91.14 o                         
  -1   8   3        709.34        718.92        18.32 o                         
   0   8   3         75.37         94.10        10.78 o                         
   1   8   3       1230.55       1251.43        22.36 o                         
   2   8   3          0.43         -0.57         4.89 o                         
   3   8   3        522.20        522.65        13.41 o                         
   4   8   3        813.12        752.01        16.68 o                         
   5   8   3        999.60        919.95        19.23 o                         
   6   8   3        110.03        124.92         9.13 o                         
   7   8   3       2216.38       2134.17        33.87 o                         
   8   8   3       1558.19       1574.37        33.16 o                         
   9   8   3       1638.16       1625.97        33.03 o                         
  10   8   3         57.09         47.06         9.40 o                         
  11   8   3         42.45         29.66        10.60 o                         
  12   8   3       1155.29       1072.67        31.91 o                         
  13   8   3        932.28        986.37        31.63 o                         
  14   8   3        119.42        119.62        21.13 o                         
  15   8   3       1830.24       1973.87        58.77 o                         
  16   8   3         11.29         -4.84        13.04 o                         
  17   8   3         79.13         70.09        19.60 o                         
  18   8   3         11.76         44.64        19.71 o                         
  19   8   3         71.32         70.72        23.22 o                         
  20   8   3         14.00          3.60        20.69 o                         
 -21   9   3         48.92         -9.45        31.63 o                         
 -20   9   3         22.86         30.87        30.39 o                         
 -19   9   3         79.66         72.53        30.39 o                         
 -18   9   3        747.22        930.24        51.15 o                         
 -17   9   3        273.72        302.32        37.98 o                         
 -16   9   3         26.87         20.25        12.95 o                         
 -15   9   3        171.82        175.61        18.45 o                         
 -14   9   3          7.09         -8.73         8.73 o                         
 -13   9   3        232.68        236.79        19.05 o                         
 -12   9   3         87.77         69.23        13.52 o                         
 -11   9   3        438.52        456.84        19.19 o                         
 -10   9   3        300.85        265.09        23.37 o                         
  -9   9   3        172.53        188.43        13.40 o                         
  -8   9   3          1.17          3.01         7.06 o                         
  -7   9   3        346.01        367.74        20.75 o                         
  -6   9   3       4595.70       4560.17        63.43 o                         
  -5   9   3       2906.27       2644.92        52.13 o                         
  -4   9   3        142.66        179.15        15.91 o                         
  -3   9   3       1108.38       1026.50        27.75 o                         
  -2   9   3       2481.22       2542.08        43.33 o                         
  -1   9   3         39.83         66.61         8.35 o                         
   0   9   3       1364.11       1288.55        27.04 o                         
   1   9   3       1621.02       1504.79        26.11 o                         
   2   9   3         35.11         53.65         7.19 o                         
   3   9   3         31.99         35.41         5.99 o                         
   4   9   3        632.99        615.14        20.57 o                         
   5   9   3       1083.35       1109.11        22.31 o                         
   6   9   3          1.15         -2.01         5.42 o                         
   7   9   3       5430.77       5297.86        68.09 o                         
   8   9   3        130.24        148.04        16.49 o                         
   9   9   3          0.05         -1.19         9.14 o                         
  10   9   3       2978.70       2932.36        50.33 o                         
  11   9   3         42.26         49.63        11.31 o                         
  12   9   3         58.74         66.50        13.17 o                         
  13   9   3        736.59        757.40        28.50 o                         
  14   9   3        336.80        300.11        25.73 o                         
  15   9   3         73.00         80.94        17.71 o                         
  16   9   3        462.67        482.27        34.10 o                         
  17   9   3         24.26         37.91        22.04 o                         
  18   9   3          2.66        -12.53        17.25 o                         
  19   9   3         39.51         70.14        26.86 o                         
  20   9   3         89.34         64.80        27.18 o                         
 -21  10   3          0.03         -3.67        41.26 o                         
 -20  10   3         10.75         -7.60        36.67 o                         
 -19  10   3         13.79          8.21        20.29 o                         
 -18  10   3         44.71         15.70        24.88 o                         
 -17  10   3        157.05        123.28        21.03 o                         
 -16  10   3        220.97        220.23        27.75 o                         
 -15  10   3          1.73         11.78        13.44 o                         
 -14  10   3        671.95        598.42        31.56 o                         
 -13  10   3        143.71        150.82        18.58 o                         
 -12  10   3        171.62        157.40        25.80 o                         
 -11  10   3        507.43        510.55        23.85 o                         
 -10  10   3       2553.54       2428.12        53.19 o                         
  -9  10   3          6.16          5.32        10.38 o                         
  -8  10   3        130.91        114.50        18.51 o                         
  -7  10   3          1.52          0.21         7.37 o                         
  -6  10   3        517.39        501.47        24.75 o                         
  -5  10   3         25.26         32.31         9.52 o                         
  -4  10   3       1694.88       1640.83        38.99 o                         
  -3  10   3       1018.05        939.78        23.80 o                         
  -2  10   3       2623.30       2428.51        43.14 o                         
  -1  10   3       1040.65       1021.44        24.44 o                         
   0  10   3       2126.91       1980.36        36.90 o                         
   1  10   3        225.73        216.21        17.38 o                         
   2  10   3       3421.31       3299.07        45.00 o                         
   3  10   3        744.11        738.52        17.19 o                         
   4  10   3         82.92         59.67         7.20 o                         
   5  10   3       2331.55       2267.26        35.93 o                         
   6  10   3       2103.92       2118.50        34.92 o                         
   7  10   3        374.68        376.96        15.25 o                         
   8  10   3        832.63        830.91        23.07 o                         
   9  10   3        233.39        226.83        15.11 o                         
  10  10   3        358.16        391.55        23.30 o                         
  11  10   3        131.06        168.15        16.53 o                         
  12  10   3        857.91        876.20        36.18 o                         
  13  10   3        429.63        429.73        22.86 o                         
  14  10   3         93.45        137.35        17.70 o                         
  15  10   3        681.92        698.19        37.69 o                         
  16  10   3         95.20         96.51        21.70 o                         
  17  10   3         98.18         72.17        21.83 o                         
  18  10   3          4.36         15.32        22.00 o                         
  19  10   3         85.25         64.43        27.66 o                         
  20  10   3         27.77         36.40        35.37 o                         
 -20  11   3          7.83        -33.54        43.09 o                         
 -19  11   3         97.78         83.15        32.70 o                         
 -18  11   3          1.46         -3.66        18.76 o                         
 -17  11   3        449.41        459.23        31.38 o                         
 -16  11   3         10.93         -0.58        15.83 o                         
 -15  11   3          0.21          2.98        12.86 o                         
 -14  11   3       1066.53       1067.19        39.08 o                         
 -13  11   3        237.52        261.29        23.83 o                         
 -12  11   3        741.58        694.18        33.38 o                         
 -11  11   3        229.93        250.68        23.47 o                         
 -10  11   3       1101.63       1099.17        47.94 o                         
  -9  11   3        585.39        565.73        24.47 o                         
  -8  11   3        280.78        270.07        24.61 o                         
  -7  11   3         95.71         91.26        13.88 o                         
  -6  11   3       2674.44       2622.29        55.79 o                         
  -5  11   3         54.90         44.77        11.58 o                         
  -4  11   3        954.29        917.41        25.07 o                         
  -3  11   3         15.40         -6.90         6.90 o                         
  -2  11   3       3572.08       3451.04        56.90 o                         
  -1  11   3        346.45        271.92        19.00 o                         
   0  11   3          0.23          8.05         6.15 o                         
   1  11   3       1562.10       1613.12        33.47 o                         
   2  11   3       2838.34       2672.09        48.95 o                         
   3  11   3         10.61          9.56         7.69 o                         
   4  11   3        317.72        345.00        15.65 o                         
   5  11   3        445.32        449.41        16.58 o                         
   6  11   3          1.59         -3.10         6.78 o                         
   7  11   3          0.41         -5.36         7.71 o                         
   8  11   3        176.59        194.81        18.11 o                         
   9  11   3        167.04        168.74        29.80 o                         
  10  11   3        203.96        183.49        19.22 o                         
  11  11   3         97.73         89.61        16.67 o                         
  12  11   3        775.48        788.92        32.54 o                         
  13  11   3         97.47         94.40        18.02 o                         
  14  11   3         68.33         56.17        21.29 o                         
  15  11   3          7.28         32.94        17.40 o                         
  16  11   3         20.82         15.04        17.78 o                         
  17  11   3         55.01         35.43        25.67 o                         
  18  11   3        291.35        267.89        35.68 o                         
  19  11   3          2.87         18.88        26.20 o                         
 -20  12   3         40.35         46.76        51.34 o                         
 -19  12   3         17.42        -12.02        22.63 o                         
 -18  12   3        255.02        289.20        33.36 o                         
 -17  12   3         40.65         33.78        19.33 o                         
 -16  12   3         47.55         41.81        22.79 o                         
 -15  12   3        355.99        345.01        29.36 o                         
 -14  12   3        434.66        443.85        44.29 o                         
 -13  12   3        675.46        624.68        30.15 o                         
 -12  12   3        152.30        159.31        21.75 o                         
 -11  12   3         79.11         72.34        26.20 o                         
 -10  12   3        304.05        272.26        21.42 o                         
  -9  12   3        217.68        237.94        20.32 o                         
  -8  12   3         31.42         58.91        17.54 o                         
  -7  12   3          5.43          6.65        16.14 o                         
  -6  12   3        228.47        193.48        18.47 o                         
  -5  12   3          2.46          6.12        10.22 o                         
  -4  12   3          3.94         -1.98         8.67 o                         
  -3  12   3       1696.29       1753.03        55.11 o                         
  -2  12   3         16.39         16.90        12.69 o                         
  -1  12   3        717.81        696.97        25.85 o                         
   0  12   3        374.62        362.12        22.55 o                         
   1  12   3       1439.25       1500.86        38.84 o                         
   2  12   3        823.64        793.52        32.94 o                         
   3  12   3        241.25        237.14        16.21 o                         
   4  12   3          1.54          9.13         8.35 o                         
   5  12   3        793.12        796.78        44.21 o                         
   6  12   3        976.82        932.14        28.05 o                         
   7  12   3       2695.05       2673.46        59.04 o                         
   8  12   3        110.91        112.42        20.77 o                         
   9  12   3         17.23         46.99        13.40 o                         
  10  12   3          8.60          0.73        11.67 o                         
  11  12   3        158.88        180.78        30.84 o                         
  12  12   3         27.32         11.65        13.09 o                         
  13  12   3         10.75         19.98        14.25 o                         
  14  12   3         96.71         65.75        18.29 o                         
  15  12   3        846.46        822.41        42.66 o                         
  16  12   3        118.24         97.40        23.13 o                         
  17  12   3        543.21        578.65        58.36 o                         
  18  12   3         25.73         21.34        21.82 o                         
 -19  13   3         48.88         67.27        28.88 o                         
 -18  13   3        205.68        212.66        30.74 o                         
 -17  13   3         16.00         -4.97        16.08 o                         
 -16  13   3        137.71        153.96        23.18 o                         
 -15  13   3          2.18         12.33        14.99 o                         
 -14  13   3         63.74         52.70        17.13 o                         
 -13  13   3        145.35        123.20        28.55 o                         
 -12  13   3        688.05        728.43        36.04 o                         
 -11  13   3          4.08         15.66        14.48 o                         
 -10  13   3        860.04        902.96        33.17 o                         
  -9  13   3       1300.95       1389.67        57.56 o                         
  -8  13   3        106.50        122.05        19.00 o                         
  -7  13   3        459.52        457.22        29.96 o                         
  -6  13   3          1.74         -3.81         9.16 o                         
  -5  13   3        187.70        157.77        17.50 o                         
  -4  13   3       1216.13       1137.71        38.24 o                         
  -3  13   3        313.96        345.05        20.06 o                         
  -2  13   3          2.78         -8.37         8.37 o                         
  -1  13   3       1464.95       1429.83        39.47 o                         
   0  13   3         58.79         63.83        13.03 o                         
   1  13   3        263.74        293.25        19.63 o                         
   2  13   3         11.22          3.08         8.56 o                         
   3  13   3         13.11          9.19         8.97 o                         
   4  13   3         52.27         37.02        10.67 o                         
   5  13   3        232.54        291.45        20.04 o                         
   6  13   3        617.05        573.81        23.25 o                         
   7  13   3         13.30        -10.16        10.16 o                         
   8  13   3        169.86        111.17        20.35 o                         
   9  13   3         82.02         92.38        19.58 o                         
  10  13   3         23.68         38.02        15.25 o                         
  11  13   3       1074.91       1163.45        53.59 o                         
  12  13   3        257.75        229.33        27.16 o                         
  13  13   3        303.59        292.61        33.61 o                         
  14  13   3          2.24          2.90        17.16 o                         
  15  13   3         23.19         -2.98        21.35 o                         
  16  13   3         86.22         67.98        27.63 o                         
  17  13   3         31.80         36.38        24.98 o                         
  18  13   3          0.08        -22.53        22.53 o                         
 -18  14   3         23.35         33.53        25.53 o                         
 -17  14   3        303.82        323.19        35.67 o                         
 -16  14   3        379.69        334.69        39.30 o                         
 -15  14   3         10.61         -0.93        16.53 o                         
 -14  14   3         11.81        -14.68        14.68 o                         
 -13  14   3          0.02        -14.96        15.09 o                         
 -12  14   3        176.92        147.22        47.67 o                         
 -11  14   3         88.74        110.94        24.88 o                         
 -10  14   3          0.04        -14.52        17.04 o                         
  -9  14   3       1171.90       1120.95        43.85 o                         
  -8  14   3          4.97        -10.70        10.70 o                         
  -7  14   3       1132.88       1292.60        52.67 o                         
  -6  14   3       2168.88       2173.61        60.68 o                         
  -5  14   3          1.65         12.69        12.55 o                         
  -4  14   3          1.41         -4.99        11.32 o                         
  -3  14   3       3456.50       3279.22        68.97 o                         
  -2  14   3        508.07        561.92        26.32 o                         
  -1  14   3        455.73        477.12        38.64 o                         
   0  14   3        336.26        349.23        21.08 o                         
   1  14   3         93.51         92.44        14.67 o                         
   2  14   3        330.33        368.59        19.28 o                         
   3  14   3        163.35        167.81        16.96 o                         
   4  14   3         16.09         -0.76         9.21 o                         
   5  14   3        112.91        150.00        16.06 o                         
   6  14   3       1829.88       1890.24        44.66 o                         
   7  14   3          3.67         -4.81        10.60 o                         
   8  14   3        132.11         92.33        19.99 o                         
   9  14   3         52.31         23.29        16.23 o                         
  10  14   3        403.92        373.42        66.83 o                         
  11  14   3        121.95         98.71        21.83 o                         
  12  14   3         24.47          7.29        15.21 o                         
  13  14   3         38.89         22.67        18.39 o                         
  14  14   3        210.01        130.20        34.27 o                         
  15  14   3         23.62        -21.08        21.08 o                         
  16  14   3          7.56         21.63        23.93 o                         
  17  14   3        552.60        568.98        75.72 o                         
 -17  15   3         16.29         13.13        21.28 o                         
 -16  15   3        125.53        148.69        27.78 o                         
 -15  15   3        275.38        361.57        40.92 o                         
 -14  15   3         17.03          3.57        17.94 o                         
 -13  15   3         71.04         72.46        20.63 o                         
 -12  15   3        148.34        142.21        24.36 o                         
 -11  15   3        638.34        615.90        60.24 o                         
 -10  15   3         59.15         38.11        21.42 o                         
  -9  15   3       1725.21       1925.46        66.16 o                         
  -8  15   3          8.03         -9.30        13.45 o                         
  -7  15   3          0.21          2.53        14.24 o                         
  -6  15   3         87.02         51.04        17.10 o                         
  -5  15   3         96.67        104.16        18.26 o                         
  -4  15   3        667.96        634.23        29.32 o                         
  -3  15   3       1187.10       1168.77        38.68 o                         
  -2  15   3         43.02         30.28        15.40 o                         
  -1  15   3       4878.39       5043.52        94.27 o                         
   0  15   3        212.39        204.23        18.53 o                         
   1  15   3        142.41        159.90        16.64 o                         
   2  15   3       1425.03       1323.56        37.33 o                         
   3  15   3       1132.63       1096.56        39.15 o                         
   4  15   3          3.39          3.03         9.80 o                         
   5  15   3          1.14         -9.16         9.16 o                         
   6  15   3        380.68        397.41        24.83 o                         
   7  15   3         33.26         71.67        18.43 o                         
   8  15   3        167.40        158.93        23.68 o                         
   9  15   3        927.65       1031.40        45.88 o                         
  10  15   3         51.54         75.75        21.83 o                         
  11  15   3         24.36         17.39        16.43 o                         
  12  15   3        193.84        183.26        28.07 o                         
  13  15   3        852.61        864.19        45.27 o                         
  14  15   3         28.75          3.97        18.45 o                         
  15  15   3        166.18        180.60        35.43 o                         
  16  15   3        167.67        136.66        33.10 o                         
 -17  16   3          9.83          3.76        32.08 o                         
 -16  16   3        474.56        551.77        57.56 o                         
 -15  16   3        280.41        285.85        35.02 o                         
 -14  16   3          0.03         -1.97        16.14 o                         
 -13  16   3        233.33        214.06        41.02 o                         
 -12  16   3         59.47         57.48        20.33 o                         
 -11  16   3          1.48        -15.44        15.44 o                         
 -10  16   3       1239.38       1348.56        66.98 o                         
  -9  16   3          8.43        -16.92        16.92 o                         
  -8  16   3         64.65         56.36        22.36 o                         
  -7  16   3       1546.88       1615.85        55.93 o                         
  -6  16   3         73.18         95.68        19.53 o                         
  -5  16   3         25.33         16.69        13.74 o                         
  -4  16   3        585.93        594.31        35.37 o                         
  -3  16   3        818.51        895.71        33.21 o                         
  -2  16   3          5.29          7.67        10.90 o                         
  -1  16   3       2308.26       2319.87        52.29 o                         
   0  16   3        694.85        725.50        35.31 o                         
   1  16   3          4.93         -5.59        10.03 o                         
   2  16   3        164.67        183.26        18.54 o                         
   3  16   3         52.47         50.87        13.03 o                         
   4  16   3        340.92        303.40        22.48 o                         
   5  16   3         98.81         98.03        15.59 o                         
   6  16   3        223.78        242.63        27.53 o                         
   7  16   3         19.19         11.80        15.33 o                         
   8  16   3        445.78        483.19        34.14 o                         
   9  16   3         97.93         75.16        26.86 o                         
  10  16   3         23.69         31.96        17.69 o                         
  11  16   3         28.35         24.73        18.70 o                         
  12  16   3       1323.72       1450.16        58.81 o                         
  13  16   3        161.58        148.10        27.94 o                         
  14  16   3        535.81        570.98        45.39 o                         
  15  16   3         88.65         67.15        29.52 o                         
 -16  17   3         86.60        208.12        49.06 o                         
 -15  17   3        102.37        114.13        27.76 o                         
 -14  17   3         19.21          6.28        19.23 o                         
 -13  17   3          6.81         21.23        20.45 o                         
 -12  17   3          0.64         12.46        18.62 o                         
 -11  17   3         32.18         22.41        30.81 o                         
 -10  17   3          0.03        -17.00        17.00 o                         
  -9  17   3        436.63        513.62        42.09 o                         
  -8  17   3          7.98         36.66        21.17 o                         
  -7  17   3        112.62         81.38        20.86 o                         
  -6  17   3        164.63        159.22        24.31 o                         
  -5  17   3        194.72        156.52        23.26 o                         
  -4  17   3         17.52         16.02        14.03 o                         
  -3  17   3        116.89        128.78        21.91 o                         
  -2  17   3        203.54        140.85        17.85 o                         
  -1  17   3        882.49        936.66        33.22 o                         
   0  17   3        112.39        161.42        21.53 o                         
   1  17   3       2971.80       3059.44        63.95 o                         
   2  17   3          1.03        -10.20        10.20 o                         
   3  17   3         47.77         44.73        13.22 o                         
   4  17   3        208.41        293.81        35.12 o                         
   5  17   3       1027.31       1114.13        37.74 o                         
   6  17   3         57.29         29.13        30.04 o                         
   7  17   3         30.64         29.37        17.84 o                         
   8  17   3         38.52         45.64        20.51 o                         
   9  17   3        103.56        106.73        24.60 o                         
  10  17   3          1.20          9.05        16.73 o                         
  11  17   3          4.59         -1.00        17.18 o                         
  12  17   3          4.04         11.79        19.32 o                         
  13  17   3        172.78        131.69        32.82 o                         
  14  17   3        259.51        303.78        43.63 o                         
  15  17   3          7.69         -5.50        44.01 o                         
 -15  18   3          0.26         13.45        32.05 o                         
 -14  18   3        218.67        261.12        35.60 o                         
 -13  18   3        153.36        216.86        31.61 o                         
 -12  18   3         64.20         32.97        21.78 o                         
 -11  18   3         59.20         29.04        19.58 o                         
 -10  18   3          6.40         11.93        19.96 o                         
  -9  18   3          2.65         13.99        19.44 o                         
  -8  18   3         10.86         15.29        17.88 o                         
  -7  18   3         55.21         75.52        22.86 o                         
  -6  18   3        666.86        758.87        41.42 o                         
  -5  18   3         28.97         19.51        17.46 o                         
  -4  18   3        169.44        188.58        30.88 o                         
  -3  18   3         79.92        103.84        20.57 o                         
  -2  18   3        103.21         56.06        18.88 o                         
  -1  18   3        240.18        256.13        25.47 o                         
   0  18   3        157.22        174.45        20.00 o                         
   1  18   3        132.42        142.25        18.10 o                         
   2  18   3        474.46        553.88        27.95 o                         
   3  18   3        130.06        118.12        17.85 o                         
   4  18   3        968.34        965.93        35.74 o                         
   5  18   3        573.51        498.00        35.47 o                         
   6  18   3         32.60         38.88        18.95 o                         
   7  18   3        261.44        232.80        29.79 o                         
   8  18   3        102.24        140.33        26.20 o                         
   9  18   3          0.20         -6.02        17.08 o                         
  10  18   3         36.79         65.25        22.44 o                         
  11  18   3         69.62         97.92        24.29 o                         
  12  18   3        287.92        238.34        33.15 o                         
  13  18   3         73.65        112.37        27.01 o                         
  14  18   3        231.29        152.19        66.93 o                         
 -13  19   3         90.29        107.99        33.14 o                         
 -12  19   3         23.76         13.67        20.90 o                         
 -11  19   3         67.28         63.36        22.84 o                         
 -10  19   3         16.58         16.10        21.92 o                         
  -9  19   3         81.07         90.17        27.80 o                         
  -8  19   3        251.04        207.69        45.71 o                         
  -7  19   3        127.42        166.74        27.00 o                         
  -6  19   3          0.01          6.91        17.47 o                         
  -5  19   3         11.96         -3.49        14.10 o                         
  -4  19   3        214.02        203.06        27.96 o                         
  -3  19   3         14.29        -13.23        13.23 o                         
  -2  19   3        246.16        205.14        37.71 o                         
  -1  19   3        807.67        750.30        35.50 o                         
   0  19   3        288.85        278.96        27.05 o                         
   1  19   3          0.34         -8.91        12.19 o                         
   2  19   3        128.92        134.29        19.68 o                         
   3  19   3         27.20         36.13        14.53 o                         
   4  19   3        240.01        196.47        24.65 o                         
   5  19   3         59.56         40.87        19.32 o                         
   6  19   3          8.51         -6.09        15.44 o                         
   7  19   3         74.41         67.75        22.68 o                         
   8  19   3          1.18         -9.98        17.07 o                         
   9  19   3        303.02        321.99        36.09 o                         
  10  19   3         74.14         68.86        23.87 o                         
  11  19   3          2.43         10.02        19.83 o                         
  12  19   3         40.40         16.15        22.45 o                         
 -12  20   3          1.84        -25.67        44.01 o                         
 -11  20   3         22.44         50.16        25.18 o                         
 -10  20   3          0.15         -2.91        20.13 o                         
  -9  20   3        185.74        200.63        37.12 o                         
  -8  20   3          1.56        -15.30        25.43 o                         
  -7  20   3        398.05        477.47        46.70 o                         
  -6  20   3        192.97        104.06        31.76 o                         
  -5  20   3          2.17         22.51        18.56 o                         
  -4  20   3        130.78        133.20        24.90 o                         
  -3  20   3         24.54         21.97        17.75 o                         
  -2  20   3        214.74        193.95        32.57 o                         
  -1  20   3        196.76        194.63        27.86 o                         
   0  20   3        106.06        103.11        20.29 o                         
   1  20   3          4.15         14.42        15.27 o                         
   2  20   3         43.74         12.60        17.26 o                         
   3  20   3         26.87         23.46        16.29 o                         
   4  20   3         58.99         46.44        20.24 o                         
   5  20   3        151.49        153.79        26.26 o                         
   6  20   3         51.09         71.35        28.05 o                         
   7  20   3         12.67        -16.43        16.43 o                         
   8  20   3          2.19         28.47        20.56 o                         
   9  20   3         97.70         43.27        23.45 o                         
  10  20   3         30.31         23.10        21.75 o                         
  11  20   3         53.83         20.54        34.99 o                         
 -10  21   3          9.95          6.07        36.21 o                         
  -9  21   3        389.39        467.64        63.92 o                         
  -8  21   3         70.03         72.89        32.52 o                         
  -7  21   3         21.80         57.40        27.14 o                         
  -6  21   3          1.28         -7.31        19.73 o                         
  -5  21   3         11.83         -2.14        17.47 o                         
  -4  21   3         13.62          8.91        18.50 o                         
  -3  21   3         27.38         29.13        19.70 o                         
  -2  21   3         55.38         81.97        22.39 o                         
  -1  21   3         17.13         21.84        19.03 o                         
   0  21   3         99.74         95.62        23.91 o                         
   1  21   3        452.00        509.82        35.67 o                         
   2  21   3          1.22          9.30        15.55 o                         
   3  21   3         93.63        114.06        31.39 o                         
   4  21   3          1.76         14.15        17.36 o                         
   5  21   3          6.92        -16.37        16.56 o                         
   6  21   3         56.55          8.84        20.94 o                         
   7  21   3          4.72         30.16        22.58 o                         
   8  21   3        327.16        231.48        42.75 o                         
   9  21   3          1.01          0.92        44.01 o                         
  -8  22   3          0.15         -1.83        44.92 o                         
  -7  22   3          5.35        -22.62        22.62 o                         
  -6  22   3          0.02         -3.26        33.81 o                         
  -5  22   3         91.44         49.54        24.76 o                         
  -4  22   3          6.94        -18.32        18.32 o                         
  -3  22   3         17.08         39.83        21.62 o                         
  -2  22   3          3.92         13.27        20.51 o                         
  -1  22   3          1.56         17.84        19.16 o                         
   0  22   3         10.62         12.40        18.69 o                         
   1  22   3          1.30         14.99        19.74 o                         
   2  22   3         89.80         94.61        25.10 o                         
   3  22   3        110.12         77.81        25.12 o                         
   4  22   3        229.10        209.35        32.50 o                         
   5  22   3        527.51        601.72        45.91 o                         
   6  22   3         29.29         14.80        22.67 o                         
   7  22   3        125.17         85.26        53.17 o                         
  -4  23   3          8.18          1.24        31.27 o                         
  -3  23   3         44.70         19.70        26.65 o                         
  -2  23   3         11.91         59.73        25.94 o                         
  -1  23   3        121.43        148.87        30.78 o                         
   0  23   3        122.41        133.48        28.94 o                         
   1  23   3         46.06         37.40        22.86 o                         
   2  23   3          5.42         46.76        44.01 o                         
   3  23   3        200.96        187.94        62.34 o                         
   4  23   3          3.16         30.25        44.01 o                         
 -22   0   4        141.96        150.57        37.84 o                         
 -20   0   4         31.99         23.37        28.42 o                         
 -18   0   4          4.43         48.69        23.60 o                         
 -16   0   4        194.19        222.92        33.90 o                         
 -14   0   4         27.70         12.09        11.31 o                         
 -12   0   4         36.30         49.59        10.47 o                         
 -10   0   4       2663.47       2557.59        58.54 o                         
  -8   0   4       7049.87       7251.57       167.72 o                         
  -6   0   4       2312.54       2100.69        45.88 o                         
  -4   0   4       3657.23       3422.44        56.49 o                         
  -2   0   4      84180.62      88065.06      1422.80 o                         
   0   0   4      30954.32      33525.37       478.87 o                         
   2   0   4       3059.10       3071.97        51.68 o                         
   4   0   4      17008.20      16957.58       250.25 o                         
   6   0   4         19.56         11.58         7.92 o                         
   8   0   4       5893.07       5763.03       185.41 o                         
  10   0   4       5197.09       4544.28       188.40 o                         
  12   0   4       1004.65        922.18        48.41 o                         
  14   0   4        914.89       1032.21       104.52 o                         
  16   0   4         53.50         32.01        18.15 o                         
  18   0   4        270.85        218.97        49.97 o                         
  20   0   4         70.88         55.19        31.63 o                         
 -23   1   4         26.87         26.19        20.13 o                         
 -22   1   4         42.90         56.32        22.06 o                         
 -21   1   4        351.30        361.77        33.12 o                         
 -20   1   4         71.43         52.13        21.70 o                         
 -19   1   4         23.04         28.99        16.16 o                         
 -18   1   4         93.13         96.95        20.38 o                         
 -17   1   4       1290.56       1386.19        47.43 o                         
 -16   1   4         36.80         24.26        13.68 o                         
 -15   1   4       1329.61       1370.22        37.97 o                         
 -14   1   4         63.61         89.32        20.76 o                         
 -13   1   4        276.55        275.81        14.55 o                         
 -12   1   4       3134.76       2951.31        49.77 o                         
 -11   1   4        120.39        128.37         9.38 o                         
 -10   1   4       1070.83        955.08        19.80 o                         
  -9   1   4       2911.16       2834.56        44.26 o                         
  -8   1   4        198.05        176.69         8.51 o                         
  -7   1   4         56.61         39.37         7.05 o                         
  -6   1   4        693.39        618.75        12.97 o                         
  -5   1   4      11481.58      11309.47       127.99 o                         
  -4   1   4       1122.80        992.97        16.63 o                         
  -3   1   4       1129.90        979.61        18.50 o                         
  -2   1   4        641.49        933.90        21.32 o                         
  -1   1   4       2362.33       2557.56        32.79 o                         
   0   1   4       1798.44       2129.84        28.34 o                         
   1   1   4       8320.08       8082.10        87.32 o                         
   2   1   4        245.79        161.02         7.25 o                         
   3   1   4      13785.60      14285.15       159.88 o                         
   4   1   4         12.90         19.61         4.95 o                         
   5   1   4        210.88        235.41         7.82 o                         
   6   1   4       7154.01       6868.89        91.89 o                         
   7   1   4       4201.85       3925.93        58.41 o                         
   8   1   4       1896.71       1745.90        32.91 o                         
   9   1   4       2957.25       2937.06        52.70 o                         
  10   1   4       4112.71       4100.84        82.09 o                         
  11   1   4        331.36        412.98        26.86 o                         
  12   1   4        991.82        970.48        30.79 o                         
  13   1   4       3019.90       3069.74        63.62 o                         
  14   1   4        240.03        226.48        21.63 o                         
  15   1   4        715.93        739.74        38.04 o                         
  16   1   4         73.93         57.98        27.52 o                         
  17   1   4        207.32        171.71        24.54 o                         
  18   1   4        143.09        110.51        22.19 o                         
  19   1   4        131.04        156.04        25.35 o                         
  20   1   4         16.43         12.83        17.42 o                         
  21   1   4        131.49        171.02        28.21 o                         
 -23   2   4         59.30         53.67        28.59 o                         
 -22   2   4        140.69        205.19        38.64 o                         
 -21   2   4        119.16        105.48        23.49 o                         
 -20   2   4        162.17        138.23        24.14 o                         
 -19   2   4        164.22        173.87        24.13 o                         
 -18   2   4          2.02        -14.77        15.35 o                         
 -17   2   4        514.24        537.06        37.32 o                         
 -16   2   4         40.62         19.97        15.37 o                         
 -15   2   4         10.74          2.19        10.58 o                         
 -14   2   4        170.73        139.80        13.22 o                         
 -13   2   4         72.10         74.18        10.49 o                         
 -12   2   4        410.33        403.97        16.24 o                         
 -11   2   4        434.41        425.21        25.01 o                         
 -10   2   4       5103.64       4801.05        68.18 o                         
  -9   2   4       1285.05       1211.92        28.00 o                         
  -8   2   4        248.84        239.96         7.93 o                         
  -7   2   4        518.83        488.60        11.00 o                         
  -6   2   4       1131.21       1227.41        34.61 o                         
  -5   2   4        761.74        693.09        14.08 o                         
  -4   2   4      12422.91      12946.21       135.65 o                         
  -3   2   4       2066.55       2173.35        31.11 o                         
  -2   2   4        508.86        437.25         9.46 o                         
  -1   2   4      20618.88      21999.69       224.73 o                         
   0   2   4       3795.17       3916.95        44.68 o                         
   1   2   4       1403.86       1441.83        21.10 o                         
   2   2   4      11130.38      11590.42       130.97 o                         
   3   2   4       1873.63       1897.73        25.62 o                         
   4   2   4        563.49        630.89        13.14 o                         
   5   2   4       2683.73       2702.31        38.69 o                         
   6   2   4         92.34         68.11         7.00 o                         
   7   2   4        145.69        148.45         9.33 o                         
   8   2   4       3439.08       3246.67        47.90 o                         
   9   2   4         11.76         15.84         7.13 o                         
  10   2   4       1521.10       1561.87        30.39 o                         
  11   2   4        121.45         99.27        13.13 o                         
  12   2   4        341.40        312.95        18.99 o                         
  13   2   4        215.29        195.83        18.62 o                         
  14   2   4         22.07          1.44        10.27 o                         
  15   2   4         79.73         68.56        15.53 o                         
  16   2   4         65.70         68.41        34.51 o                         
  17   2   4         50.23         37.36        16.47 o                         
  18   2   4        547.91        731.44        43.45 o                         
  19   2   4         43.01         52.40        18.09 o                         
  20   2   4          1.71        -15.34        15.34 o                         
  21   2   4         49.12         49.63        22.02 o                         
 -23   3   4         16.58          1.72        20.87 o                         
 -22   3   4         33.98         41.78        21.59 o                         
 -21   3   4          8.13         -0.93        16.86 o                         
 -20   3   4          3.80          9.35        15.12 o                         
 -19   3   4         14.23         16.28        16.11 o                         
 -18   3   4          1.01         16.07        17.50 o                         
 -17   3   4         76.19         69.04        25.43 o                         
 -16   3   4         45.33         42.24        14.98 o                         
 -15   3   4        313.96        317.11        19.24 o                         
 -14   3   4        258.35        246.81        18.86 o                         
 -13   3   4       1338.71       1264.53        31.84 o                         
 -12   3   4        424.49        424.23        21.97 o                         
 -11   3   4        188.60        190.81        14.54 o                         
 -10   3   4       2838.56       2795.04        56.28 o                         
  -9   3   4       1101.46       1011.76        23.71 o                         
  -8   3   4         24.20         25.00         6.32 o                         
  -7   3   4        384.55        494.47        13.90 o                         
  -6   3   4       2280.24       2566.18        36.95 o                         
  -5   3   4        202.86        219.36         8.40 o                         
  -4   3   4      19001.36      18723.41       229.92 o                         
  -3   3   4        406.88        378.38        10.07 o                         
  -2   3   4      12666.82      12637.73       132.26 o                         
  -1   3   4        409.70        516.04        14.86 o                         
   0   3   4       1819.80       1763.39        25.01 o                         
   1   3   4       3617.18       3894.13        48.43 o                         
   2   3   4       2650.65       2586.40        32.59 o                         
   3   3   4       2480.59       2622.05        33.51 o                         
   4   3   4       5059.17       5252.24        60.70 o                         
   5   3   4       1624.97       1765.53        28.81 o                         
   6   3   4       1707.16       1438.39        28.17 o                         
   7   3   4        949.17        960.63        20.87 o                         
   8   3   4         20.83         35.83         6.78 o                         
   9   3   4        825.16        772.58        20.26 o                         
  10   3   4       1020.71        977.17        26.64 o                         
  11   3   4       1490.07       1316.19        32.20 o                         
  12   3   4          9.65         -2.04         9.06 o                         
  13   3   4        226.94        249.23        19.78 o                         
  14   3   4          3.19         -4.40         9.58 o                         
  15   3   4        152.35        114.16        21.03 o                         
  16   3   4        792.17        803.35        38.27 o                         
  17   3   4         81.64        108.54        21.35 o                         
  18   3   4        195.60        186.47        31.30 o                         
  19   3   4         19.62         37.80        17.97 o                         
  20   3   4          0.41         13.33        17.25 o                         
  21   3   4         69.97         74.71        25.14 o                         
 -23   4   4          2.05          9.17        46.76 o                         
 -22   4   4        430.33        467.00        62.06 o                         
 -21   4   4         82.50         86.42        22.48 o                         
 -20   4   4        310.80        345.92        65.72 o                         
 -19   4   4         33.65         22.05        19.17 o                         
 -18   4   4        374.92        404.70        35.89 o                         
 -17   4   4        351.02        384.76        57.77 o                         
 -16   4   4         82.72         74.31        14.50 o                         
 -15   4   4          0.75         14.42        10.94 o                         
 -14   4   4         22.41         34.80        11.12 o                         
 -13   4   4       1446.72       1249.88        30.24 o                         
 -12   4   4       1584.19       1491.29        35.86 o                         
 -11   4   4          3.75         -6.37         6.37 o                         
 -10   4   4       6003.04       5635.23        92.39 o                         
  -9   4   4       1999.81       1868.13        35.04 o                         
  -8   4   4         76.55         87.69         8.10 o                         
  -7   4   4        586.19        528.49        14.36 o                         
  -6   4   4      11021.20      11625.29       135.12 o                         
  -5   4   4        343.44        391.98        11.24 o                         
  -4   4   4       4451.50       3978.07        54.40 o                         
  -3   4   4        572.86        556.54        14.28 o                         
  -2   4   4        498.55        463.27        10.51 o                         
  -1   4   4        784.14        840.83        15.26 o                         
   0   4   4       3223.52       3362.30        43.13 o                         
   1   4   4        107.73        107.43         6.30 o                         
   2   4   4      12102.53      11786.72       125.67 o                         
   3   4   4       3196.13       3536.72        43.58 o                         
   4   4   4        349.89        461.15        11.16 o                         
   5   4   4          0.16          5.00         3.53 o                         
   6   4   4        783.39        740.22        17.76 o                         
   7   4   4       1137.81       1050.95        22.37 o                         
   8   4   4       2871.53       2837.80        44.56 o                         
   9   4   4          1.73          6.30         6.57 o                         
  10   4   4        713.72        719.97        21.06 o                         
  11   4   4       3280.91       2987.91        49.56 o                         
  12   4   4        555.23        486.84        20.66 o                         
  13   4   4         41.74         20.25        12.15 o                         
  14   4   4        147.92        176.20        30.83 o                         
  15   4   4        116.42        110.05        19.18 o                         
  16   4   4         38.34         15.84        19.06 o                         
  17   4   4          9.93          1.54        15.19 o                         
  18   4   4         61.37        133.70        33.83 o                         
  19   4   4         38.53         36.42        29.55 o                         
  20   4   4         27.07         16.77        17.50 o                         
  21   4   4          1.73         -7.88        19.28 o                         
 -23   5   4        139.92        116.43        61.43 o                         
 -22   5   4         19.19         22.59        20.50 o                         
 -21   5   4         77.92         91.31        21.53 o                         
 -20   5   4         11.72         13.39        19.52 o                         
 -19   5   4         91.57        107.89        25.62 o                         
 -18   5   4       1182.44       1379.28        81.59 o                         
 -17   5   4        259.49        335.47        32.77 o                         
 -16   5   4        426.03        398.35        22.85 o                         
 -15   5   4        126.16         99.35        26.62 o                         
 -14   5   4         23.89         35.83        11.11 o                         
 -13   5   4         47.28         52.92        11.62 o                         
 -12   5   4       4640.47       4458.49        70.90 o                         
 -11   5   4         29.68         15.29         7.93 o                         
 -10   5   4          3.12         -5.54         6.28 o                         
  -9   5   4         55.29         75.20         9.06 o                         
  -8   5   4       1524.00       1621.73        31.11 o                         
  -7   5   4        245.84        238.92        10.20 o                         
  -6   5   4          1.63          3.37         5.07 o                         
  -5   5   4       5677.63       5259.79        65.45 o                         
  -4   5   4         42.07         86.10         9.34 o                         
  -3   5   4      12745.49      12690.21       155.28 o                         
  -2   5   4      19639.76      19873.64       220.70 o                         
  -1   5   4         51.45         54.45         5.62 o                         
   0   5   4        910.37        797.48        14.71 o                         
   1   5   4       6806.50       6887.00        77.24 o                         
   2   5   4        146.87        154.39         7.12 o                         
   3   5   4       6485.65       6093.97        70.22 o                         
   4   5   4        150.23        129.48         8.62 o                         
   5   5   4       1595.26       1777.08        26.90 o                         
   6   5   4        654.27        641.99        16.93 o                         
   7   5   4        234.95        278.67        15.83 o                         
   8   5   4       1118.38       1106.43        24.61 o                         
   9   5   4       2205.46       1972.76        36.02 o                         
  10   5   4       3172.60       3045.32        49.64 o                         
  11   5   4        122.56         73.08        10.15 o                         
  12   5   4          6.19         17.65         9.45 o                         
  13   5   4       1000.45        944.61        43.71 o                         
  14   5   4        234.76        221.80        21.80 o                         
  15   5   4       1477.96       1658.43        54.22 o                         
  16   5   4        626.04        656.14        34.95 o                         
  17   5   4        297.88        287.33        30.86 o                         
  18   5   4         50.91         68.46        21.22 o                         
  19   5   4         13.78          4.63        20.34 o                         
  20   5   4          3.86         -0.81        24.18 o                         
  21   5   4        173.58        146.20        28.13 o                         
 -22   6   4         55.64         10.94        19.09 o                         
 -21   6   4          4.77         31.72        22.78 o                         
 -20   6   4         96.58         82.15        24.40 o                         
 -19   6   4        142.66        121.33        49.78 o                         
 -18   6   4        240.58        213.68        46.66 o                         
 -17   6   4        198.09        242.62        26.48 o                         
 -16   6   4        249.15        242.96        22.14 o                         
 -15   6   4        107.56         94.98        18.46 o                         
 -14   6   4         39.80         37.28        10.79 o                         
 -13   6   4          4.36         -5.39         8.41 o                         
 -12   6   4        685.86        711.19        26.25 o                         
 -11   6   4        497.65        409.07        33.02 o                         
 -10   6   4         39.56         38.41        10.55 o                         
  -9   6   4       1972.23       1821.99        39.78 o                         
  -8   6   4        987.95        971.10        23.78 o                         
  -7   6   4       2681.76       2697.08        45.06 o                         
  -6   6   4        336.54        337.39        13.12 o                         
  -5   6   4       5710.31       5380.13        83.46 o                         
  -4   6   4        240.94        344.98        12.59 o                         
  -3   6   4       9012.68       9298.48       144.87 o                         
  -2   6   4       1990.13       1963.66        27.65 o                         
  -1   6   4        621.72        602.65        12.78 o                         
   0   6   4         16.65          7.25         5.46 o                         
   1   6   4       7243.93       7318.38        82.63 o                         
   2   6   4          0.28         22.86         4.79 o                         
   3   6   4       5504.59       5099.06        61.23 o                         
   4   6   4       6466.98       6280.15        84.46 o                         
   5   6   4       3718.58       3572.96        46.73 o                         
   6   6   4         90.48         75.64         7.00 o                         
   7   6   4       1064.98       1005.30        25.10 o                         
   8   6   4        508.46        462.79        16.26 o                         
   9   6   4       2487.91       2370.23        41.26 o                         
  10   6   4        139.22        167.38        17.94 o                         
  11   6   4       1396.25       1310.73        30.35 o                         
  12   6   4         12.41          4.62         8.13 o                         
  13   6   4         76.72         67.27        14.03 o                         
  14   6   4        452.30        530.00        33.11 o                         
  15   6   4         40.47         20.17        16.87 o                         
  16   6   4        328.60        417.80        31.10 o                         
  17   6   4        167.23        167.60        25.00 o                         
  18   6   4         76.56         90.55        25.41 o                         
  19   6   4         15.24         -4.50        17.42 o                         
  20   6   4         22.30         28.08        25.01 o                         
  21   6   4          5.75         32.18        31.59 o                         
 -22   7   4         82.74        102.12        40.80 o                         
 -21   7   4        195.03        167.54        32.09 o                         
 -20   7   4          8.16        -18.87        18.87 o                         
 -19   7   4        106.30         65.00        22.19 o                         
 -18   7   4          5.09         18.56        23.29 o                         
 -17   7   4         35.15         30.95        20.15 o                         
 -16   7   4       1110.95       1091.42        38.46 o                         
 -15   7   4          4.18          2.37        10.16 o                         
 -14   7   4        985.15       1042.69        31.50 o                         
 -13   7   4         39.82         26.45        11.27 o                         
 -12   7   4          2.74          5.14         8.95 o                         
 -11   7   4        818.36        735.54        25.72 o                         
 -10   7   4        439.76        390.32        18.90 o                         
  -9   7   4        259.26        267.02        18.50 o                         
  -8   7   4       1141.66       1127.29        37.05 o                         
  -7   7   4        471.26        473.79        16.44 o                         
  -6   7   4        996.84       1079.05        20.40 o                         
  -5   7   4        647.34        759.83        29.78 o                         
  -4   7   4         47.28         20.97         5.01 o                         
  -3   7   4          5.41         10.76         5.39 o                         
  -2   7   4          8.87          7.07         4.05 o                         
  -1   7   4         22.18         15.08         4.47 o                         
   0   7   4        196.13        196.75         8.96 o                         
   1   7   4          5.63         10.86         4.25 o                         
   2   7   4        290.96        303.33        10.00 o                         
   3   7   4       2025.56       1860.82        30.09 o                         
   4   7   4        112.68        126.35         8.56 o                         
   5   7   4        206.19        234.36         9.99 o                         
   6   7   4       2580.70       2413.82        35.98 o                         
   7   7   4        122.49        132.48        11.24 o                         
   8   7   4       1882.44       1864.71        36.31 o                         
   9   7   4          4.31         -4.09         6.25 o                         
  10   7   4        171.03        221.22        15.27 o                         
  11   7   4        426.44        422.62        17.74 o                         
  12   7   4         56.04         75.42        12.34 o                         
  13   7   4         11.68         18.98        12.09 o                         
  14   7   4        716.15        742.04        31.89 o                         
  15   7   4         38.11         41.74        15.50 o                         
  16   7   4          2.68         -4.34        19.58 o                         
  17   7   4          0.04          0.20        15.85 o                         
  18   7   4        180.90        141.56        27.52 o                         
  19   7   4         29.06         43.42        21.60 o                         
  20   7   4          4.32         16.01        23.22 o                         
  21   7   4         53.95         78.85        52.26 o                         
 -21   8   4          8.97         21.17        28.44 o                         
 -20   8   4        315.53        365.41        56.38 o                         
 -19   8   4        183.62        121.98        30.46 o                         
 -18   8   4        116.78        106.04        21.59 o                         
 -17   8   4         37.86         46.34        17.56 o                         
 -16   8   4        272.54        275.52        21.98 o                         
 -15   8   4         20.34          1.84        10.51 o                         
 -14   8   4         13.10          2.81        10.94 o                         
 -13   8   4        308.48        322.01        21.08 o                         
 -12   8   4       1186.88       1184.31        31.40 o                         
 -11   8   4       2480.36       2469.35        47.61 o                         
 -10   8   4       3030.21       3056.90        53.79 o                         
  -9   8   4         12.50         18.29         8.53 o                         
  -8   8   4       1968.82       2003.73        35.91 o                         
  -7   8   4        134.34        110.10         9.92 o                         
  -6   8   4        236.26        231.19        10.50 o                         
  -5   8   4       1983.16       1943.06        38.68 o                         
  -4   8   4         13.00         12.54         5.09 o                         
  -3   8   4       3514.81       3386.29        48.04 o                         
  -2   8   4        282.46        324.05         9.59 o                         
  -1   8   4          4.89          6.86         5.93 o                         
   0   8   4        376.64        424.41        12.68 o                         
   1   8   4       3973.78       3872.22        55.01 o                         
   2   8   4         83.17         71.46         6.93 o                         
   3   8   4       1277.90       1240.76        24.43 o                         
   4   8   4       1174.43       1230.53        24.01 o                         
   5   8   4        215.47        222.23        11.95 o                         
   6   8   4        111.22        136.07         9.88 o                         
   7   8   4         32.42         15.01         7.60 o                         
   8   8   4         57.06         58.33         9.32 o                         
   9   8   4       1458.63       1537.78        36.78 o                         
  10   8   4        700.47        669.45        21.78 o                         
  11   8   4        173.77        191.08        14.95 o                         
  12   8   4        698.38        659.54        29.81 o                         
  13   8   4          5.33          7.05        11.45 o                         
  14   8   4        106.69        109.70        21.82 o                         
  15   8   4        748.77        712.30        35.75 o                         
  16   8   4         58.84         76.18        18.32 o                         
  17   8   4        353.44        390.68        34.15 o                         
  18   8   4         70.16        107.62        24.13 o                         
  19   8   4          7.47         21.05        20.30 o                         
  20   8   4        123.36        103.17        30.71 o                         
 -21   9   4        150.34        169.15        41.47 o                         
 -20   9   4          2.46         -1.99        26.48 o                         
 -19   9   4          0.37         36.84        26.20 o                         
 -18   9   4          8.98         18.84        29.05 o                         
 -17   9   4        290.53        239.15        24.73 o                         
 -16   9   4        162.79        202.96        30.40 o                         
 -15   9   4         57.22         68.04        14.23 o                         
 -14   9   4          7.45         -0.43         9.94 o                         
 -13   9   4        419.94        424.93        23.07 o                         
 -12   9   4         59.01         45.98        11.01 o                         
 -11   9   4         11.01          7.51         8.80 o                         
 -10   9   4       1017.87       1043.29        27.89 o                         
  -9   9   4       1858.64       1846.42        38.09 o                         
  -8   9   4        143.39        134.20        11.27 o                         
  -7   9   4       4202.14       4237.29        67.82 o                         
  -6   9   4       2231.43       2174.76        39.75 o                         
  -5   9   4         61.83         74.48         7.45 o                         
  -4   9   4       1401.86       1433.49        25.85 o                         
  -3   9   4          0.34          1.18         5.49 o                         
  -2   9   4        613.90        556.93        15.98 o                         
  -1   9   4         34.50         35.61         6.76 o                         
   0   9   4       1775.48       1836.93        28.34 o                         
   1   9   4       4372.47       4247.60        54.20 o                         
   2   9   4       1663.32       1717.46        28.05 o                         
   3   9   4         17.50         21.96         5.86 o                         
   4   9   4        124.09        144.52        10.12 o                         
   5   9   4       6564.32       6423.23        78.86 o                         
   6   9   4       1119.54       1057.12        22.47 o                         
   7   9   4       3684.80       3534.60        55.10 o                         
   8   9   4         33.01         15.80         7.59 o                         
   9   9   4        650.67        622.28        25.20 o                         
  10   9   4        410.61        365.79        17.45 o                         
  11   9   4        488.10        545.28        23.27 o                         
  12   9   4       1537.79       1481.73        39.23 o                         
  13   9   4         11.73         16.28        11.04 o                         
  14   9   4        399.36        386.88        25.46 o                         
  15   9   4         53.95         24.04        13.91 o                         
  16   9   4          0.09         -2.38        13.20 o                         
  17   9   4          1.62          7.96        14.83 o                         
  18   9   4        474.75        534.25        48.63 o                         
  19   9   4         43.55         27.17        24.32 o                         
  20   9   4         34.74         36.74        26.42 o                         
 -21  10   4         42.61         -9.17        40.34 o                         
 -20  10   4          8.63          9.48        27.20 o                         
 -19  10   4         34.02         13.29        25.91 o                         
 -18  10   4         76.87         51.93        23.03 o                         
 -17  10   4         42.56         21.46        14.43 o                         
 -16  10   4         42.61         59.42        15.92 o                         
 -15  10   4        341.86        438.37        26.21 o                         
 -14  10   4          1.39          0.93        11.78 o                         
 -13  10   4        660.36        624.49        32.06 o                         
 -12  10   4         32.54         38.22        15.10 o                         
 -11  10   4       1386.38       1409.19        39.55 o                         
 -10  10   4        719.27        739.65        33.53 o                         
  -9  10   4        350.75        341.31        20.47 o                         
  -8  10   4        112.86        100.54        15.85 o                         
  -7  10   4       1167.41       1193.78        34.48 o                         
  -6  10   4       2817.56       2742.48        75.49 o                         
  -5  10   4        724.62        702.54        21.25 o                         
  -4  10   4       1621.41       1617.73        42.16 o                         
  -3  10   4         44.66         77.62         9.45 o                         
  -2  10   4        222.60        206.84        11.79 o                         
  -1  10   4      13709.97      13113.30       155.92 o                         
   0  10   4       1164.54       1093.87        23.96 o                         
   1  10   4        789.53        709.79        18.98 o                         
   2  10   4       5886.15       5655.89        70.14 o                         
   3  10   4       1718.46       1678.41        28.86 o                         
   4  10   4        119.14        127.54        10.20 o                         
   5  10   4       3916.53       3826.35        53.23 o                         
   6  10   4          2.07          6.26         6.38 o                         
   7  10   4         18.08         21.85         7.93 o                         
   8  10   4        269.09        280.57        15.53 o                         
   9  10   4        673.35        624.18        21.36 o                         
  10  10   4         17.55         30.11        10.79 o                         
  11  10   4       1412.62       1418.23        38.18 o                         
  12  10   4         38.66         23.80        11.75 o                         
  13  10   4          5.13         -7.96        11.19 o                         
  14  10   4          0.16        -10.59        10.59 o                         
  15  10   4          0.21        -15.85        15.85 o                         
  16  10   4        113.94         79.06        22.95 o                         
  17  10   4        119.21        113.27        25.00 o                         
  18  10   4          3.20         17.83        22.20 o                         
  19  10   4         24.49         29.82        25.08 o                         
 -20  11   4         10.86         23.60        27.67 o                         
 -19  11   4        128.75        104.01        36.42 o                         
 -18  11   4         11.75         39.56        20.85 o                         
 -17  11   4        152.95        134.69        21.42 o                         
 -16  11   4        560.72        580.60        31.51 o                         
 -15  11   4         26.90          6.46        15.21 o                         
 -14  11   4        410.49        419.10        26.12 o                         
 -13  11   4        424.89        418.14        28.21 o                         
 -12  11   4        158.30        198.47        24.49 o                         
 -11  11   4         13.49         33.85        12.22 o                         
 -10  11   4        121.76        114.03        15.38 o                         
  -9  11   4        111.87        155.91        17.07 o                         
  -8  11   4        654.24        658.59        31.60 o                         
  -7  11   4       2452.11       2470.16        54.37 o                         
  -6  11   4       4116.31       4037.63        75.16 o                         
  -5  11   4        287.58        294.82        15.75 o                         
  -4  11   4         80.51        103.29        10.27 o                         
  -3  11   4       2529.78       2421.74        41.19 o                         
  -2  11   4       4713.36       4596.46        65.56 o                         
  -1  11   4        121.41        154.55        14.03 o                         
   0  11   4       2678.00       2434.17        41.04 o                         
   1  11   4        636.44        579.38        17.76 o                         
   2  11   4         18.14         20.15         7.70 o                         
   3  11   4         75.93         97.02        10.13 o                         
   4  11   4       5122.13       4807.14        63.71 o                         
   5  11   4        331.89        329.10        13.30 o                         
   6  11   4       1690.68       1755.38        32.07 o                         
   7  11   4        140.29        128.65        12.39 o                         
   8  11   4         57.10         89.12        11.53 o                         
   9  11   4         68.36         54.53        12.17 o                         
  10  11   4         17.15         27.57        12.61 o                         
  11  11   4        481.28        472.66        26.11 o                         
  12  11   4        663.35        704.00        31.57 o                         
  13  11   4         61.19         49.60        15.75 o                         
  14  11   4        284.88        245.16        27.83 o                         
  15  11   4         83.31         81.68        21.88 o                         
  16  11   4          2.83         -9.75        17.01 o                         
  17  11   4         48.53         20.67        23.82 o                         
  18  11   4         43.83         43.05        23.11 o                         
  19  11   4        161.41        182.73        35.68 o                         
 -20  12   4        103.06         74.26        51.34 o                         
 -19  12   4         26.31         45.65        26.39 o                         
 -18  12   4        142.71        134.46        24.79 o                         
 -17  12   4          6.08         -0.43        16.14 o                         
 -16  12   4        157.99        163.07        23.13 o                         
 -15  12   4          8.91          5.53        14.34 o                         
 -14  12   4         13.41          3.61        13.32 o                         
 -13  12   4         21.98         17.41        16.28 o                         
 -12  12   4         50.04         26.18        14.38 o                         
 -11  12   4         11.34         16.28        12.13 o                         
 -10  12   4       1376.07       1339.72        86.66 o                         
  -9  12   4        206.50        227.62        29.64 o                         
  -8  12   4        170.34        167.48        20.89 o                         
  -7  12   4         76.43         57.54        12.73 o                         
  -6  12   4       2282.46       2278.61        52.94 o                         
  -5  12   4       2282.67       2170.56        39.82 o                         
  -4  12   4        122.15        106.92        15.81 o                         
  -3  12   4        800.96        795.92        32.41 o                         
  -2  12   4       1673.34       1614.51        50.02 o                         
  -1  12   4         53.96         65.90        10.70 o                         
   0  12   4       4291.50       3918.26        65.91 o                         
   1  12   4        463.42        429.32        20.27 o                         
   2  12   4         44.27         27.18         9.31 o                         
   3  12   4       3996.00       3931.66        66.74 o                         
   4  12   4         39.58         61.87        11.57 o                         
   5  12   4       1789.00       1737.28        39.48 o                         
   6  12   4         25.35         -2.87         8.90 o                         
   7  12   4        259.95        299.93        23.58 o                         
   8  12   4        121.56        102.25        20.85 o                         
   9  12   4        197.21        214.74        20.68 o                         
  10  12   4       1329.93       1358.85        42.51 o                         
  11  12   4          0.22         -6.81        11.52 o                         
  12  12   4          0.03          4.24        12.43 o                         
  13  12   4          7.70         10.81        13.68 o                         
  14  12   4          1.49         -0.12        21.53 o                         
  15  12   4         69.51         40.77        18.75 o                         
  16  12   4          4.75         -0.54        17.44 o                         
  17  12   4          1.34          7.70        19.65 o                         
  18  12   4         10.49         41.89        27.09 o                         
 -19  13   4         27.11         15.14        22.00 o                         
 -18  13   4         43.43         53.61        22.51 o                         
 -17  13   4        125.10         91.38        20.59 o                         
 -16  13   4          5.47         31.70        17.21 o                         
 -15  13   4         27.41         39.96        17.09 o                         
 -14  13   4        365.75        348.77        28.32 o                         
 -13  13   4         33.01         15.54        15.83 o                         
 -12  13   4        447.55        410.26        29.92 o                         
 -11  13   4         37.13         26.20        22.38 o                         
 -10  13   4         52.08         54.08        17.47 o                         
  -9  13   4        741.10        729.51        34.66 o                         
  -8  13   4         93.90        108.41        21.04 o                         
  -7  13   4         39.70         30.81        12.60 o                         
  -6  13   4        503.86        536.67        25.46 o                         
  -5  13   4       1264.78       1250.34        68.01 o                         
  -4  13   4         41.72         46.32        10.79 o                         
  -3  13   4         39.69         36.15        11.88 o                         
  -2  13   4        181.79        156.22        14.99 o                         
  -1  13   4        127.44         88.56        14.27 o                         
   0  13   4        696.23        728.74        24.88 o                         
   1  13   4        321.19        238.75        17.46 o                         
   2  13   4        981.66        933.98        34.85 o                         
   3  13   4        116.01        148.43        15.43 o                         
   4  13   4        871.36        811.37        27.05 o                         
   5  13   4        522.89        564.79        25.42 o                         
   6  13   4        307.27        340.30        23.45 o                         
   7  13   4        754.04        722.17        30.00 o                         
   8  13   4        630.15        694.10        34.65 o                         
   9  13   4         31.79         20.88        19.72 o                         
  10  13   4          4.29          9.46        13.95 o                         
  11  13   4         70.59        114.81        22.11 o                         
  12  13   4          1.04         21.01        16.75 o                         
  13  13   4         56.26         41.95        18.41 o                         
  14  13   4         73.33         84.23        38.27 o                         
  15  13   4        181.41        220.98        48.18 o                         
  16  13   4         21.78         21.52        22.48 o                         
  17  13   4          4.22         12.00        24.02 o                         
  18  13   4        137.44        100.85        55.93 o                         
 -18  14   4        115.10        102.18        27.31 o                         
 -17  14   4        129.37        125.19        34.95 o                         
 -16  14   4         25.60         24.98        18.42 o                         
 -15  14   4        203.11        115.77        24.36 o                         
 -14  14   4        396.99        426.08        35.92 o                         
 -13  14   4         28.53         19.02        19.12 o                         
 -12  14   4         74.96         64.89        26.41 o                         
 -11  14   4        103.59         92.58        24.45 o                         
 -10  14   4        179.26        152.89        23.03 o                         
  -9  14   4       1345.74       1397.91        49.43 o                         
  -8  14   4       1936.27       2030.93        59.98 o                         
  -7  14   4          3.76         22.94        15.75 o                         
  -6  14   4        136.27        146.92        21.06 o                         
  -5  14   4       2802.92       2786.16        63.27 o                         
  -4  14   4         70.42         84.83        13.60 o                         
  -3  14   4         57.44         32.28        10.48 o                         
  -2  14   4        108.79        143.69        15.49 o                         
  -1  14   4        343.67        330.92        25.63 o                         
   0  14   4          4.61          4.33         9.09 o                         
   1  14   4          6.85          5.45         8.74 o                         
   2  14   4        157.76        160.56        16.66 o                         
   3  14   4        689.57        656.58        28.61 o                         
   4  14   4        150.82        187.97        19.21 o                         
   5  14   4        522.42        544.35        23.96 o                         
   6  14   4       2428.78       2452.64        58.93 o                         
   7  14   4        112.00        129.55        20.20 o                         
   8  14   4        166.47        197.13        36.13 o                         
   9  14   4          2.16        -10.02        12.28 o                         
  10  14   4        157.47        154.94        25.14 o                         
  11  14   4         23.49        -13.20        15.19 o                         
  12  14   4        525.82        549.83        36.10 o                         
  13  14   4         55.65         32.91        17.72 o                         
  14  14   4          7.52          7.30        18.51 o                         
  15  14   4          5.94         20.98        22.03 o                         
  16  14   4         66.70         27.14        26.11 o                         
  17  14   4        499.78        433.06        59.52 o                         
 -18  15   4         16.99          2.62        27.48 o                         
 -17  15   4        201.42        155.42        29.51 o                         
 -16  15   4         50.97         12.97        20.12 o                         
 -15  15   4        125.33         94.67        23.26 o                         
 -14  15   4         17.94         14.03        18.97 o                         
 -13  15   4        144.76        154.92        25.50 o                         
 -12  15   4        735.14        794.53        85.87 o                         
 -11  15   4        588.11        549.27        42.13 o                         
 -10  15   4        130.40        131.54        27.14 o                         
  -9  15   4        161.98        170.89        24.05 o                         
  -8  15   4        564.07        541.82        32.92 o                         
  -7  15   4        228.45        210.83        24.29 o                         
  -6  15   4          0.37         -2.57        10.83 o                         
  -5  15   4         56.52         44.40        14.00 o                         
  -4  15   4        201.60        203.49        21.63 o                         
  -3  15   4        425.86        391.39        21.63 o                         
  -2  15   4        474.18        448.12        22.44 o                         
  -1  15   4         35.74         52.09        12.50 o                         
   0  15   4        344.77        403.28        21.48 o                         
   1  15   4        218.59        193.48        22.69 o                         
   2  15   4       3497.33       3473.66        79.90 o                         
   3  15   4        258.88        277.95        21.30 o                         
   4  15   4       1020.53       1087.78        33.79 o                         
   5  15   4          0.42         10.75        10.92 o                         
   6  15   4        789.60        720.25        32.05 o                         
   7  15   4        132.77        175.30        30.23 o                         
   8  15   4       1977.54       2158.23        66.38 o                         
   9  15   4         13.02          5.48        15.39 o                         
  10  15   4        731.44        815.20        47.24 o                         
  11  15   4        215.77        231.90        32.55 o                         
  12  15   4          0.09         -1.06        16.10 o                         
  13  15   4        140.98        145.50        26.63 o                         
  14  15   4         56.10         76.67        22.68 o                         
  15  15   4         14.93         17.44        24.47 o                         
  16  15   4         19.16         -1.19        22.09 o                         
 -17  16   4         72.58         67.01        30.87 o                         
 -16  16   4         82.08         79.65        25.01 o                         
 -15  16   4         52.42         16.41        20.15 o                         
 -14  16   4          0.01         -4.58        16.92 o                         
 -13  16   4        226.12        182.61        28.31 o                         
 -12  16   4          3.18          0.25        19.85 o                         
 -11  16   4        328.65        355.17        39.93 o                         
 -10  16   4         15.07          7.23        20.12 o                         
  -9  16   4        694.16        689.41        37.85 o                         
  -8  16   4         57.41         94.56        20.81 o                         
  -7  16   4        320.56        304.00        39.30 o                         
  -6  16   4        289.67        337.55        40.01 o                         
  -5  16   4        612.55        595.00        30.34 o                         
  -4  16   4         70.03         71.20        16.53 o                         
  -3  16   4        147.17        125.20        18.85 o                         
  -2  16   4         51.94         60.28        13.39 o                         
  -1  16   4       1013.58       1040.52        33.78 o                         
   0  16   4        664.74        648.72        27.20 o                         
   1  16   4        455.74        417.33        23.38 o                         
   2  16   4        152.13        170.09        18.13 o                         
   3  16   4        227.13        182.87        28.63 o                         
   4  16   4         27.75          9.38        11.34 o                         
   5  16   4          0.55        -11.23        11.23 o                         
   6  16   4         24.65         23.26        13.53 o                         
   7  16   4        787.98        828.18        41.45 o                         
   8  16   4          6.73         -1.20        16.14 o                         
   9  16   4          5.29         16.74        17.22 o                         
  10  16   4         55.60         30.98        18.81 o                         
  11  16   4         90.89        103.78        44.65 o                         
  12  16   4         30.21         25.14        19.86 o                         
  13  16   4         54.60         28.06        26.60 o                         
  14  16   4        311.89        354.54        39.47 o                         
  15  16   4         57.92         10.66        25.23 o                         
 -16  17   4          2.22        -12.45        39.88 o                         
 -15  17   4        200.46        204.09        32.65 o                         
 -14  17   4         22.10         38.45        25.94 o                         
 -13  17   4        150.91        160.31        29.64 o                         
 -12  17   4          1.02        -18.72        18.72 o                         
 -11  17   4         43.55         -3.32        18.07 o                         
 -10  17   4         17.03         42.46        22.02 o                         
  -9  17   4        100.94         69.97        34.27 o                         
  -8  17   4        204.02        228.44        28.29 o                         
  -7  17   4          8.38          2.28        16.15 o                         
  -6  17   4        854.22        794.98        40.21 o                         
  -5  17   4         38.39         41.34        17.20 o                         
  -4  17   4         86.83         93.97        18.25 o                         
  -3  17   4          0.16         -2.14        12.77 o                         
  -2  17   4         58.52         76.11        14.08 o                         
  -1  17   4          0.02         13.59        11.91 o                         
   0  17   4         77.26         65.23        14.60 o                         
   1  17   4        128.26        130.49        17.29 o                         
   2  17   4         40.11         47.77        13.35 o                         
   3  17   4          2.38         -9.21        11.16 o                         
   4  17   4       1854.90       2055.61        51.22 o                         
   5  17   4        247.26        260.65        33.40 o                         
   6  17   4         10.01         -4.07        15.32 o                         
   7  17   4          2.34         -9.91        14.09 o                         
   8  17   4        203.39        175.63        26.85 o                         
   9  17   4         59.01         56.39        21.12 o                         
  10  17   4          1.91          7.79        17.57 o                         
  11  17   4         70.72         42.77        22.02 o                         
  12  17   4          0.75         15.94        18.78 o                         
  13  17   4         47.59         49.87        23.72 o                         
  14  17   4         54.07         65.31        26.46 o                         
 -15  18   4         11.95         16.07        42.17 o                         
 -14  18   4          0.32          3.12        21.15 o                         
 -13  18   4        498.37        475.19        45.07 o                         
 -12  18   4          0.32          6.05        18.25 o                         
 -11  18   4         44.55          4.23        19.56 o                         
 -10  18   4        132.34        112.41        27.57 o                         
  -9  18   4        368.58        352.22        41.15 o                         
  -8  18   4         14.52        -11.00        16.44 o                         
  -7  18   4          0.35          0.16        16.90 o                         
  -6  18   4        725.57        751.95        41.20 o                         
  -5  18   4          0.00         -0.66        15.33 o                         
  -4  18   4         51.06         59.89        18.28 o                         
  -3  18   4         51.59         67.40        17.34 o                         
  -2  18   4        184.57        211.72        26.86 o                         
  -1  18   4          3.49        -10.50        10.50 o                         
   0  18   4        421.58        491.20        26.47 o                         
   1  18   4         56.67         54.04        14.36 o                         
   2  18   4        168.19        159.37        19.53 o                         
   3  18   4        114.38        141.93        19.10 o                         
   4  18   4          6.64         -5.75        12.49 o                         
   5  18   4        177.49        209.11        34.27 o                         
   6  18   4          9.86          6.35        16.12 o                         
   7  18   4        227.05        266.97        31.98 o                         
   8  18   4          0.12          4.25        18.31 o                         
   9  18   4         36.23         20.36        18.44 o                         
  10  18   4        198.97        166.89        29.09 o                         
  11  18   4        122.92        112.35        27.55 o                         
  12  18   4        118.70         95.11        26.27 o                         
  13  18   4         26.65         24.14        21.96 o                         
 -13  19   4        123.49         80.12        25.01 o                         
 -12  19   4         38.99         21.36        20.31 o                         
 -11  19   4         85.36         77.26        29.28 o                         
 -10  19   4         26.90         38.06        23.31 o                         
  -9  19   4        128.42         85.64        28.56 o                         
  -8  19   4        415.52        470.13        38.19 o                         
  -7  19   4        277.78        315.31        36.77 o                         
  -6  19   4        262.38        241.50        30.69 o                         
  -5  19   4        354.62        422.28        35.89 o                         
  -4  19   4        305.65        282.74        31.08 o                         
  -3  19   4        237.52        232.29        29.06 o                         
  -2  19   4          0.00          1.24        16.16 o                         
  -1  19   4         91.63         73.30        18.52 o                         
   0  19   4         24.15         17.29        15.28 o                         
   1  19   4          7.19         -0.21        13.08 o                         
   2  19   4        699.12        775.70        36.98 o                         
   3  19   4         11.15        -12.13        12.34 o                         
   4  19   4         59.23         32.03        20.11 o                         
   5  19   4        146.28        109.98        23.61 o                         
   6  19   4        530.31        521.51        37.85 o                         
   7  19   4        174.69        165.05        28.40 o                         
   8  19   4        128.76        144.81        27.63 o                         
   9  19   4          0.06          2.87        19.10 o                         
  10  19   4         73.94         57.76        23.12 o                         
  11  19   4          0.08         22.29        22.45 o                         
  12  19   4         26.87         30.95        35.77 o                         
 -12  20   4          0.43        -20.17        42.17 o                         
 -11  20   4         10.65         11.80        21.57 o                         
 -10  20   4         49.20         30.80        23.47 o                         
  -9  20   4         67.89         41.74        26.09 o                         
  -8  20   4         48.52         74.70        26.44 o                         
  -7  20   4        291.60        343.84        35.35 o                         
  -6  20   4         55.49         54.65        28.45 o                         
  -5  20   4        115.90         74.64        22.01 o                         
  -4  20   4        376.27        420.45        36.76 o                         
  -3  20   4        212.08        198.57        28.43 o                         
  -2  20   4        497.80        538.19        56.90 o                         
  -1  20   4         20.72         27.76        17.23 o                         
   0  20   4        415.72        428.15        35.23 o                         
   1  20   4         87.70         73.56        18.01 o                         
   2  20   4        197.24        181.67        22.21 o                         
   3  20   4          4.41         -4.37        15.26 o                         
   4  20   4         25.76         16.02        18.42 o                         
   5  20   4         94.63         62.44        21.49 o                         
   6  20   4         95.44         81.88        23.58 o                         
   7  20   4         15.04         14.07        19.74 o                         
   8  20   4          4.32         30.02        21.04 o                         
   9  20   4          2.75        -10.06        20.51 o                         
  10  20   4          1.87         23.13        22.13 o                         
 -10  21   4         36.86         44.92        44.92 o                         
  -9  21   4        202.66        262.90        61.32 o                         
  -8  21   4          5.75          8.03        33.11 o                         
  -7  21   4         46.88         44.79        24.29 o                         
  -6  21   4        142.59        117.63        27.66 o                         
  -5  21   4          0.59         28.98        20.17 o                         
  -4  21   4         31.33         15.54        18.61 o                         
  -3  21   4        402.58        444.32        37.35 o                         
  -2  21   4         63.13         44.27        21.01 o                         
  -1  21   4          4.07         -4.88        17.16 o                         
   0  21   4         57.69         57.76        20.78 o                         
   1  21   4         71.22         97.79        24.56 o                         
   2  21   4        320.06        303.95        30.44 o                         
   3  21   4          9.23         -6.19        17.91 o                         
   4  21   4        414.11        379.07        52.66 o                         
   5  21   4        176.05        162.35        29.43 o                         
   6  21   4        183.36        184.48        38.17 o                         
   7  21   4        335.95        294.43        36.60 o                         
   8  21   4          8.91         26.21        22.65 o                         
   9  21   4          0.13         66.01        50.42 o                         
  -8  22   4        239.70        260.37        67.84 o                         
  -7  22   4          0.35         22.49        27.32 o                         
  -6  22   4        111.69         72.70        26.03 o                         
  -5  22   4          9.69         21.09        19.54 o                         
  -4  22   4         84.64         63.37        23.97 o                         
  -3  22   4         72.65         69.45        22.09 o                         
  -2  22   4        269.54        222.90        32.62 o                         
  -1  22   4        190.82        221.95        32.46 o                         
   0  22   4        342.93        316.90        36.14 o                         
   1  22   4          5.03         -9.52        19.32 o                         
   2  22   4        240.43        250.98        66.07 o                         
   3  22   4          0.07         14.86        19.79 o                         
   4  22   4         20.51         36.91        22.01 o                         
   5  22   4          3.99         31.35        23.21 o                         
   6  22   4          0.16         14.38        30.01 o                         
  -4  23   4         13.53         57.76        46.76 o                         
  -3  23   4         48.20         55.44        35.45 o                         
  -2  23   4          6.03          2.20        23.90 o                         
  -1  23   4         34.89         -3.96        24.32 o                         
   0  23   4          0.73          1.60        27.79 o                         
   1  23   4         13.69         18.34        41.26 o                         
   2  23   4         83.62         88.01        46.76 o                         
   3  23   4          0.10         -5.50        44.01 o                         
 -23   0   5        309.99        413.28        56.05 o                         
 -21   0   5        392.45        560.05        67.84 o                         
 -19   0   5         47.74         49.61        26.85 o                         
 -17   0   5        554.63        564.44        43.67 o                         
 -15   0   5        230.10        289.75        31.77 o                         
 -13   0   5         69.61         94.21        16.16 o                         
 -11   0   5        267.80        229.61        14.66 o                         
  -9   0   5       2422.39       2394.46        65.20 o                         
  -7   0   5        710.39        691.20        24.22 o                         
  -5   0   5       7782.13       6982.61       108.96 o                         
  -3   0   5        565.16        937.35        23.17 o                         
  -1   0   5       7033.46       6640.26       101.31 o                         
   1   0   5      10953.21      11399.64       169.92 o                         
   3   0   5       4827.77       5413.60       103.19 o                         
   5   0   5        866.95        660.11        22.24 o                         
   7   0   5       2788.96       2799.56        61.13 o                         
   9   0   5         29.41         12.38        12.97 o                         
  11   0   5        605.09        757.71        88.01 o                         
  13   0   5         61.02         16.00        19.16 o                         
  15   0   5         20.49         18.66        15.78 o                         
  17   0   5         83.00        103.09        29.30 o                         
  19   0   5        262.76        237.24        42.47 o                         
  21   0   5        255.97        253.28        46.25 o                         
 -23   1   5          8.95         32.01        22.27 o                         
 -22   1   5         61.42         88.61        23.69 o                         
 -21   1   5         62.23         71.16        20.93 o                         
 -20   1   5          6.99         10.01        16.14 o                         
 -19   1   5          0.06         11.77        15.80 o                         
 -18   1   5         15.39          9.72        14.00 o                         
 -17   1   5       1345.31       1440.07        48.93 o                         
 -16   1   5       1069.88       1067.92        35.39 o                         
 -15   1   5        238.21        245.17        18.04 o                         
 -14   1   5        955.07        995.51        27.71 o                         
 -13   1   5        125.45        150.06        12.95 o                         
 -12   1   5       1439.43       1472.41        31.56 o                         
 -11   1   5       1923.70       1808.88        34.02 o                         
 -10   1   5       8435.44       7914.65       115.43 o                         
  -9   1   5       1401.99       1234.32        43.52 o                         
  -8   1   5       3538.94       3689.04        54.60 o                         
  -7   1   5        145.16        166.65         7.71 o                         
  -6   1   5        220.41        307.52         9.35 o                         
  -5   1   5          9.59         13.09         3.98 o                         
  -4   1   5       2825.87       2722.99        42.34 o                         
  -3   1   5        737.39        813.80        17.11 o                         
  -2   1   5        382.05        328.08         7.90 o                         
  -1   1   5      40532.76      41965.77       453.93 o                         
   0   1   5       1194.17       1308.94        20.76 o                         
   1   1   5       8270.46       8264.94        88.97 o                         
   2   1   5         16.38         35.56         5.36 o                         
   3   1   5       1081.65       1066.63        20.67 o                         
   4   1   5         42.51         98.42        12.64 o                         
   5   1   5       3819.50       3802.59        50.47 o                         
   6   1   5       1209.23       1204.15        24.25 o                         
   7   1   5         29.09         26.09         6.59 o                         
   8   1   5        880.50        844.15        23.29 o                         
   9   1   5        394.29        457.33        22.48 o                         
  10   1   5       1745.72       1637.37        45.31 o                         
  11   1   5       2876.68       2644.95        86.28 o                         
  12   1   5        320.56        285.49        20.01 o                         
  13   1   5          0.11          3.62        10.24 o                         
  14   1   5        147.79        116.03        16.23 o                         
  15   1   5        447.41        465.79        26.00 o                         
  16   1   5        100.57        139.26        17.97 o                         
  17   1   5        321.85        365.88        29.32 o                         
  18   1   5        427.79        430.22        31.89 o                         
  19   1   5          0.00          3.06        15.96 o                         
  20   1   5         31.51         13.63        17.25 o                         
  21   1   5          9.24          8.78        20.23 o                         
 -23   2   5        408.63        427.98        38.06 o                         
 -22   2   5          9.06         22.37        18.93 o                         
 -21   2   5          3.74          4.73        17.24 o                         
 -20   2   5        132.26        181.65        27.16 o                         
 -19   2   5         61.95         77.98        19.55 o                         
 -18   2   5        346.50        322.17        28.73 o                         
 -17   2   5        212.58        191.48        31.53 o                         
 -16   2   5        379.54        394.26        32.69 o                         
 -15   2   5        209.19        211.08        21.47 o                         
 -14   2   5        916.24        957.70        30.41 o                         
 -13   2   5        563.09        589.79        28.97 o                         
 -12   2   5        880.09        812.24        22.71 o                         
 -11   2   5        753.25        797.16        24.44 o                         
 -10   2   5       3263.78       3020.01        47.30 o                         
  -9   2   5       2626.92       2287.97        34.60 o                         
  -8   2   5        156.88        133.15         9.74 o                         
  -7   2   5       7166.41       7122.48        85.71 o                         
  -6   2   5       2162.22       2348.63        31.27 o                         
  -5   2   5       1122.41       1206.87        18.77 o                         
  -4   2   5       5298.31       5272.17        68.23 o                         
  -3   2   5       2945.88       3006.88        47.66 o                         
  -2   2   5         22.73         32.33         3.76 o                         
  -1   2   5       1936.18       1936.25        25.13 o                         
   0   2   5       4307.21       4402.45        50.30 o                         
   1   2   5         89.10         96.04         5.57 o                         
   2   2   5        547.43        563.54        12.19 o                         
   3   2   5      10012.45       9601.31       104.16 o                         
   4   2   5        529.20        458.21        10.93 o                         
   5   2   5       4614.79       4478.24        59.16 o                         
   6   2   5       8645.23       8428.38       103.14 o                         
   7   2   5       1450.47       1533.79        28.93 o                         
   8   2   5       1401.67       1370.85        27.07 o                         
   9   2   5         14.33          8.34         6.13 o                         
  10   2   5         13.09         23.11         9.29 o                         
  11   2   5        125.90        111.38        15.82 o                         
  12   2   5        989.93        954.38        31.61 o                         
  13   2   5        123.86        129.35        16.53 o                         
  14   2   5        739.00        723.05        29.47 o                         
  15   2   5         16.62         26.34        15.93 o                         
  16   2   5         45.81         26.48        15.55 o                         
  17   2   5          2.73         -0.29        14.06 o                         
  18   2   5        380.22        335.66        33.23 o                         
  19   2   5        328.46        440.83        41.55 o                         
  20   2   5        143.51        115.79        24.47 o                         
  21   2   5         27.01         27.53        25.14 o                         
 -23   3   5          0.03          2.58        20.04 o                         
 -22   3   5          0.04         -6.44        15.71 o                         
 -21   3   5         92.59        127.14        24.97 o                         
 -20   3   5          1.25        -14.84        14.84 o                         
 -19   3   5          2.32        -19.32        19.32 o                         
 -18   3   5        217.08        203.43        24.56 o                         
 -17   3   5         24.32         15.17        15.45 o                         
 -16   3   5        785.16        771.00        46.84 o                         
 -15   3   5       1651.16       1821.27        51.50 o                         
 -14   3   5         98.50         77.76        11.57 o                         
 -13   3   5        109.29         97.66        16.20 o                         
 -12   3   5       1007.68        988.80        28.68 o                         
 -11   3   5        159.83        163.82        14.45 o                         
 -10   3   5       1372.45       1220.46        34.36 o                         
  -9   3   5       4356.73       4006.98        58.88 o                         
  -8   3   5       1331.45       1196.06        29.55 o                         
  -7   3   5         37.07         19.39         5.17 o                         
  -6   3   5        160.43        245.53         7.46 o                         
  -5   3   5        240.69        183.21        11.97 o                         
  -4   3   5         88.33         87.52         6.28 o                         
  -3   3   5        940.04        866.71        15.65 o                         
  -2   3   5        393.36        385.74        12.04 o                         
  -1   3   5       8247.65       8503.49        91.92 o                         
   0   3   5        113.64        164.43         6.60 o                         
   1   3   5       1981.66       1925.32        27.92 o                         
   2   3   5       1422.64       1496.18        23.67 o                         
   3   3   5        432.17        394.36        10.08 o                         
   4   3   5       2830.93       2931.43        38.07 o                         
   5   3   5       3571.17       3564.36        49.75 o                         
   6   3   5        217.26        298.35        11.53 o                         
   7   3   5       5845.45       5608.65        74.27 o                         
   8   3   5        274.32        201.49        11.15 o                         
   9   3   5       1271.74       1290.56        27.29 o                         
  10   3   5       1196.12       1103.49        25.62 o                         
  11   3   5        587.30        531.04        23.51 o                         
  12   3   5          0.97         39.16        12.30 o                         
  13   3   5       1755.34       1699.64        65.29 o                         
  14   3   5         20.18          8.88        11.10 o                         
  15   3   5         31.80         23.37        14.26 o                         
  16   3   5        281.75        352.57        29.14 o                         
  17   3   5         16.28         17.06        15.70 o                         
  18   3   5         11.26          5.86        17.24 o                         
  19   3   5        818.68        861.93        66.16 o                         
  20   3   5        286.58        337.43        68.96 o                         
  21   3   5         46.22         16.91        21.15 o                         
 -23   4   5        371.35        527.16        93.51 o                         
 -22   4   5         68.08         70.79        22.51 o                         
 -21   4   5          2.08          1.58        15.97 o                         
 -20   4   5          2.88        -11.93        14.23 o                         
 -19   4   5         13.65         11.76        17.63 o                         
 -18   4   5        166.61        213.77        29.93 o                         
 -17   4   5         69.75         77.43        36.18 o                         
 -16   4   5         34.43         50.77        14.65 o                         
 -15   4   5         55.47         36.86        12.26 o                         
 -14   4   5       1394.85       1407.60        40.23 o                         
 -13   4   5         75.35        103.78        11.82 o                         
 -12   4   5        159.23        149.63        19.36 o                         
 -11   4   5        508.70        516.99        18.75 o                         
 -10   4   5        154.40        177.78        12.64 o                         
  -9   4   5       6420.03       6057.20        79.27 o                         
  -8   4   5       1530.84       1472.61        27.43 o                         
  -7   4   5        354.21        413.87        14.94 o                         
  -6   4   5        272.88        293.01        10.53 o                         
  -5   4   5        337.80        375.75        11.03 o                         
  -4   4   5        424.85        444.33        12.15 o                         
  -3   4   5       9434.17      10022.15       115.29 o                         
  -2   4   5       1204.61       1239.93        20.30 o                         
  -1   4   5       4687.51       5014.99        61.63 o                         
   0   4   5       3148.80       2840.52        41.32 o                         
   1   4   5       1223.59       1063.31        18.93 o                         
   2   4   5         36.00         45.08         5.34 o                         
   3   4   5       1791.54       1954.06        28.10 o                         
   4   4   5        468.82        421.24        10.95 o                         
   5   4   5       1332.03       1382.98        22.40 o                         
   6   4   5       3774.33       3657.64        52.49 o                         
   7   4   5       1188.26       1108.31        23.83 o                         
   8   4   5        435.83        446.04        15.41 o                         
   9   4   5        117.57        108.99        10.71 o                         
  10   4   5        367.66        384.07        20.53 o                         
  11   4   5       2977.27       2812.38        65.38 o                         
  12   4   5        530.38        540.70        22.53 o                         
  13   4   5       1568.52       1510.92        42.18 o                         
  14   4   5        691.81        707.74        29.81 o                         
  15   4   5         97.94         85.00        19.66 o                         
  16   4   5        319.68        382.72        36.51 o                         
  17   4   5       1157.00       1256.03        49.42 o                         
  18   4   5          6.74         -0.38        16.51 o                         
  19   4   5         24.46         36.37        22.51 o                         
  20   4   5          5.71        -10.18        18.23 o                         
  21   4   5         56.77         83.04        36.93 o                         
 -23   5   5        155.01        197.11        65.09 o                         
 -22   5   5         88.53         81.73        28.68 o                         
 -21   5   5          0.06          7.91        17.90 o                         
 -20   5   5        187.77        197.03        31.80 o                         
 -19   5   5         73.98         47.41        20.75 o                         
 -18   5   5         18.86         27.87        17.40 o                         
 -17   5   5        290.07        297.84        31.76 o                         
 -16   5   5          6.45          3.54        12.13 o                         
 -15   5   5         20.40         27.62        11.32 o                         
 -14   5   5        160.62        140.84        16.11 o                         
 -13   5   5          4.00          9.62         8.40 o                         
 -12   5   5        599.01        609.47        21.12 o                         
 -11   5   5         45.07         29.63         8.57 o                         
 -10   5   5          0.46         -6.24         6.24 o                         
  -9   5   5        555.59        554.18        18.21 o                         
  -8   5   5        814.75        714.02        20.76 o                         
  -7   5   5       3050.46       2919.58        43.53 o                         
  -6   5   5        613.77        840.96        22.79 o                         
  -5   5   5       4179.54       4415.08        66.84 o                         
  -4   5   5       4209.14       4195.00        64.04 o                         
  -3   5   5       4221.77       4423.80        60.56 o                         
  -2   5   5       2908.18       2615.84        36.48 o                         
  -1   5   5       1111.73       1013.17        18.58 o                         
   0   5   5       1837.00       2196.15        30.36 o                         
   1   5   5       3739.79       3490.70        43.91 o                         
   2   5   5        782.06        803.42        15.96 o                         
   3   5   5       2532.33       2620.01        35.74 o                         
   4   5   5         36.51         32.73         5.10 o                         
   5   5   5       1437.84       1372.05        27.81 o                         
   6   5   5       2371.00       2243.55        37.07 o                         
   7   5   5       1684.02       1705.21        31.79 o                         
   8   5   5        572.96        547.86        31.57 o                         
   9   5   5        445.47        433.76        16.41 o                         
  10   5   5         31.95         35.56         8.75 o                         
  11   5   5       4313.58       4246.37        65.28 o                         
  12   5   5        524.73        602.64        23.76 o                         
  13   5   5        179.28        149.07        16.21 o                         
  14   5   5         37.44         31.49        15.30 o                         
  15   5   5         68.28         50.25        16.86 o                         
  16   5   5         97.06         39.53        24.48 o                         
  17   5   5         52.33         19.68        18.52 o                         
  18   5   5        408.99        398.88        34.05 o                         
  19   5   5         20.76         30.47        17.65 o                         
  20   5   5        144.89        107.18        35.89 o                         
 -22   6   5          7.66          5.40        19.52 o                         
 -21   6   5          3.53          4.94        20.66 o                         
 -20   6   5          2.94         -6.18        17.11 o                         
 -19   6   5          6.35         17.55        18.60 o                         
 -18   6   5         79.21         98.39        24.83 o                         
 -17   6   5         12.23         16.83        14.45 o                         
 -16   6   5         36.46         29.11        13.13 o                         
 -15   6   5         63.01         46.69        13.59 o                         
 -14   6   5         68.95         52.97        11.92 o                         
 -13   6   5        279.76        282.36        18.76 o                         
 -12   6   5          0.55         -3.90         8.82 o                         
 -11   6   5        108.21         96.58        13.11 o                         
 -10   6   5         96.25        116.28        12.90 o                         
  -9   6   5        458.29        451.22        17.32 o                         
  -8   6   5       6209.06       5892.14        84.68 o                         
  -7   6   5          0.63          0.99         5.42 o                         
  -6   6   5       1142.57       1155.10        23.92 o                         
  -5   6   5       2331.33       2376.41        41.74 o                         
  -4   6   5       7609.70       7545.39        98.04 o                         
  -3   6   5          3.68          7.76         4.17 o                         
  -2   6   5         30.96         25.56         5.10 o                         
  -1   6   5       7642.62       7322.35        83.02 o                         
   0   6   5       1037.42       1023.82        18.48 o                         
   1   6   5        222.58        257.75        13.01 o                         
   2   6   5       1988.13       1910.05        28.66 o                         
   3   6   5        511.44        638.31        14.80 o                         
   4   6   5         52.67         46.30         7.45 o                         
   5   6   5       2135.89       1999.97        30.84 o                         
   6   6   5         91.70         83.89         7.04 o                         
   7   6   5         20.74         30.94         7.47 o                         
   8   6   5        433.03        411.29        15.73 o                         
   9   6   5         20.39          9.35         7.12 o                         
  10   6   5        225.26        227.00        14.30 o                         
  11   6   5         37.22         23.24         9.47 o                         
  12   6   5        940.19        942.38        29.73 o                         
  13   6   5        332.30        304.76        22.20 o                         
  14   6   5        408.47        404.78        25.86 o                         
  15   6   5        242.29        258.53        32.42 o                         
  16   6   5        731.07        896.90        41.97 o                         
  17   6   5         86.50         52.97        18.92 o                         
  18   6   5         82.97         94.78        22.46 o                         
  19   6   5         26.64         14.46        19.94 o                         
  20   6   5        200.31        191.46        35.16 o                         
 -22   7   5        134.92        168.37        35.73 o                         
 -21   7   5         77.48         77.58        26.68 o                         
 -20   7   5        707.88        766.87        58.89 o                         
 -19   7   5        188.23        193.81        30.87 o                         
 -18   7   5        303.45        381.51        37.65 o                         
 -17   7   5        591.16        554.11        28.72 o                         
 -16   7   5       2436.63       2682.52        62.12 o                         
 -15   7   5         92.54         75.26        13.83 o                         
 -14   7   5        554.54        578.15        23.51 o                         
 -13   7   5        614.65        586.29        25.43 o                         
 -12   7   5        663.60        639.69        26.24 o                         
 -11   7   5       2786.23       2734.83        56.02 o                         
 -10   7   5        132.88        152.15        13.93 o                         
  -9   7   5        143.65        185.77        13.79 o                         
  -8   7   5       8032.47       7344.99       102.57 o                         
  -7   7   5        833.86        813.46        24.59 o                         
  -6   7   5       1763.43       1762.47        34.46 o                         
  -5   7   5        644.73        663.00        18.74 o                         
  -4   7   5       1247.36       1233.88        31.78 o                         
  -3   7   5        500.78        528.79        12.93 o                         
  -2   7   5       4650.54       4616.23        56.45 o                         
  -1   7   5       1437.05       1268.63        21.62 o                         
   0   7   5          0.01          1.64         4.74 o                         
   1   7   5         26.25         37.65         7.14 o                         
   2   7   5       2035.11       2082.09        31.33 o                         
   3   7   5        190.29        194.98         9.52 o                         
   4   7   5       1476.92       1417.04        24.90 o                         
   5   7   5       1448.00       1312.91        23.98 o                         
   6   7   5       2289.23       2281.64        34.96 o                         
   7   7   5        413.11        405.47        15.45 o                         
   8   7   5        546.97        534.64        18.29 o                         
   9   7   5        166.88        172.41        13.65 o                         
  10   7   5          5.18          3.59         8.02 o                         
  11   7   5        297.92        307.00        16.14 o                         
  12   7   5       1348.80       1331.42        35.87 o                         
  13   7   5        635.66        617.01        30.25 o                         
  14   7   5        297.21        291.48        24.77 o                         
  15   7   5        264.22        265.88        34.57 o                         
  16   7   5         42.83         23.25        16.46 o                         
  17   7   5        137.55        157.34        25.58 o                         
  18   7   5          0.18        -10.77        17.22 o                         
  19   7   5          2.33         -0.21        16.56 o                         
  20   7   5        288.52        350.30        42.31 o                         
 -21   8   5        214.05        144.82        41.16 o                         
 -20   8   5         32.69         55.56        47.67 o                         
 -19   8   5          4.49          9.53        24.90 o                         
 -18   8   5         74.59         63.20        22.49 o                         
 -17   8   5        247.98        278.49        25.56 o                         
 -16   8   5        118.51        126.51        17.52 o                         
 -15   8   5        856.11        834.63        41.62 o                         
 -14   8   5        133.40        116.27        16.76 o                         
 -13   8   5        855.07        837.56        30.60 o                         
 -12   8   5        211.54        245.03        19.01 o                         
 -11   8   5          2.10          2.53         8.41 o                         
 -10   8   5          1.36         -3.42         8.51 o                         
  -9   8   5       2502.47       2465.88        46.22 o                         
  -8   8   5        354.28        321.39        15.03 o                         
  -7   8   5       3550.95       3265.72        68.25 o                         
  -6   8   5        206.90        195.50        11.24 o                         
  -5   8   5        623.33        719.09        17.09 o                         
  -4   8   5        157.97        135.23         8.71 o                         
  -3   8   5         50.33         65.13         6.73 o                         
  -2   8   5        180.69        193.88         8.91 o                         
  -1   8   5       2473.50       2257.63        33.02 o                         
   0   8   5       3907.68       4104.47        52.36 o                         
   1   8   5       1713.91       1811.57        28.77 o                         
   2   8   5        103.09        109.04         8.07 o                         
   3   8   5       3028.52       2954.91        41.71 o                         
   4   8   5      10072.97       9917.91       113.12 o                         
   5   8   5        487.32        427.81        13.94 o                         
   6   8   5          5.45          6.42         5.72 o                         
   7   8   5       1887.91       1772.53        34.59 o                         
   8   8   5       3748.22       3689.93        57.99 o                         
   9   8   5       2186.13       2031.67        39.64 o                         
  10   8   5        641.91        581.12        20.72 o                         
  11   8   5        155.98        158.73        14.40 o                         
  12   8   5        817.70        778.67        42.30 o                         
  13   8   5        655.77        611.88        29.20 o                         
  14   8   5         15.93          1.28        12.37 o                         
  15   8   5          2.61          2.14        12.75 o                         
  16   8   5        247.16        220.48        24.33 o                         
  17   8   5        132.69        119.78        28.98 o                         
  18   8   5         25.65          8.33        17.73 o                         
  19   8   5         12.01        -17.09        17.89 o                         
  20   8   5         39.02         65.09        28.85 o                         
 -21   9   5          0.01          2.27        30.75 o                         
 -20   9   5         58.60         22.00        29.17 o                         
 -19   9   5          4.14         15.14        27.79 o                         
 -18   9   5          2.54         -0.31        17.57 o                         
 -17   9   5         18.91         34.93        16.26 o                         
 -16   9   5          7.47          8.06        14.09 o                         
 -15   9   5         10.90         -1.79        11.00 o                         
 -14   9   5        250.89        288.58        27.53 o                         
 -13   9   5        297.66        301.00        21.89 o                         
 -12   9   5       1046.69       1061.27        30.29 o                         
 -11   9   5         68.21         84.90        12.20 o                         
 -10   9   5       1100.70       1093.84        29.07 o                         
  -9   9   5       1294.29       1281.50        28.88 o                         
  -8   9   5         27.97         18.28         8.43 o                         
  -7   9   5       3413.08       3405.44        64.34 o                         
  -6   9   5        175.84        171.96        18.64 o                         
  -5   9   5         44.58         48.82         7.30 o                         
  -4   9   5         11.18         13.39         7.49 o                         
  -3   9   5         63.90         77.61         7.09 o                         
  -2   9   5       4509.80       4282.18        75.80 o                         
  -1   9   5        979.43       1048.38        20.19 o                         
   0   9   5        892.82        865.75        18.24 o                         
   1   9   5        538.34        519.57        14.23 o                         
   2   9   5       1048.06       1036.79        20.98 o                         
   3   9   5        321.06        310.12        11.98 o                         
   4   9   5       1579.74       1457.78        26.85 o                         
   5   9   5        622.98        606.95        16.92 o                         
   6   9   5          6.12         18.61         6.63 o                         
   7   9   5        677.63        698.89        20.93 o                         
   8   9   5       1771.15       1731.39        35.67 o                         
   9   9   5        149.94        146.03        13.78 o                         
  10   9   5        283.22        291.57        17.02 o                         
  11   9   5         88.64        101.11        12.70 o                         
  12   9   5        502.00        452.34        22.61 o                         
  13   9   5        726.26        685.45        35.79 o                         
  14   9   5         63.58         81.62        16.85 o                         
  15   9   5          0.00          4.98        13.81 o                         
  16   9   5        883.08       1000.76        41.66 o                         
  17   9   5        190.58        140.19        25.49 o                         
  18   9   5          0.46          9.93        18.73 o                         
  19   9   5         14.95         19.58        24.47 o                         
 -21  10   5         80.62        101.70        42.17 o                         
 -20  10   5         31.71         13.16        29.89 o                         
 -19  10   5          1.78         -9.93        21.80 o                         
 -18  10   5         31.00         25.32        19.61 o                         
 -17  10   5        230.75        229.65        25.55 o                         
 -16  10   5         46.94         51.29        16.80 o                         
 -15  10   5        508.79        512.45        34.93 o                         
 -14  10   5          2.91         -0.34        15.48 o                         
 -13  10   5        230.30        230.33        24.10 o                         
 -12  10   5        105.83        127.61        28.16 o                         
 -11  10   5       1504.00       1519.01        41.86 o                         
 -10  10   5        426.63        404.74        21.22 o                         
  -9  10   5       1581.89       1504.74        36.43 o                         
  -8  10   5       1062.54        983.55        36.10 o                         
  -7  10   5        284.71        264.92        18.47 o                         
  -6  10   5       1017.86       1065.90        31.85 o                         
  -5  10   5        295.67        295.98        14.65 o                         
  -4  10   5       1857.09       1803.21        39.13 o                         
  -3  10   5       2495.00       2508.04        41.57 o                         
  -2  10   5         56.41         34.80        11.23 o                         
  -1  10   5          1.02          3.38         6.31 o                         
   0  10   5       1284.50       1171.34        25.53 o                         
   1  10   5          6.32          8.04         5.54 o                         
   2  10   5        270.55        273.64        13.08 o                         
   3  10   5        159.62        165.45        10.23 o                         
   4  10   5        103.57         74.78         8.89 o                         
   5  10   5        203.85        197.20        11.52 o                         
   6  10   5        612.72        607.23        19.58 o                         
   7  10   5        763.78        730.14        22.06 o                         
   8  10   5        382.27        377.67        18.61 o                         
   9  10   5        276.83        288.99        16.49 o                         
  10  10   5       1085.96       1105.67        29.69 o                         
  11  10   5        317.48        316.27        21.41 o                         
  12  10   5         54.65         34.64        20.43 o                         
  13  10   5        116.73        114.25        17.98 o                         
  14  10   5        325.84        380.94        29.02 o                         
  15  10   5         13.35         27.05        15.71 o                         
  16  10   5        158.66        133.11        25.62 o                         
  17  10   5         66.68         54.84        21.46 o                         
  18  10   5         93.44        114.25        29.60 o                         
  19  10   5        109.46        108.29        31.58 o                         
 -20  11   5        112.58         95.81        39.02 o                         
 -19  11   5          0.18        -19.38        19.38 o                         
 -18  11   5        148.09        133.76        25.71 o                         
 -17  11   5        119.74        103.07        20.94 o                         
 -16  11   5        545.46        483.16        39.06 o                         
 -15  11   5          0.14         -1.23        13.10 o                         
 -14  11   5        207.00        140.49        22.01 o                         
 -13  11   5        327.86        391.91        29.31 o                         
 -12  11   5        302.53        325.04        25.72 o                         
 -11  11   5        493.14        494.38        24.87 o                         
 -10  11   5        197.71        182.51        21.10 o                         
  -9  11   5        157.06        175.24        17.89 o                         
  -8  11   5         54.43         50.79        13.10 o                         
  -7  11   5        580.80        517.82        23.44 o                         
  -6  11   5        313.15        325.17        19.36 o                         
  -5  11   5        121.79        148.63        12.21 o                         
  -4  11   5       2722.88       2706.39        50.53 o                         
  -3  11   5        131.04        147.06        12.14 o                         
  -2  11   5        538.06        540.38        17.74 o                         
  -1  11   5         19.75         10.39         6.68 o                         
   0  11   5       2945.65       2993.55        48.22 o                         
   1  11   5       1304.71       1243.19        27.40 o                         
   2  11   5          9.19          4.72         6.31 o                         
   3  11   5        348.97        322.46        15.97 o                         
   4  11   5       1524.84       1460.47        28.56 o                         
   5  11   5         70.77         61.14         9.90 o                         
   6  11   5        244.16        246.32        14.33 o                         
   7  11   5        212.54        195.83        16.02 o                         
   8  11   5        243.98        248.96        15.89 o                         
   9  11   5       1003.97       1014.13        28.35 o                         
  10  11   5        743.02        785.28        28.45 o                         
  11  11   5        367.24        369.06        36.81 o                         
  12  11   5       1008.71       1096.94        73.48 o                         
  13  11   5        245.35        295.02        33.76 o                         
  14  11   5        296.78        223.44        27.96 o                         
  15  11   5        572.45        694.85        47.11 o                         
  16  11   5          0.07         -1.25        17.61 o                         
  17  11   5        269.93        254.25        33.25 o                         
  18  11   5         27.42         48.73        26.39 o                         
 -20  12   5          8.16        -27.50        40.34 o                         
 -19  12   5         81.92        103.26        30.05 o                         
 -18  12   5         13.68         23.71        18.68 o                         
 -17  12   5         71.56         45.50        22.24 o                         
 -16  12   5        189.12        213.02        25.01 o                         
 -15  12   5        389.40        470.77        30.03 o                         
 -14  12   5         32.28         33.77        15.66 o                         
 -13  12   5          6.81         -8.58        14.05 o                         
 -12  12   5        138.45        167.09        22.27 o                         
 -11  12   5        494.80        438.82        27.99 o                         
 -10  12   5        102.17         87.73        18.05 o                         
  -9  12   5        185.14        196.38        20.41 o                         
  -8  12   5       1361.53       1380.09        40.93 o                         
  -7  12   5         34.15         16.04        15.72 o                         
  -6  12   5        213.32        230.09        19.61 o                         
  -5  12   5       1975.56       2080.87        43.52 o                         
  -4  12   5          7.46         17.31         9.24 o                         
  -3  12   5       1403.45       1314.52        33.25 o                         
  -2  12   5         28.68         44.18         9.09 o                         
  -1  12   5        169.63        137.51        13.80 o                         
   0  12   5          2.04         -7.25         7.25 o                         
   1  12   5          3.18          0.18         8.11 o                         
   2  12   5        203.09        183.85        15.45 o                         
   3  12   5          1.61          5.92         8.43 o                         
   4  12   5        165.23        168.23        15.21 o                         
   5  12   5       3128.08       3123.42        67.17 o                         
   6  12   5         18.42         15.97        11.08 o                         
   7  12   5        393.12        381.21        22.40 o                         
   8  12   5        501.43        476.95        25.04 o                         
   9  12   5         97.46         86.92        16.67 o                         
  10  12   5          5.21         10.53        12.66 o                         
  11  12   5        202.30        203.91        22.22 o                         
  12  12   5        637.19        733.63        33.67 o                         
  13  12   5        465.31        457.43        30.25 o                         
  14  12   5        147.31        203.56        27.90 o                         
  15  12   5        782.27        804.19        46.45 o                         
  16  12   5         48.91          6.69        22.78 o                         
  17  12   5         15.37        -19.70        19.70 o                         
  18  12   5          1.23         23.00        31.93 o                         
 -19  13   5          0.56          7.39        24.78 o                         
 -18  13   5        343.19        383.97        33.41 o                         
 -17  13   5         13.46         15.43        17.44 o                         
 -16  13   5         38.72         34.88        17.41 o                         
 -15  13   5        297.22        299.92        31.97 o                         
 -14  13   5         60.95         44.46        28.85 o                         
 -13  13   5        172.49        201.58        29.70 o                         
 -12  13   5          2.41          8.02        16.48 o                         
 -11  13   5          0.21         14.67        14.27 o                         
 -10  13   5          1.74          4.81        13.60 o                         
  -9  13   5          6.31          7.77        13.43 o                         
  -8  13   5       1067.10       1063.31        36.93 o                         
  -7  13   5        399.33        436.37        24.08 o                         
  -6  13   5        677.32        732.62        29.90 o                         
  -5  13   5        201.45        198.10        19.24 o                         
  -4  13   5          0.06          2.49         8.77 o                         
  -3  13   5          1.58          0.49         8.28 o                         
  -2  13   5         22.27         12.96         9.16 o                         
  -1  13   5       1161.45       1139.36        31.28 o                         
   0  13   5       1219.39       1200.54        32.46 o                         
   1  13   5        257.12        240.90        16.59 o                         
   2  13   5       3923.85       3696.04        65.48 o                         
   3  13   5       1771.89       1734.74        40.75 o                         
   4  13   5         37.01         11.37         9.64 o                         
   5  13   5        968.50        921.96        30.90 o                         
   6  13   5        498.46        454.14        24.49 o                         
   7  13   5        354.21        348.82        23.80 o                         
   8  13   5        241.60        221.42        24.16 o                         
   9  13   5        982.78       1061.27        44.21 o                         
  10  13   5        851.83        925.68        42.10 o                         
  11  13   5         18.44         21.61        17.17 o                         
  12  13   5         14.92         17.72        15.94 o                         
  13  13   5         48.51         77.27        21.44 o                         
  14  13   5        304.82        321.68        41.73 o                         
  15  13   5        213.80        233.68        47.13 o                         
  16  13   5         10.80         -2.38        22.13 o                         
  17  13   5        204.02        237.31        49.24 o                         
 -18  14   5        130.79        125.30        29.03 o                         
 -17  14   5          0.10          7.78        18.62 o                         
 -16  14   5        446.28        382.83        49.77 o                         
 -15  14   5          0.00         -0.27        17.30 o                         
 -14  14   5         91.45         93.86        28.23 o                         
 -13  14   5        812.54        950.70        51.97 o                         
 -12  14   5        143.68        148.57        32.19 o                         
 -11  14   5         39.53         45.46        35.74 o                         
 -10  14   5        346.85        367.12        32.12 o                         
  -9  14   5         92.14        100.28        19.52 o                         
  -8  14   5        110.06        100.52        17.20 o                         
  -7  14   5        149.19        140.46        18.84 o                         
  -6  14   5        101.80         83.91        15.89 o                         
  -5  14   5        144.66        102.61        16.09 o                         
  -4  14   5        106.72         98.47        16.01 o                         
  -3  14   5       1103.55       1166.98        33.08 o                         
  -2  14   5         53.71         56.06        12.03 o                         
  -1  14   5        111.51         97.50        20.36 o                         
   0  14   5          7.42          3.28         8.87 o                         
   1  14   5       1161.23       1131.30        33.02 o                         
   2  14   5         44.88         43.60        11.34 o                         
   3  14   5        110.78        110.50        14.43 o                         
   4  14   5       1342.14       1361.83        37.06 o                         
   5  14   5        250.62        240.32        22.10 o                         
   6  14   5        249.87        268.19        25.72 o                         
   7  14   5       1343.64       1359.68        42.95 o                         
   8  14   5         25.19         13.18        16.41 o                         
   9  14   5        912.96        998.85        50.15 o                         
  10  14   5          2.36        -14.07        14.07 o                         
  11  14   5          5.98         19.68        19.06 o                         
  12  14   5          3.05          9.55        15.76 o                         
  13  14   5         67.30         45.37        29.11 o                         
  14  14   5        572.05        605.65        81.55 o                         
  15  14   5        996.85       1137.88       130.19 o                         
  16  14   5         61.92         77.76        27.52 o                         
 -18  15   5        213.23        232.62        40.99 o                         
 -17  15   5        147.69        117.11        27.46 o                         
 -16  15   5        154.61        124.54        25.80 o                         
 -15  15   5         44.94         66.69        22.94 o                         
 -14  15   5        206.27        222.61        29.85 o                         
 -13  15   5          8.64          8.11        28.12 o                         
 -12  15   5        489.31        580.70        42.95 o                         
 -11  15   5         59.52         57.53        21.66 o                         
 -10  15   5         10.84         10.56        15.23 o                         
  -9  15   5        443.61        482.38        39.70 o                         
  -8  15   5        434.37        426.65        32.29 o                         
  -7  15   5          0.36         11.32        13.08 o                         
  -6  15   5          1.39         -5.94        11.10 o                         
  -5  15   5        624.59        672.99        30.60 o                         
  -4  15   5        902.89        775.54        32.47 o                         
  -3  15   5        481.84        447.06        22.52 o                         
  -2  15   5        327.09        288.98        23.92 o                         
  -1  15   5       1042.11       1074.26        33.33 o                         
   0  15   5        338.79        352.32        21.99 o                         
   1  15   5        711.31        766.98        47.28 o                         
   2  15   5        662.93        640.11        28.77 o                         
   3  15   5        994.00       1051.53        33.41 o                         
   4  15   5         19.14         30.62        12.03 o                         
   5  15   5         29.03         35.63        13.81 o                         
   6  15   5        777.72        743.74        35.50 o                         
   7  15   5        187.16        175.79        30.69 o                         
   8  15   5        287.56        304.98        30.98 o                         
   9  15   5        554.50        613.64        51.03 o                         
  10  15   5        116.89        111.59        22.68 o                         
  11  15   5          0.37          2.82        16.82 o                         
  12  15   5        388.75        435.15        37.54 o                         
  13  15   5         50.34         69.63        21.90 o                         
  14  15   5          0.01        -19.30        19.30 o                         
  15  15   5          0.25         30.44        31.38 o                         
  16  15   5         12.83         27.50        44.92 o                         
 -17  16   5          0.18        -11.88        30.38 o                         
 -16  16   5        276.94        232.53        32.76 o                         
 -15  16   5        626.00        717.14        44.20 o                         
 -14  16   5        122.50        105.18        25.13 o                         
 -13  16   5         42.11         42.11        24.42 o                         
 -12  16   5          7.00          6.06        20.24 o                         
 -11  16   5         62.28         62.63        29.75 o                         
 -10  16   5         44.86         23.48        18.35 o                         
  -9  16   5          2.88         -5.40        15.58 o                         
  -8  16   5        568.98        514.12        37.85 o                         
  -7  16   5         67.42         40.50        26.20 o                         
  -6  16   5        671.13        683.99        32.78 o                         
  -5  16   5       1184.92       1152.24        41.31 o                         
  -4  16   5         66.29         82.42        17.40 o                         
  -3  16   5        123.41        127.38        18.26 o                         
  -2  16   5        210.61        213.35        20.11 o                         
  -1  16   5       1760.29       1766.46        45.16 o                         
   0  16   5        478.75        470.39        27.47 o                         
   1  16   5         38.00         27.47        11.80 o                         
   2  16   5        499.64        482.72        24.25 o                         
   3  16   5        181.41        164.68        18.29 o                         
   4  16   5        303.66        291.66        23.58 o                         
   5  16   5        146.63        129.60        20.21 o                         
   6  16   5          6.49          6.91        16.19 o                         
   7  16   5        118.64        140.97        31.43 o                         
   8  16   5         53.84         53.16        19.14 o                         
   9  16   5         57.13         34.03        18.95 o                         
  10  16   5          1.87         11.14        17.62 o                         
  11  16   5         49.08         73.80        21.79 o                         
  12  16   5          5.65         18.09        22.57 o                         
  13  16   5         33.42         18.21        20.75 o                         
  14  16   5        171.90        184.52        35.28 o                         
  15  16   5          1.48         -7.33        37.59 o                         
 -16  17   5         58.07         63.36        36.93 o                         
 -15  17   5        292.41        299.72        35.88 o                         
 -14  17   5         16.88         27.56        21.05 o                         
 -13  17   5         82.84         49.84        26.87 o                         
 -12  17   5         14.58         49.21        24.06 o                         
 -11  17   5        138.57        114.59        28.82 o                         
 -10  17   5        133.96        138.44        33.93 o                         
  -9  17   5         10.81          8.87        15.92 o                         
  -8  17   5         35.10         30.30        18.33 o                         
  -7  17   5       1103.35       1156.54        48.89 o                         
  -6  17   5          9.89        -10.35        14.60 o                         
  -5  17   5        392.16        344.60        28.10 o                         
  -4  17   5        168.19        145.87        20.63 o                         
  -3  17   5        922.93        933.60        37.68 o                         
  -2  17   5        441.25        485.96        28.10 o                         
  -1  17   5       1683.26       1769.28        46.39 o                         
   0  17   5         25.21         10.19        11.69 o                         
   1  17   5         62.44         69.70        15.08 o                         
   2  17   5         11.93         29.42        12.94 o                         
   3  17   5         25.32          7.93        12.13 o                         
   4  17   5         33.53          9.81        14.07 o                         
   5  17   5         52.34         20.83        14.50 o                         
   6  17   5        180.00        181.47        26.62 o                         
   7  17   5        668.46        626.43        40.23 o                         
   8  17   5        113.65        109.02        23.63 o                         
   9  17   5         60.53         49.66        20.54 o                         
  10  17   5         14.45         16.80        19.55 o                         
  11  17   5          4.21         11.38        18.31 o                         
  12  17   5        224.63        194.72        29.98 o                         
  13  17   5         23.75         11.40        20.11 o                         
  14  17   5        165.10        121.93        52.26 o                         
 -15  18   5          2.00         46.76        50.42 o                         
 -14  18   5        110.44         32.38        22.35 o                         
 -13  18   5          4.63          6.11        27.39 o                         
 -12  18   5         41.26         29.94        25.31 o                         
 -11  18   5          0.86          7.59        21.99 o                         
 -10  18   5          3.64         -1.56        17.92 o                         
  -9  18   5        206.33        200.72        27.91 o                         
  -8  18   5         37.67         20.19        19.62 o                         
  -7  18   5        181.41        168.33        31.23 o                         
  -6  18   5       1205.74       1328.37        53.58 o                         
  -5  18   5        610.43        638.98        46.57 o                         
  -4  18   5        293.09        359.26        29.21 o                         
  -3  18   5         80.26         78.41        18.66 o                         
  -2  18   5        147.86         97.04        19.58 o                         
  -1  18   5          1.56          8.22        12.19 o                         
   0  18   5        183.48        173.60        19.91 o                         
   1  18   5          3.12         -4.04        11.50 o                         
   2  18   5        287.55        359.00        26.14 o                         
   3  18   5         57.62         56.69        15.95 o                         
   4  18   5        328.95        386.00        29.75 o                         
   5  18   5         11.01          7.06        18.34 o                         
   6  18   5         42.03         47.30        19.66 o                         
   7  18   5        131.27        174.25        27.81 o                         
   8  18   5        326.00        397.99        38.97 o                         
   9  18   5        110.41         80.26        23.77 o                         
  10  18   5         16.49         18.81        19.34 o                         
  11  18   5         14.75         26.87        21.14 o                         
  12  18   5        225.51        226.93        33.97 o                         
  13  18   5         66.49         37.55        33.16 o                         
 -13  19   5          0.75          8.74        20.28 o                         
 -12  19   5          0.63         17.02        24.87 o                         
 -11  19   5         14.33          6.85        20.75 o                         
 -10  19   5        127.21        110.00        29.23 o                         
  -9  19   5         11.17          1.93        22.18 o                         
  -8  19   5          0.60         -9.53        17.02 o                         
  -7  19   5         11.46         17.78        18.47 o                         
  -6  19   5         29.53         32.12        19.39 o                         
  -5  19   5         91.46         62.47        20.58 o                         
  -4  19   5          9.04          5.09        15.84 o                         
  -3  19   5         93.08        117.81        21.16 o                         
  -2  19   5        487.77        503.59        39.12 o                         
  -1  19   5        222.61        178.65        29.35 o                         
   0  19   5         38.20         40.10        15.71 o                         
   1  19   5          3.47          7.61        13.49 o                         
   2  19   5        265.77        320.69        28.77 o                         
   3  19   5        732.87        842.03        38.51 o                         
   4  19   5         57.62         48.73        17.59 o                         
   5  19   5          3.51         27.45        18.93 o                         
   6  19   5         42.12         23.36        23.95 o                         
   7  19   5        132.74         93.73        27.06 o                         
   8  19   5         40.80         25.96        20.00 o                         
   9  19   5          5.16         12.92        20.38 o                         
  10  19   5        158.40        165.11        29.74 o                         
  11  19   5         71.08         13.13        22.86 o                         
  12  19   5          2.41         41.26        49.51 o                         
 -12  20   5        172.59        185.19        61.43 o                         
 -11  20   5        107.52         99.69        37.23 o                         
 -10  20   5          0.17          9.85        24.10 o                         
  -9  20   5         66.67         60.51        26.19 o                         
  -8  20   5          1.45         -3.23        21.59 o                         
  -7  20   5         16.18         27.07        20.78 o                         
  -6  20   5          0.65        -16.57        16.57 o                         
  -5  20   5        250.24        271.49        51.61 o                         
  -4  20   5         26.53         40.21        20.38 o                         
  -3  20   5          0.73         -9.15        16.44 o                         
  -2  20   5          3.48        -18.00        18.00 o                         
  -1  20   5          8.60         -8.52        14.68 o                         
   0  20   5        198.09        124.10        22.04 o                         
   1  20   5          1.46         13.62        14.25 o                         
   2  20   5        468.38        547.46        30.28 o                         
   3  20   5          6.28         14.37        15.50 o                         
   4  20   5         10.43         -0.02        16.83 o                         
   5  20   5         44.70         39.45        20.86 o                         
   6  20   5         77.81         65.19        23.29 o                         
   7  20   5        579.94        622.94        42.90 o                         
   8  20   5          6.65        -15.43        18.61 o                         
   9  20   5         42.33         53.04        24.24 o                         
  10  20   5         29.91         23.84        44.92 o                         
 -10  21   5        336.84        380.47        78.85 o                         
  -9  21   5          9.53          0.10        25.06 o                         
  -8  21   5         87.40         60.12        30.34 o                         
  -7  21   5        218.30        184.71        30.97 o                         
  -6  21   5         46.20         54.03        25.41 o                         
  -5  21   5        453.34        493.86        61.67 o                         
  -4  21   5        124.05        111.05        25.33 o                         
  -3  21   5        146.50        183.67        29.18 o                         
  -2  21   5        335.70        369.54        35.70 o                         
  -1  21   5        244.23        257.43        34.01 o                         
   0  21   5         11.62         14.24        19.91 o                         
   1  21   5        187.97        194.40        25.95 o                         
   2  21   5         90.44         57.68        20.36 o                         
   3  21   5        120.57         81.46        23.86 o                         
   4  21   5         33.32         52.44        21.58 o                         
   5  21   5        100.65        106.91        25.95 o                         
   6  21   5         30.64         23.40        22.00 o                         
   7  21   5         54.11         78.61        25.23 o                         
   8  21   5         24.41         35.76        41.26 o                         
  -8  22   5          0.14        -30.25        46.76 o                         
  -7  22   5        129.20        130.19        56.84 o                         
  -6  22   5        179.05        183.70        31.89 o                         
  -5  22   5        386.32        414.19        42.51 o                         
  -4  22   5        139.62        136.19        28.70 o                         
  -3  22   5          9.53          4.48        20.06 o                         
  -2  22   5          0.94        -12.69        19.27 o                         
  -1  22   5         15.14         40.55        23.06 o                         
   0  22   5         34.69          7.26        19.72 o                         
   1  22   5         46.85         65.05        28.73 o                         
   2  22   5        433.33        509.33        47.79 o                         
   3  22   5        134.42        114.45        31.69 o                         
   4  22   5         41.91         27.85        23.15 o                         
   5  22   5         10.58         27.78        32.05 o                         
   6  22   5         55.72         36.67        41.26 o                         
  -4  23   5         31.95         19.25        43.09 o                         
  -3  23   5         18.08         66.01        44.92 o                         
  -2  23   5          0.10          5.50        37.59 o                         
  -1  23   5        203.28        130.72        40.98 o                         
   0  23   5         35.79         45.72        35.45 o                         
   1  23   5        394.77        407.98        77.93 o                         
   2  23   5         43.49         64.18        52.26 o                         
 -22   0   6         55.71         88.22        44.92 o                         
 -20   0   6        726.45        628.16        51.29 o                         
 -18   0   6       1209.77       1391.05       141.65 o                         
 -16   0   6        944.80        955.06        85.20 o                         
 -14   0   6        503.47        533.85        49.85 o                         
 -12   0   6         83.14         82.19        14.99 o                         
 -10   0   6       3544.06       3284.25        74.98 o                         
  -8   0   6       1740.77       1734.12        37.38 o                         
  -6   0   6        921.94        962.17        30.36 o                         
  -4   0   6       2546.48       2621.44        62.81 o                         
  -2   0   6      16035.17      16461.60       241.89 o                         
   0   0   6        359.55        487.41        13.59 o                         
   2   0   6      23847.62      24657.81       359.85 o                         
   4   0   6       4895.75       5159.90       129.23 o                         
   6   0   6        814.30        861.03        28.46 o                         
   8   0   6        193.36        175.32        26.59 o                         
  10   0   6       1386.09       1227.49        56.01 o                         
  12   0   6       1527.47       1488.22        66.62 o                         
  14   0   6        751.17        838.33        41.26 o                         
  16   0   6        981.58       1088.18        51.16 o                         
  18   0   6         20.52          7.47        26.13 o                         
  20   0   6         20.47         51.32        28.49 o                         
 -23   1   6        156.81        152.95        27.96 o                         
 -22   1   6        248.38        311.27        34.75 o                         
 -21   1   6         11.19          2.61        16.57 o                         
 -20   1   6          7.75         -9.49        15.89 o                         
 -19   1   6          6.17         13.43        19.98 o                         
 -18   1   6        208.36        239.25        31.76 o                         
 -17   1   6        461.40        438.93        27.98 o                         
 -16   1   6        208.61        260.46        21.00 o                         
 -15   1   6       1209.85       1257.00        33.07 o                         
 -14   1   6        152.58        148.31        14.12 o                         
 -13   1   6        231.30        251.20        15.69 o                         
 -12   1   6         88.13        105.18        12.85 o                         
 -11   1   6         60.15         71.63        11.10 o                         
 -10   1   6       1864.02       1663.91        36.69 o                         
  -9   1   6         92.51         95.38        10.39 o                         
  -8   1   6       1906.65       2035.34        31.78 o                         
  -7   1   6       8946.83       8815.41       144.39 o                         
  -6   1   6       3276.43       3102.57        49.10 o                         
  -5   1   6         92.60         88.97         7.56 o                         
  -4   1   6       3497.58       3532.39        48.24 o                         
  -3   1   6       3207.14       2966.48        36.11 o                         
  -2   1   6        453.78        432.69        10.64 o                         
  -1   1   6      13700.52      14360.13       161.57 o                         
   0   1   6       2817.39       2235.81        31.86 o                         
   1   1   6        314.28        362.03         8.67 o                         
   2   1   6       3292.50       3194.43        43.18 o                         
   3   1   6        103.78        114.41         8.51 o                         
   4   1   6        959.95        891.33        20.53 o                         
   5   1   6         69.37         56.41        10.52 o                         
   6   1   6      11327.42      11306.50       133.14 o                         
   7   1   6        930.42        947.64        23.28 o                         
   8   1   6        727.53        728.44        22.33 o                         
   9   1   6         61.28         53.69        12.42 o                         
  10   1   6        490.51        446.22        25.54 o                         
  11   1   6       1048.14       1041.89        37.17 o                         
  12   1   6       1623.55       1663.40        43.74 o                         
  13   1   6       2161.20       2177.62        56.00 o                         
  14   1   6         52.93         52.30        15.39 o                         
  15   1   6        225.05        216.92        22.10 o                         
  16   1   6          0.40         -0.66        11.54 o                         
  17   1   6          5.14          2.23        13.64 o                         
  18   1   6          1.17         16.36        17.16 o                         
  19   1   6         14.55          5.51        17.87 o                         
  20   1   6         15.38        -17.35        17.35 o                         
  21   1   6          3.76         25.25        28.71 o                         
 -23   2   6        267.19        311.57        35.58 o                         
 -22   2   6         30.73         36.70        21.01 o                         
 -21   2   6         28.33         49.19        19.68 o                         
 -20   2   6        346.76        405.98        32.37 o                         
 -19   2   6        171.37        136.14        22.01 o                         
 -18   2   6        152.60        143.31        21.73 o                         
 -17   2   6         18.41         19.63        14.26 o                         
 -16   2   6       2315.29       2331.33        54.54 o                         
 -15   2   6        135.10        142.40        24.51 o                         
 -14   2   6        936.99        955.50        30.58 o                         
 -13   2   6          9.90          2.13         7.39 o                         
 -12   2   6          0.02          2.73         8.32 o                         
 -11   2   6          2.37          0.49         7.45 o                         
 -10   2   6       1136.12       1124.79        26.33 o                         
  -9   2   6          2.14         29.98         7.54 o                         
  -8   2   6      15892.46      15118.49       173.01 o                         
  -7   2   6       2381.37       2291.80        34.18 o                         
  -6   2   6          0.21         15.10         4.57 o                         
  -5   2   6       2030.17       1937.55        34.10 o                         
  -4   2   6      12910.24      12919.75       172.17 o                         
  -3   2   6        751.45        917.81        17.19 o                         
  -2   2   6      10256.47      10570.28       121.48 o                         
  -1   2   6       2463.19       2354.97        33.30 o                         
   0   2   6      13504.02      13497.93       142.42 o                         
   1   2   6       5193.32       4838.40        64.62 o                         
   2   2   6        104.11        102.89         6.89 o                         
   3   2   6        629.15        718.26        15.30 o                         
   4   2   6      11562.60      11021.96       120.22 o                         
   5   2   6       3522.61       3308.62        47.29 o                         
   6   2   6        262.10        323.15        22.48 o                         
   7   2   6       4607.86       4368.25        61.13 o                         
   8   2   6       1766.90       1691.21        31.59 o                         
   9   2   6        474.83        438.30        17.43 o                         
  10   2   6        302.72        236.58        18.84 o                         
  11   2   6         41.23         20.14        10.21 o                         
  12   2   6         79.18         73.64        13.63 o                         
  13   2   6        134.15        161.34        18.17 o                         
  14   2   6        972.89        988.92        61.58 o                         
  15   2   6         67.17         51.04        14.51 o                         
  16   2   6        132.91        117.64        22.00 o                         
  17   2   6         11.03         -8.60        13.09 o                         
  18   2   6        138.39        107.57        21.81 o                         
  19   2   6        212.83        249.85        30.66 o                         
  20   2   6        299.46        286.93        33.03 o                         
 -23   3   6        368.65        375.85        38.60 o                         
 -22   3   6         25.18         23.64        21.36 o                         
 -21   3   6          0.04        -15.41        15.41 o                         
 -20   3   6        281.68        300.69        35.60 o                         
 -19   3   6        156.16        131.54        21.67 o                         
 -18   3   6         96.71         98.86        20.81 o                         
 -17   3   6        183.09        222.65        23.93 o                         
 -16   3   6        334.13        340.37        24.44 o                         
 -15   3   6        930.67       1016.96        32.57 o                         
 -14   3   6        144.47        134.79        18.66 o                         
 -13   3   6         24.97          6.93        10.31 o                         
 -12   3   6          0.27         -2.22         7.67 o                         
 -11   3   6        958.40        926.32        27.36 o                         
 -10   3   6        335.92        361.32        15.19 o                         
  -9   3   6        261.86        270.11        13.05 o                         
  -8   3   6        907.89        873.98        21.14 o                         
  -7   3   6        873.48        847.23        15.91 o                         
  -6   3   6         62.00         77.01         6.24 o                         
  -5   3   6       9418.42       9800.87       122.36 o                         
  -4   3   6        742.65        604.53        14.36 o                         
  -3   3   6        301.03        318.22         8.79 o                         
  -2   3   6       2917.62       3051.67        37.93 o                         
  -1   3   6       6632.26       6821.25        76.00 o                         
   0   3   6       3244.00       3446.27        45.11 o                         
   1   3   6        401.31        465.91        14.18 o                         
   2   3   6        180.92        133.78         7.49 o                         
   3   3   6       5150.94       5679.55        66.44 o                         
   4   3   6         18.08          7.88         4.18 o                         
   5   3   6       1244.05       1208.24        20.64 o                         
   6   3   6        764.57        661.18        18.63 o                         
   7   3   6        400.43        360.33        13.62 o                         
   8   3   6       4575.85       4332.37        62.32 o                         
   9   3   6        442.26        368.92        14.99 o                         
  10   3   6        410.77        445.92        29.59 o                         
  11   3   6        384.06        393.37        18.78 o                         
  12   3   6        314.17        344.22        20.64 o                         
  13   3   6        788.30        837.99        37.86 o                         
  14   3   6        483.06        431.59        29.50 o                         
  15   3   6        789.68        751.04        32.44 o                         
  16   3   6        239.44        306.11        30.29 o                         
  17   3   6        159.85        137.96        49.76 o                         
  18   3   6         66.79         80.35        21.11 o                         
  19   3   6        118.04        118.76        23.93 o                         
  20   3   6         28.75         51.11        23.55 o                         
 -23   4   6          3.49         10.74        30.10 o                         
 -22   4   6         34.79         77.74        23.67 o                         
 -21   4   6          1.72         14.75        17.74 o                         
 -20   4   6          0.09         -7.87        17.07 o                         
 -19   4   6        388.50        370.09        29.44 o                         
 -18   4   6        973.19        957.89        48.25 o                         
 -17   4   6        317.27        348.61        29.51 o                         
 -16   4   6        365.48        381.24        25.75 o                         
 -15   4   6          3.39         -5.44        10.00 o                         
 -14   4   6        185.53        192.90        15.61 o                         
 -13   4   6         16.61         22.05         9.68 o                         
 -12   4   6        279.16        255.45        16.89 o                         
 -11   4   6        156.40        171.42        14.96 o                         
 -10   4   6        185.07        179.18        12.57 o                         
  -9   4   6        185.28        230.25        11.90 o                         
  -8   4   6       1324.66       1302.90        25.63 o                         
  -7   4   6         24.93         25.20         6.82 o                         
  -6   4   6       1188.62       1081.00        24.89 o                         
  -5   4   6        344.23        254.66        13.84 o                         
  -4   4   6       2605.88       2425.71        37.33 o                         
  -3   4   6        865.40        841.41        18.97 o                         
  -2   4   6          3.05          2.35         3.96 o                         
  -1   4   6       1826.05       2214.72        32.12 o                         
   0   4   6        411.15        440.99        11.48 o                         
   1   4   6       9926.09       9542.24       111.91 o                         
   2   4   6          5.31          5.09         4.06 o                         
   3   4   6        423.96        545.22        12.98 o                         
   4   4   6        260.02        342.72        10.54 o                         
   5   4   6          7.99         19.05         4.79 o                         
   6   4   6        434.35        420.38        18.74 o                         
   7   4   6         74.47         61.29         8.66 o                         
   8   4   6        172.11        199.10        12.30 o                         
   9   4   6        994.34       1015.35        31.79 o                         
  10   4   6        791.79        759.36        22.04 o                         
  11   4   6        780.02        757.37        25.79 o                         
  12   4   6        474.10        495.13        22.04 o                         
  13   4   6        181.35        174.91        19.09 o                         
  14   4   6         33.19         16.00        12.91 o                         
  15   4   6         16.81          6.49        14.58 o                         
  16   4   6        240.43        218.30        26.62 o                         
  17   4   6          0.23        -15.20        15.20 o                         
  18   4   6          8.88         23.25        18.20 o                         
  19   4   6         35.73         36.69        22.45 o                         
  20   4   6          3.64         23.99        20.51 o                         
 -23   5   6        211.00        119.18        55.01 o                         
 -22   5   6          8.16         17.74        18.88 o                         
 -21   5   6        110.13        146.56        37.98 o                         
 -20   5   6         27.25         42.42        19.53 o                         
 -19   5   6          2.01          4.76        18.76 o                         
 -18   5   6         99.27        132.41        25.76 o                         
 -17   5   6         59.03         70.68        25.67 o                         
 -16   5   6        181.47        205.36        24.04 o                         
 -15   5   6         58.88         46.94        13.09 o                         
 -14   5   6        208.75        231.30        19.05 o                         
 -13   5   6         50.78         51.53        11.87 o                         
 -12   5   6         70.80         46.25        14.90 o                         
 -11   5   6       2926.76       2826.19        50.85 o                         
 -10   5   6        539.83        594.80        23.65 o                         
  -9   5   6         28.39         33.85         7.43 o                         
  -8   5   6         19.79         28.88         7.08 o                         
  -7   5   6         22.79         19.09         6.45 o                         
  -6   5   6         33.15         36.66         5.20 o                         
  -5   5   6        319.92        284.07        10.62 o                         
  -4   5   6       3820.78       3744.85        61.09 o                         
  -3   5   6         28.22         16.44         5.76 o                         
  -2   5   6         13.99         27.12         4.99 o                         
  -1   5   6         18.12         15.78         6.62 o                         
   0   5   6       6979.59       6993.69        85.12 o                         
   1   5   6       1414.79       1321.78        22.07 o                         
   2   5   6          9.36         15.80         4.79 o                         
   3   5   6       3077.27       3139.41        41.85 o                         
   4   5   6       4148.97       4123.92        52.48 o                         
   5   5   6        103.47        102.31        10.59 o                         
   6   5   6       1209.59       1150.73        24.95 o                         
   7   5   6        261.73        277.08        13.10 o                         
   8   5   6        978.43        988.54        24.44 o                         
   9   5   6        243.15        249.23        14.52 o                         
  10   5   6          4.23          8.41         7.63 o                         
  11   5   6         42.01         35.92        10.52 o                         
  12   5   6        532.86        490.66        29.43 o                         
  13   5   6          8.77         11.13        10.55 o                         
  14   5   6        351.16        289.71        26.08 o                         
  15   5   6        202.77        256.87        27.48 o                         
  16   5   6        126.45        133.35        31.63 o                         
  17   5   6        833.84        955.25        70.53 o                         
  18   5   6          0.28         39.55        19.40 o                         
  19   5   6          7.75         18.92        24.08 o                         
  20   5   6         14.75         32.89        25.37 o                         
 -22   6   6         44.53         28.77        20.88 o                         
 -21   6   6         86.60         88.33        22.30 o                         
 -20   6   6        245.22        267.04        36.68 o                         
 -19   6   6         11.28          5.02        16.68 o                         
 -18   6   6         32.44         20.06        18.34 o                         
 -17   6   6          2.14          9.21        14.54 o                         
 -16   6   6       2359.07       2426.86        57.64 o                         
 -15   6   6        155.86        151.36        18.35 o                         
 -14   6   6         76.17         81.99        18.13 o                         
 -13   6   6        617.70        622.27        25.93 o                         
 -12   6   6       2549.15       2488.03        53.68 o                         
 -11   6   6        506.54        502.33        21.76 o                         
 -10   6   6       1797.59       1752.61        36.85 o                         
  -9   6   6       2042.06       1993.14        39.01 o                         
  -8   6   6        478.50        397.88        19.88 o                         
  -7   6   6         16.74         16.67         8.19 o                         
  -6   6   6       1273.45       1210.42        25.99 o                         
  -5   6   6        741.90        720.54        19.61 o                         
  -4   6   6        218.75        215.69        11.21 o                         
  -3   6   6         52.88         29.73         5.64 o                         
  -2   6   6       3957.12       3928.62        52.48 o                         
  -1   6   6       1710.12       1595.39        36.81 o                         
   0   6   6       6200.90       6163.38        72.35 o                         
   1   6   6       1961.17       1809.78        27.89 o                         
   2   6   6        787.16        707.07        15.89 o                         
   3   6   6         61.94         55.26         6.50 o                         
   4   6   6       1459.13       1469.69        25.29 o                         
   5   6   6         16.08         20.13         5.73 o                         
   6   6   6          5.61          8.64         6.52 o                         
   7   6   6        577.89        535.56        17.51 o                         
   8   6   6        607.89        620.76        19.56 o                         
   9   6   6        561.23        530.16        22.04 o                         
  10   6   6         26.15         18.12         8.46 o                         
  11   6   6          0.56         13.66         9.21 o                         
  12   6   6          2.85          7.33        10.26 o                         
  13   6   6        303.41        339.06        22.69 o                         
  14   6   6         18.86         29.79        13.52 o                         
  15   6   6         30.79         40.43        16.96 o                         
  16   6   6         44.21         14.11        15.91 o                         
  17   6   6         34.78         29.39        18.92 o                         
  18   6   6         12.56          4.75        17.62 o                         
  19   6   6        333.06        377.14        37.11 o                         
  20   6   6          0.79        -21.65        21.65 o                         
 -22   7   6         42.61         60.19        26.74 o                         
 -21   7   6         29.47         87.48        28.32 o                         
 -20   7   6        109.54        119.46        29.94 o                         
 -19   7   6          8.10          8.56        19.65 o                         
 -18   7   6        562.38        591.13        35.47 o                         
 -17   7   6          0.70          3.47        12.44 o                         
 -16   7   6        991.47       1035.08        45.93 o                         
 -15   7   6         42.30         38.03        13.06 o                         
 -14   7   6         70.64         57.46        15.43 o                         
 -13   7   6        126.99        168.85        18.14 o
[truncated: 705,432 more chars]
