# Supplementary material for: Crystal structures of tris­[1-oxo­pyridine-2-olato(1−)]silicon(IV) chloride chloro­form-d 1 disolvate, tris­[1-oxo­pyridine-2-olato(1−)]silicon(IV) chloride aceto­nitrile unqu­anti­fied solvate, and fac-tris­[1-oxo­pyridine-2-thiol­ato(1−)]silicon(IV) chloride chloro­form-d 1 disolvate
Source: Acta Crystallogr E Crystallogr Commun. 2015 Nov 28;71(Pt 12):1531–5. doi: 10.1107/S2056989015022203 (PMC4719831; doi:10.1107/S2056989015022203)
Supplement: Supplementary file 3 [file e-71-01531-IIsup3.hkl]

data_II                                                                         
_shelx_title ' sjfbk49 in P-1'                                                  
_shelx_refln_list_code          4                                               
_shelx_F_calc_maximum      123.17                                               
_exptl_crystal_F_000       404.00                                               
_reflns_d_resolution_high  0.5714                                               
                                                                                
loop_                                                                           
 _space_group_symop_operation_xyz                                               
 'x, y, z'                                                                      
 '-x, -y, -z'                                                                   
                                                                                
_cell_length_a     6.8347                                                       
_cell_length_b    11.1232                                                       
_cell_length_c    13.1513                                                       
_cell_angle_alpha  90.479                                                       
_cell_angle_beta   93.269                                                       
_cell_angle_gamma 102.356                                                       
                                                                                
_shelx_F_squared_multiplier     1.000                                           
                                                                                
loop_                                                                           
 _refln_index_h                                                                 
 _refln_index_k                                                                 
 _refln_index_l                                                                 
 _refln_F_squared_calc                                                          
 _refln_F_squared_meas                                                          
 _refln_F_squared_sigma                                                         
 _refln_observed_status                                                         
   1   0   0       3083.39       3264.76        36.41 o                         
   2   0   0       2955.96       3140.07        30.87 o                         
   3   0   0         17.59         17.87         1.21 o                         
   4   0   0        330.96        338.71         5.02 o                         
   5   0   0        384.17        356.67         5.71 o                         
   6   0   0        394.92        371.74         6.12 o                         
   7   0   0        183.04        173.19         6.04 o                         
   8   0   0        269.32        272.40         8.26 o                         
   9   0   0          2.05          5.21         2.69 o                         
  10   0   0         26.30         34.05         6.20 o                         
  11   0   0         19.38         18.57         6.78 o                         
 -11   1   0          0.59          1.15         4.76 o                         
 -10   1   0          1.64          1.38         4.93 o                         
  -9   1   0          0.46          2.63         2.57 o                         
  -8   1   0         21.74         23.62         4.41 o                         
  -7   1   0         84.01         96.47         3.95 o                         
  -6   1   0        214.47        225.55         4.71 o                         
  -5   1   0         35.39         38.48         2.33 o                         
  -4   1   0        257.52        240.19         4.06 o                         
  -3   1   0          7.92         12.15         1.34 o                         
  -2   1   0       7553.23       8196.10        79.52 o                         
  -1   1   0        692.35        780.94        10.35 o                         
   0   1   0       1677.69       1940.45        20.96 o                         
   1   1   0       3027.09       3215.57        34.95 o                         
   2   1   0        846.01        924.03         9.85 o                         
   3   1   0         43.56         56.96         1.95 o                         
   4   1   0        102.91         91.87         2.27 o                         
   5   1   0          0.71          1.04         1.02 o                         
   6   1   0        261.94        246.64         6.79 o                         
   7   1   0         10.85          7.90         2.53 o                         
   8   1   0         81.05         81.62         4.96 o                         
   9   1   0          2.75          5.46         2.94 o                         
  10   1   0         56.08         55.49         5.65 o                         
  11   1   0         26.65         40.86         9.85 o                         
 -11   2   0         13.72         14.38         4.84 o                         
 -10   2   0          0.58         -2.50         2.86 o                         
  -9   2   0         14.80         21.60         4.66 o                         
  -8   2   0        105.08        103.24         4.38 o                         
  -7   2   0          0.03         -0.07         1.44 o                         
  -6   2   0        223.89        211.41         4.46 o                         
  -5   2   0          8.83         14.15         4.50 o                         
  -4   2   0       1672.17       1826.42        19.50 o                         
  -3   2   0          1.65          9.77         1.17 o                         
  -2   2   0       3019.84       3200.87        35.29 o                         
  -1   2   0        565.99        625.90         6.66 o                         
   0   2   0         29.19         39.79         1.10 o                         
   1   2   0       1213.52       1198.92        26.42 o                         
   2   2   0        453.42        461.62         9.23 o                         
   3   2   0        937.52       1041.33        12.89 o                         
   4   2   0        371.81        338.17         5.54 o                         
   5   2   0        700.79        638.37        11.82 o                         
   6   2   0        477.80        462.59        10.05 o                         
   7   2   0        331.74        310.52         9.57 o                         
   8   2   0         15.54         13.14         3.22 o                         
   9   2   0         67.43         76.86         5.31 o                         
  10   2   0         81.60         75.12         9.45 o                         
  11   2   0          0.59         -0.16         4.68 o                         
 -11   3   0          7.63          8.73         4.25 o                         
 -10   3   0          4.55          5.01         3.77 o                         
  -9   3   0          3.83          1.48         2.66 o                         
  -8   3   0         94.02         88.21         5.51 o                         
  -7   3   0        345.85        352.65         6.48 o                         
  -6   3   0        712.53        677.49         9.43 o                         
  -5   3   0        171.53        162.45         3.69 o                         
  -4   3   0       4525.80       4758.24        47.48 o                         
  -3   3   0       1620.33       1767.71        21.08 o                         
  -2   3   0       1393.57       1465.84        17.14 o                         
  -1   3   0          8.12         12.17         0.89 o                         
   0   3   0      14386.60      15153.78       207.39 o                         
   1   3   0       5397.52       5214.21        65.74 o                         
   2   3   0        310.03        301.62         5.64 o                         
   3   3   0          2.43          4.47         1.88 o                         
   4   3   0         68.12         58.30         3.69 o                         
   5   3   0        567.34        533.69        10.63 o                         
   6   3   0          6.66         16.41         2.76 o                         
   7   3   0         42.03         38.28         3.85 o                         
   8   3   0         18.47         24.85         3.82 o                         
   9   3   0          1.94          4.09         2.73 o                         
  10   3   0          4.17          5.63         3.80 o                         
 -11   4   0          1.63         11.06         4.27 o                         
 -10   4   0          0.47         -2.30         2.30 o                         
  -9   4   0         37.02         39.89         4.83 o                         
  -8   4   0        104.31        100.75         5.27 o                         
  -7   4   0         15.58         20.52         2.31 o                         
  -6   4   0       2259.65       2199.60        24.27 o                         
  -5   4   0        665.52        683.09         9.11 o                         
  -4   4   0        689.99        692.03         8.74 o                         
  -3   4   0        270.46        318.59         5.22 o                         
  -2   4   0         73.08         80.23         1.85 o                         
  -1   4   0        491.98        481.32         5.76 o                         
   0   4   0       1183.56       1211.95        12.74 o                         
   1   4   0        599.57        543.32         7.32 o                         
   2   4   0        141.80        109.52         2.99 o                         
   3   4   0        156.68        194.31         3.77 o                         
   4   4   0        245.29        238.11         4.41 o                         
   5   4   0         81.92         94.91         6.30 o                         
   6   4   0         26.33         31.48         3.66 o                         
   7   4   0         33.56         40.48         4.03 o                         
   8   4   0          0.60          4.02         3.35 o                         
   9   4   0          0.03          0.80         3.07 o                         
  10   4   0          8.47          0.93         3.42 o                         
 -11   5   0          3.32          3.59         6.95 o                         
 -10   5   0         10.07          8.40         3.36 o                         
  -9   5   0         32.48         32.44         4.44 o                         
  -8   5   0        279.19        261.44         6.85 o                         
  -7   5   0        498.58        502.69         9.46 o                         
  -6   5   0        413.46        438.73         7.10 o                         
  -5   5   0        198.56        189.85         4.10 o                         
  -4   5   0         72.45         84.14         4.06 o                         
  -3   5   0         15.60         22.84         1.46 o                         
  -2   5   0        131.04        126.24         2.50 o                         
  -1   5   0        155.28        176.18         3.86 o                         
   0   5   0       4077.60       4113.70        40.62 o                         
   1   5   0       4230.34       4231.22        47.00 o                         
   2   5   0          7.96         14.93         2.45 o                         
   3   5   0          4.11          7.63         1.53 o                         
   4   5   0          0.01         -1.24         2.22 o                         
   5   5   0        832.19        774.81        14.30 o                         
   6   5   0         10.38         18.89         3.11 o                         
   7   5   0        220.94        200.22         7.26 o                         
   8   5   0         47.77         49.71         7.03 o                         
   9   5   0         13.71         13.34         4.74 o                         
  10   5   0         15.72         11.01         5.09 o                         
 -11   6   0          2.24          3.32         4.04 o                         
 -10   6   0          1.22         -1.74         3.63 o                         
  -9   6   0          6.47          4.34         2.87 o                         
  -8   6   0        151.87        149.33         5.34 o                         
  -7   6   0        247.85        252.55         6.49 o                         
  -6   6   0          4.19          6.18         1.98 o                         
  -5   6   0         22.21         18.21         2.25 o                         
  -4   6   0         60.83         58.74         2.53 o                         
  -3   6   0          5.15          6.95         1.49 o                         
  -2   6   0          0.15         10.70         1.17 o                         
  -1   6   0        675.10        685.91         8.28 o                         
   0   6   0        169.15        128.45         2.63 o                         
   1   6   0       5182.89       5238.87        58.10 o                         
   2   6   0          6.92         14.62         2.26 o                         
   3   6   0        181.28        185.28         6.31 o                         
   4   6   0        537.84        517.98        18.25 o                         
   5   6   0         32.47         31.11         4.62 o                         
   6   6   0         54.75         57.00         5.50 o                         
   7   6   0         57.16         52.49         5.79 o                         
   8   6   0          0.03         -0.04         3.30 o                         
   9   6   0         19.11         12.02         7.43 o                         
  10   6   0         16.35         15.97         6.30 o                         
 -11   7   0          1.32          3.12         4.51 o                         
 -10   7   0         33.53         30.58         4.62 o                         
  -9   7   0          0.33          4.92         2.51 o                         
  -8   7   0          6.01          3.93         2.56 o                         
  -7   7   0         13.04         18.28         2.88 o                         
  -6   7   0        145.50        132.30         4.56 o                         
  -5   7   0         62.49         68.37         3.36 o                         
  -4   7   0          4.79          7.08         1.80 o                         
  -3   7   0        111.70        113.66         2.88 o                         
  -2   7   0        210.68        184.44         3.54 o                         
  -1   7   0       1132.93       1124.54        15.08 o                         
   0   7   0        210.24        188.08         4.01 o                         
   1   7   0          8.30         12.41         1.53 o                         
   2   7   0          3.19         13.53         1.88 o                         
   3   7   0        248.33        223.95         4.94 o                         
   4   7   0        101.66         99.24         9.04 o                         
   5   7   0        161.90        168.95        10.66 o                         
   6   7   0          0.16          1.05         2.96 o                         
   7   7   0         46.08         49.94         6.20 o                         
   8   7   0          2.28          4.84         3.59 o                         
   9   7   0          5.30          9.19         4.17 o                         
 -11   8   0         39.04         32.35         6.25 o                         
 -10   8   0         68.79         66.60         5.73 o                         
  -9   8   0         35.73         42.33         4.29 o                         
  -8   8   0         39.45         40.08         5.04 o                         
  -7   8   0        287.89        271.14         7.07 o                         
  -6   8   0          8.70         14.69         2.54 o                         
  -5   8   0        107.32         98.93         4.66 o                         
  -4   8   0         34.72         31.62         2.53 o                         
  -3   8   0       1751.21       1715.23        19.07 o                         
  -2   8   0        507.04        502.41         7.11 o                         
  -1   8   0         26.65         28.78         3.05 o                         
   0   8   0        254.27        234.90         4.30 o                         
   1   8   0       1261.89       1267.75        14.54 o                         
   2   8   0        226.65        215.73         4.10 o                         
   3   8   0        103.15         97.40         4.48 o                         
   4   8   0         13.18         14.06         3.39 o                         
   5   8   0        322.53        332.76         9.19 o                         
   6   8   0        140.02        125.62         7.82 o                         
   7   8   0        160.15        152.83        13.49 o                         
   8   8   0         26.82         15.79         4.62 o                         
   9   8   0          6.55          5.03         4.14 o                         
 -11   9   0          1.14          3.98         7.35 o                         
 -10   9   0         56.07         43.63         6.62 o                         
  -9   9   0         14.73         17.85         3.41 o                         
  -8   9   0         77.99         78.08         7.04 o                         
  -7   9   0         12.82         11.30         2.66 o                         
  -6   9   0        189.10        187.08         5.68 o                         
  -5   9   0        266.57        250.85         7.58 o                         
  -4   9   0        273.37        260.89         5.99 o                         
  -3   9   0        111.96        105.35         3.24 o                         
  -2   9   0        188.66        167.97         3.86 o                         
  -1   9   0        269.80        259.14         4.86 o                         
   0   9   0         99.66         99.53         4.17 o                         
   1   9   0        601.40        602.24         8.34 o                         
   2   9   0        197.72        203.96         6.29 o                         
   3   9   0         12.80         15.54         2.79 o                         
   4   9   0        172.27        172.15         6.35 o                         
   5   9   0         21.72         19.23         3.67 o                         
   6   9   0         67.30         65.33         6.32 o                         
   7   9   0         12.75         16.86         4.65 o                         
   8   9   0         30.42         32.47         6.86 o                         
 -11  10   0          3.68          1.01         4.15 o                         
 -10  10   0          0.20          1.21         3.88 o                         
  -9  10   0         28.01         30.78         4.44 o                         
  -8  10   0         11.96         21.21         7.47 o                         
  -7  10   0        272.59        278.32         7.52 o                         
  -6  10   0          4.79          4.02         3.99 o                         
  -5  10   0        376.71        372.08         9.69 o                         
  -4  10   0         39.97         44.40         3.78 o                         
  -3  10   0         90.10         84.24         2.94 o                         
  -2  10   0        540.57        533.61         7.95 o                         
  -1  10   0         30.09         34.46         2.20 o                         
   0  10   0         63.03         75.46         3.20 o                         
   1  10   0          4.12          6.94         1.95 o                         
   2  10   0          1.73          4.36         1.85 o                         
   3  10   0          2.97          3.74         2.27 o                         
   4  10   0         32.06         37.97         4.34 o                         
   5  10   0         89.69        103.93         8.85 o                         
   6  10   0         40.58         45.61        12.11 o                         
   7  10   0          1.50          2.14         3.49 o                         
   8  10   0          0.35         -1.70         4.28 o                         
 -10  11   0          5.61          6.96         3.52 o                         
  -9  11   0          0.18         -2.11         2.92 o                         
  -8  11   0         36.19         34.33         4.81 o                         
  -7  11   0        175.33        167.19         7.27 o                         
  -6  11   0        421.19        425.14        11.22 o                         
  -5  11   0         17.61         20.28         3.57 o                         
  -4  11   0         16.62         21.76         4.13 o                         
  -3  11   0         55.66         61.34         4.94 o                         
  -2  11   0        296.54        297.68         7.88 o                         
  -1  11   0          9.62         14.02         1.90 o                         
   0  11   0         98.13         90.36         3.23 o                         
   1  11   0        193.16        206.04         5.53 o                         
   2  11   0        240.06        250.24         9.09 o                         
   3  11   0         32.10         37.48         8.68 o                         
   4  11   0         11.54          9.39         2.94 o                         
   5  11   0          1.16          6.62         5.49 o                         
   6  11   0         20.48         29.27         5.73 o                         
   7  11   0          5.78          7.53         4.38 o                         
   8  11   0         14.91         22.45         9.04 o                         
 -10  12   0          3.60          0.44         3.26 o                         
  -9  12   0         23.22         22.51         4.65 o                         
  -8  12   0         88.59         84.34         8.95 o                         
  -7  12   0         27.14         22.69         4.82 o                         
  -6  12   0         85.81         99.84         8.95 o                         
  -5  12   0        166.89        168.99         6.95 o                         
  -4  12   0          5.54         10.96         3.15 o                         
  -3  12   0         15.20         18.31         2.66 o                         
  -2  12   0         29.59         35.21         2.68 o                         
  -1  12   0        140.89        132.14         3.94 o                         
   0  12   0        219.34        225.03         5.91 o                         
   1  12   0         42.67         42.28         3.16 o                         
   2  12   0         64.62         63.43         4.38 o                         
   3  12   0         19.59         28.39         3.91 o                         
   4  12   0          5.85          5.95         4.03 o                         
   5  12   0         29.20         23.29         6.54 o                         
   6  12   0          0.59         -1.21         3.25 o                         
   7  12   0          6.58         13.05         5.04 o                         
 -10  13   0         20.61         18.83         4.57 o                         
  -9  13   0          8.44          9.68         3.92 o                         
  -8  13   0          1.10          0.02         3.42 o                         
  -7  13   0         33.06         29.47         4.71 o                         
  -6  13   0         38.31         40.43         5.03 o                         
  -5  13   0         49.94         58.65         6.86 o                         
  -4  13   0         88.21        103.53         7.31 o                         
  -3  13   0         49.22         48.95         4.19 o                         
  -2  13   0        206.12        212.37         7.34 o                         
  -1  13   0         33.11         43.83         5.92 o                         
   0  13   0         71.20         80.57         4.66 o                         
   1  13   0          8.71          9.05         2.53 o                         
   2  13   0          0.00          2.37         2.50 o                         
   3  13   0          2.21          3.49         2.69 o                         
   4  13   0          1.49          1.78         4.04 o                         
   5  13   0         19.75         11.39         5.09 o                         
   6  13   0         15.34         15.77         5.38 o                         
  -9  14   0          0.66          2.52         3.51 o                         
  -8  14   0         12.74         10.30         4.02 o                         
  -7  14   0         11.00         15.14         4.10 o                         
  -6  14   0         92.72         96.48         6.25 o                         
  -5  14   0          1.37          5.28         3.22 o                         
  -4  14   0          0.23         -1.88         3.45 o                         
  -3  14   0         10.21         10.51         4.38 o                         
  -2  14   0         99.14        106.14         7.18 o                         
  -1  14   0        117.17        132.79         6.12 o                         
   0  14   0         11.89         15.82         3.45 o                         
   1  14   0          2.44          7.63         3.76 o                         
   2  14   0         11.68         14.71         4.45 o                         
   3  14   0          4.79          7.08         3.79 o                         
   4  14   0          9.07          9.62         4.93 o                         
   5  14   0         13.54         11.83         4.89 o                         
   6  14   0         13.78         24.55         8.08 o                         
  -9  15   0          0.13          4.50         4.69 o                         
  -8  15   0          0.92          2.47         3.45 o                         
  -7  15   0          7.99          6.05         3.45 o                         
  -6  15   0          7.70          4.06         3.23 o                         
  -5  15   0         52.22         60.63         5.75 o                         
  -4  15   0          8.47          7.36         3.58 o                         
  -3  15   0         30.30         26.32        11.95 o                         
  -2  15   0         74.87         81.89        15.59 o                         
  -1  15   0          9.68         15.97         4.44 o                         
   0  15   0          0.10          0.47         2.76 o                         
   1  15   0          0.31          1.31         3.40 o                         
   2  15   0          1.50          0.72         3.13 o                         
   3  15   0          0.74          2.10         5.49 o                         
   4  15   0          0.02          1.78         5.98 o                         
   5  15   0         15.67         10.01         7.43 o                         
  -8  16   0          0.50          0.71         3.24 o                         
  -7  16   0          9.11          6.28         3.61 o                         
  -6  16   0         49.23         40.21         5.83 o                         
  -5  16   0          0.05          5.78         3.05 o                         
  -4  16   0         10.84         12.57         5.57 o                         
  -3  16   0          0.01         -0.82         3.48 o                         
  -2  16   0         77.04         61.74         6.43 o                         
  -1  16   0         26.16         26.94         5.47 o                         
   0  16   0         31.39         28.75         7.59 o                         
   1  16   0          0.23          6.11         6.22 o                         
   2  16   0          0.35          0.32         5.17 o                         
   3  16   0          6.09          8.88         6.62 o                         
   4  16   0          0.12         -4.68         4.68 o                         
  -7  17   0         28.50         21.36         4.75 o                         
  -6  17   0         10.24         11.39         4.04 o                         
  -5  17   0         38.37         41.71         7.01 o                         
  -4  17   0          1.06         -1.23         3.17 o                         
  -3  17   0          3.39          4.28         6.14 o                         
  -2  17   0          9.68         21.74         6.38 o                         
  -1  17   0         43.20         70.33         6.90 o                         
   0  17   0         23.78         16.64         6.95 o                         
   2  17   0          0.11          6.46         6.30 o                         
   3  17   0          4.81          8.56         7.11 o                         
  -6  18   0         14.92         13.40         5.22 o                         
  -5  18   0          1.57          3.58         4.21 o                         
  -4  18   0          3.11          7.47         5.65 o                         
  -3  18   0          0.49          0.84         3.94 o                         
  -2  18   0         17.53         11.93        14.86 o                         
  -1  18   0         22.08         17.44         6.62 o                         
  -4  19   0          2.44         10.14         4.67 o                         
  -3  19   0          1.91          0.64         3.79 o                         
  -2  19   0          4.60          1.94         5.17 o                         
   2 -19   1          0.38          7.08         4.79 o                         
   3 -19   1          1.13          8.18         4.46 o                         
   4 -19   1          3.69         -0.16         6.46 o                         
   2 -18   1          1.96          4.50         3.91 o                         
   3 -18   1          0.24          7.27         4.27 o                         
   4 -18   1          3.97          5.02         4.04 o                         
   5 -18   1          8.69          4.22         4.17 o                         
   6 -18   1         14.68         14.44        15.18 o                         
  -3 -17   1         13.99          9.69         6.62 o                         
   1 -17   1         19.08         24.81        10.82 o                         
   2 -17   1          0.81         -0.87         3.61 o                         
   3 -17   1          4.13          1.04         5.41 o                         
   4 -17   1          4.55          7.91         4.07 o                         
   5 -17   1          5.22          4.64         3.95 o                         
   6 -17   1         46.53         44.20         5.82 o                         
   7 -17   1          2.36          5.99         3.66 o                         
  -4 -16   1          0.02         -2.75         5.65 o                         
  -3 -16   1          4.98          4.85         5.98 o                         
  -2 -16   1         10.97         16.15         7.27 o                         
   0 -16   1         25.93         19.70         6.95 o                         
   1 -16   1         23.64         19.13         4.88 o                         
   2 -16   1         24.71         27.37         5.47 o                         
   3 -16   1          0.22         -0.76         3.60 o                         
   4 -16   1         52.02         63.35         5.38 o                         
   5 -16   1          6.36          0.36         4.12 o                         
   6 -16   1          3.04          6.96         5.14 o                         
   7 -16   1          1.42          1.56         3.31 o                         
   8 -16   1         11.13         11.99         4.21 o                         
  -5 -15   1          0.63         -1.78         5.98 o                         
  -4 -15   1         13.98          3.71         6.62 o                         
  -3 -15   1          6.97          2.58         5.49 o                         
  -2 -15   1          1.74          3.71         5.33 o                         
  -1 -15   1         59.68         64.90         6.40 o                         
   0 -15   1          1.91          3.22         3.63 o                         
   1 -15   1          2.23          4.17         3.57 o                         
   2 -15   1         97.36        116.09         7.91 o                         
   3 -15   1          5.14          3.46         3.13 o                         
   4 -15   1          1.25          5.94         3.09 o                         
   5 -15   1         31.44         33.86         4.97 o                         
   6 -15   1         22.52         17.84         9.80 o                         
   7 -15   1          2.67          4.77         4.74 o                         
   8 -15   1          0.17          1.30         3.44 o                         
   9 -15   1          0.32          3.65         4.30 o                         
  -6 -14   1         11.26         19.54         8.08 o                         
  -5 -14   1          2.04          4.44         3.84 o                         
  -4 -14   1          7.51          4.02         3.29 o                         
  -3 -14   1          0.70          4.80         3.71 o                         
  -2 -14   1         32.29         48.07         6.12 o                         
  -1 -14   1          3.66          7.38         2.83 o                         
   0 -14   1          1.46         -1.61         1.94 o                         
   1 -14   1          1.53          1.75         3.18 o                         
   2 -14   1         29.02         35.43         4.39 o                         
   3 -14   1        173.18        196.58         7.49 o                         
   4 -14   1         56.89         50.84         6.98 o                         
   5 -14   1          0.46          0.09         2.78 o                         
   6 -14   1          8.42          7.94         3.74 o                         
   7 -14   1          3.97          1.44         6.10 o                         
   8 -14   1         22.65         25.84         7.92 o                         
   9 -14   1         17.90         19.16         5.62 o                         
  -6 -13   1          0.72          2.21         3.84 o                         
  -5 -13   1         10.81         21.70         5.12 o                         
  -4 -13   1         23.14         22.58         4.85 o                         
  -3 -13   1          4.71          2.73         3.14 o                         
  -2 -13   1         10.79         12.26         3.02 o                         
  -1 -13   1         56.46         59.91         4.82 o                         
   0 -13   1         17.60         16.12         2.62 o                         
   1 -13   1         19.96         31.41         2.96 o                         
   2 -13   1        268.88        292.36         6.97 o                         
   3 -13   1         60.02         50.97         4.46 o                         
   4 -13   1        118.15        135.07        10.48 o                         
   5 -13   1         53.84         49.10         4.80 o                         
   6 -13   1         10.83         10.63         4.54 o                         
   7 -13   1          0.05          0.59         2.91 o                         
   8 -13   1         34.52         35.15         5.08 o                         
   9 -13   1         56.95         58.55         5.79 o                         
  10 -13   1          1.71          5.23         3.78 o                         
  -7 -12   1         13.73         12.13         4.76 o                         
  -6 -12   1          0.87          2.14         3.53 o                         
  -5 -12   1          3.24          4.60         3.77 o                         
  -4 -12   1         36.65         38.23         5.87 o                         
  -3 -12   1          0.27         -2.17         2.17 o                         
  -2 -12   1        120.40        125.61         5.58 o                         
  -1 -12   1          6.82          9.13         2.21 o                         
   0 -12   1          0.02         -0.35         2.11 o                         
   1 -12   1          7.88         11.83         2.03 o                         
   2 -12   1        309.03        316.50         7.06 o                         
   3 -12   1        263.63        268.50         6.56 o                         
   4 -12   1          1.46          0.22         2.56 o                         
   5 -12   1         12.62         15.42         3.54 o                         
   6 -12   1        103.54         95.89         5.88 o                         
   7 -12   1         25.00         31.02         4.70 o                         
   8 -12   1         13.67         21.51         4.22 o                         
   9 -12   1         12.30         19.39         4.35 o                         
  10 -12   1         33.52         32.33         5.31 o                         
  -7 -11   1         31.29         32.26         6.42 o                         
  -6 -11   1         19.60         29.98        10.98 o                         
  -5 -11   1         13.04         14.08         5.90 o                         
  -4 -11   1         44.19         35.73         5.38 o                         
  -3 -11   1         92.83         96.32        12.50 o                         
  -2 -11   1         52.11         50.66         3.24 o                         
  -1 -11   1         88.05         94.03         3.85 o                         
   0 -11   1          0.55          4.94         1.99 o                         
   1 -11   1         52.44         46.47         2.50 o                         
   2 -11   1          0.55          1.67         1.43 o                         
   3 -11   1         34.48         44.50         3.22 o                         
   4 -11   1        175.11        168.67         6.60 o                         
   5 -11   1         18.80         15.76         3.91 o                         
   6 -11   1          0.05         -2.75         2.75 o                         
   7 -11   1         38.26         36.81         4.10 o                         
   8 -11   1          1.68          4.75         3.17 o                         
   9 -11   1        119.88        127.53         7.06 o                         
  10 -11   1          4.32          2.43         3.37 o                         
  -8 -10   1          0.04         -1.71         3.71 o                         
  -7 -10   1          0.58          8.03         4.14 o                         
  -6 -10   1          0.71          4.04         3.65 o                         
  -5 -10   1          3.67          1.79         3.18 o                         
  -4 -10   1         22.51         27.50         4.43 o                         
  -3 -10   1        125.22        140.18         5.61 o                         
  -2 -10   1        260.22        267.20         6.18 o                         
  -1 -10   1         70.36         64.36         2.62 o                         
   0 -10   1        126.43        113.81         3.30 o                         
   1 -10   1         61.72         55.16         2.47 o                         
   2 -10   1        193.97        195.96         4.32 o                         
   3 -10   1         71.75         80.19         3.38 o                         
   4 -10   1          6.18          5.85         1.90 o                         
   5 -10   1        181.71        180.20         7.55 o                         
   6 -10   1         11.60         12.63         3.20 o                         
   7 -10   1         35.85         32.47         3.59 o                         
   8 -10   1          2.26          1.63         2.54 o                         
   9 -10   1          3.03          1.23         2.93 o                         
  10 -10   1          0.84          5.01         4.09 o                         
  11 -10   1          0.07          2.42         6.30 o                         
  -8  -9   1          0.12         -2.80         2.80 o                         
  -7  -9   1         26.04         20.32        11.95 o                         
  -6  -9   1         76.01         79.38        11.79 o                         
  -5  -9   1         68.84         76.62         5.02 o                         
  -4  -9   1        157.28        172.43         6.68 o                         
  -3  -9   1         84.12         89.32         4.45 o                         
  -2  -9   1        554.36        550.95         9.30 o                         
  -1  -9   1         38.55         33.47         2.04 o                         
   0  -9   1        344.96        346.28         7.80 o                         
   1  -9   1          1.28          6.62         1.55 o                         
   2  -9   1        118.54        114.50         3.21 o                         
   3  -9   1       2653.47       2563.75        27.43 o                         
   4  -9   1         96.17         94.28         4.24 o                         
   5  -9   1          1.99          3.59         2.39 o                         
   6  -9   1         14.18         13.67         3.45 o                         
   7  -9   1          2.25          0.34         2.20 o                         
   8  -9   1          0.68         -2.29         2.29 o                         
   9  -9   1          1.54          1.81         2.63 o                         
  10  -9   1         47.16         54.89        14.54 o                         
  11  -9   1         71.33         70.12         8.26 o                         
  -9  -8   1          1.62          3.04         3.65 o                         
  -8  -8   1          1.62          4.66         3.72 o                         
  -7  -8   1          4.49         10.66         4.22 o                         
  -6  -8   1          1.85          5.23         3.64 o                         
  -5  -8   1          7.92         13.54         3.01 o                         
  -4  -8   1          4.08         11.69         2.73 o                         
  -3  -8   1        143.99        119.55         4.00 o                         
  -2  -8   1         33.29         41.69         2.62 o                         
  -1  -8   1        250.02        246.74         5.93 o                         
   0  -8   1         24.51         24.01         1.80 o                         
   1  -8   1          0.05          3.01         1.75 o                         
   2  -8   1        688.11        643.51         8.51 o                         
   3  -8   1         97.03         88.53         3.73 o                         
   4  -8   1        715.69        686.66        10.86 o                         
   5  -8   1         18.89         20.11         3.03 o                         
   6  -8   1         18.58         16.47         3.21 o                         
   7  -8   1         42.86         52.05         3.73 o                         
   8  -8   1         62.32         58.06         6.25 o                         
   9  -8   1         93.95         85.18         4.85 o                         
  10  -8   1        150.57        136.70         7.27 o                         
  11  -8   1          7.20          5.47         3.77 o                         
  -9  -7   1         41.22         37.81         6.51 o                         
  -8  -7   1          2.70          2.13         5.09 o                         
  -7  -7   1          1.73         -1.59         3.23 o                         
  -6  -7   1          7.51          6.69         3.30 o                         
  -5  -7   1         22.76         26.00         4.50 o                         
  -4  -7   1         14.27         18.83         3.69 o                         
  -3  -7   1          0.04         11.91         1.89 o                         
  -2  -7   1          0.43          2.61         1.44 o                         
  -1  -7   1         58.87         61.15         2.54 o                         
   0  -7   1         86.18         99.59         2.72 o                         
   1  -7   1         79.65         80.61         2.36 o                         
   2  -7   1        533.34        482.17         9.24 o                         
   3  -7   1       1804.03       1728.92        21.49 o                         
   4  -7   1        117.34        128.02         3.04 o                         
   5  -7   1         12.12         10.90         2.53 o                         
   6  -7   1        259.87        238.51         6.98 o                         
   7  -7   1        149.27        142.14         6.85 o                         
   8  -7   1        514.67        512.58        12.33 o                         
   9  -7   1         22.51         25.76         4.63 o                         
  10  -7   1        198.28        192.03         8.23 o                         
  11  -7   1         33.27         32.83         5.10 o                         
 -10  -6   1          5.25          6.44         4.25 o                         
  -9  -6   1         86.57         93.06         7.86 o                         
  -8  -6   1         46.08         44.65         6.48 o                         
  -7  -6   1         93.37         99.90         7.22 o                         
  -6  -6   1        181.21        186.22         8.71 o                         
  -5  -6   1         39.87         41.31         5.19 o                         
  -4  -6   1          9.59         16.31         3.42 o                         
  -3  -6   1          7.96         17.20         2.17 o                         
  -2  -6   1        102.71        105.35         3.05 o                         
  -1  -6   1        415.18        386.09         6.23 o                         
   0  -6   1         86.14         81.19         2.46 o                         
   1  -6   1          3.19          1.72         0.89 o                         
   2  -6   1        267.47        276.69         4.26 o                         
   3  -6   1        497.38        448.83         7.23 o                         
   4  -6   1        555.20        521.11         8.91 o                         
   5  -6   1          6.53          7.68         1.57 o                         
   6  -6   1        239.07        247.67         6.10 o                         
   7  -6   1          7.64          9.91         2.39 o                         
   8  -6   1        403.65        388.28        11.61 o                         
   9  -6   1        145.48        148.17         6.87 o                         
  10  -6   1          5.29          4.49         4.14 o                         
  11  -6   1         14.42          8.95         3.53 o                         
 -10  -5   1         30.31         32.59         6.09 o                         
  -9  -5   1         35.24         37.15         6.22 o                         
  -8  -5   1         32.83         42.15        11.14 o                         
  -7  -5   1         40.41         39.45         4.15 o                         
  -6  -5   1        337.59        328.31         8.73 o                         
  -5  -5   1          6.40          6.58         2.87 o                         
  -4  -5   1        190.29        186.23         4.90 o                         
  -3  -5   1        297.82        284.38         7.09 o                         
  -2  -5   1       1677.43       1580.18        27.28 o                         
  -1  -5   1        724.46        673.71         9.09 o                         
   0  -5   1         10.04         17.04         1.35 o                         
   1  -5   1        212.82        221.44         3.41 o                         
   2  -5   1          0.07          6.83         0.90 o                         
   3  -5   1        626.54        573.34         7.20 o                         
   4  -5   1        128.11        156.87         3.58 o                         
   5  -5   1        336.94        335.98         7.85 o                         
   6  -5   1        541.84        565.51         8.41 o                         
   7  -5   1        224.07        233.95         6.18 o                         
   8  -5   1          0.76         -0.74         1.90 o                         
   9  -5   1         26.25         29.36         4.28 o                         
  10  -5   1         50.78         61.29        10.34 o                         
  11  -5   1          6.43          8.50         4.60 o                         
 -10  -4   1          0.15          2.91         3.53 o                         
  -9  -4   1         43.22         41.03         6.43 o                         
  -8  -4   1          3.25          4.21         2.78 o                         
  -7  -4   1         70.02         72.87         5.87 o                         
  -6  -4   1        104.36        101.64         4.76 o                         
  -5  -4   1          7.70          6.68         2.17 o                         
  -4  -4   1        983.42        942.95        15.46 o                         
  -3  -4   1        247.41        238.23         7.18 o                         
  -2  -4   1        917.86        883.83        13.13 o                         
  -1  -4   1        677.96        678.80         8.85 o                         
   0  -4   1        302.24        320.02         4.78 o                         
   1  -4   1        222.59        192.10         3.74 o                         
   2  -4   1        273.19        323.45         5.08 o                         
   3  -4   1       4609.23       4739.67        52.40 o                         
   4  -4   1       4007.30       4066.42        45.81 o                         
   5  -4   1          3.17          7.06         1.52 o                         
   6  -4   1        397.89        414.84         6.78 o                         
   7  -4   1         80.74         86.65         3.84 o                         
   8  -4   1        188.31        188.14         8.98 o                         
   9  -4   1          0.78         -1.11         2.56 o                         
  10  -4   1         28.22         22.94         4.13 o                         
  11  -4   1         11.58         17.09         4.85 o                         
 -10  -3   1          0.06          7.21         3.94 o                         
  -9  -3   1         32.73         38.65         5.98 o                         
  -8  -3   1          0.60          0.17         2.33 o                         
  -7  -3   1        167.11        157.14         5.98 o                         
  -6  -3   1         86.13         83.19         4.30 o                         
  -5  -3   1         27.14         33.93         3.03 o                         
  -4  -3   1        205.19        192.93         3.98 o                         
  -3  -3   1        996.80        976.48        14.82 o                         
  -2  -3   1        104.49        124.80         3.24 o                         
  -1  -3   1         27.03         24.78         1.24 o                         
   0  -3   1       1960.51       1870.03        20.98 o                         
   1  -3   1         89.88        107.13         1.90 o                         
   2  -3   1       5468.32       5560.74        54.07 o                         
   3  -3   1         96.02         95.95         2.41 o                         
   4  -3   1       6273.06       6435.12        63.36 o                         
   5  -3   1        784.46        829.39        10.47 o                         
   6  -3   1        109.05        108.42         3.30 o                         
   7  -3   1         92.13         96.50         3.38 o                         
   8  -3   1          0.12          1.38         2.33 o                         
   9  -3   1         43.04         40.07         7.73 o                         
  10  -3   1          0.03          0.31         6.30 o                         
  11  -3   1          3.10         -0.43         3.75 o                         
 -11  -2   1          1.95          6.30         5.65 o                         
 -10  -2   1          2.36          8.54         4.22 o                         
  -9  -2   1         12.85         14.91         4.56 o                         
  -8  -2   1         10.98          8.85         2.88 o                         
  -7  -2   1         96.79         93.76         4.74 o                         
  -6  -2   1         29.18         29.81         3.24 o                         
  -5  -2   1        318.08        310.10         5.74 o                         
  -4  -2   1        332.32        301.23         5.27 o                         
  -3  -2   1          0.02         10.05         1.16 o                         
  -2  -2   1         27.30         20.12         1.13 o                         
  -1  -2   1       1563.49       1495.76        24.32 o                         
   0  -2   1       3202.44       3085.43        33.53 o                         
   1  -2   1       1616.89       1675.47        18.76 o                         
   2  -2   1       3597.45       3785.30        41.44 o                         
   3  -2   1       5581.63       5772.45        63.07 o                         
   4  -2   1          8.33         16.20         1.50 o                         
   5  -2   1        264.88        245.92         4.52 o                         
   6  -2   1        229.43        221.25         4.60 o                         
   7  -2   1         34.72         39.85         2.91 o                         
   8  -2   1        177.57        178.86         8.82 o                         
   9  -2   1          1.97          3.13         2.66 o                         
  10  -2   1         47.05         58.56         6.79 o                         
  11  -2   1          2.63          5.57         5.09 o                         
 -11  -1   1          1.29         -2.58         4.36 o                         
 -10  -1   1         63.25         57.93         6.28 o                         
  -9  -1   1         26.54         28.31         4.13 o                         
  -8  -1   1        310.69        317.23         9.02 o                         
  -7  -1   1         30.26         26.91         3.35 o                         
  -6  -1   1          8.74         12.76         3.88 o                         
  -5  -1   1         21.74         23.44         1.98 o                         
  -4  -1   1        736.02        746.26        10.17 o                         
  -3  -1   1         20.87         15.58         1.24 o                         
  -2  -1   1        533.50        586.36         7.48 o                         
  -1  -1   1       4736.92       5057.53        75.92 o                         
   0  -1   1       6512.50       6428.05        80.60 o                         
   1  -1   1          8.47          9.37         0.78 o                         
   2  -1   1        291.68        307.09         4.71 o                         
   3  -1   1       1717.34       1765.29        18.33 o                         
   4  -1   1       2123.14       2137.80        22.40 o                         
   5  -1   1         31.81         33.34         1.98 o                         
   6  -1   1         80.80         84.92         2.83 o                         
   7  -1   1        177.88        170.69         5.08 o                         
   8  -1   1        101.08         99.06         4.34 o                         
   9  -1   1         70.82         65.47         8.00 o                         
  10  -1   1         41.74         44.21         6.61 o                         
  11  -1   1          0.49         -0.91         3.65 o                         
 -11   0   1         32.79         23.90         7.91 o                         
 -10   0   1         69.26         74.24         6.68 o                         
  -9   0   1        181.90        182.57         7.27 o                         
  -8   0   1        108.80        123.34        10.94 o                         
  -7   0   1          0.34          2.90         1.99 o                         
  -6   0   1        386.53        353.14         6.63 o                         
  -5   0   1         13.65         21.24         2.25 o                         
  -4   0   1         13.05         16.70         1.80 o                         
  -3   0   1       1067.99       1144.65        12.46 o                         
  -2   0   1       2453.09       2486.60        24.74 o                         
  -1   0   1       4347.74       4563.63        49.68 o                         
   0   0   1          1.64         -0.09         0.09 o                         
   1   0   1       1606.64       1686.22        32.80 o                         
   2   0   1         75.77         75.78         1.61 o                         
   3   0   1        383.40        362.90         4.83 o                         
   4   0   1        191.94        195.36         3.67 o                         
   5   0   1        401.71        385.73         6.42 o                         
   6   0   1          3.89          3.80         1.69 o                         
   7   0   1        195.95        190.51         5.38 o                         
   8   0   1        117.43        124.94         5.74 o                         
   9   0   1         53.58         59.51         5.16 o                         
  10   0   1          7.25         13.02         4.44 o                         
  11   0   1          1.92          7.19         4.39 o                         
 -11   1   1         39.58         41.99         9.04 o                         
 -10   1   1          0.02          0.07         3.36 o                         
  -9   1   1        193.47        187.51         7.17 o                         
  -8   1   1         69.08         80.85         4.68 o                         
  -7   1   1         18.29         17.98         2.48 o                         
  -6   1   1        768.02        731.76         9.93 o                         
  -5   1   1         73.82         65.98         2.42 o                         
  -4   1   1       2308.17       2280.40        23.82 o                         
  -3   1   1        298.07        283.53         4.15 o                         
  -2   1   1       6115.98       6654.10        64.32 o                         
  -1   1   1       4338.09       4472.77        85.14 o                         
   0   1   1       3034.07       2972.87        64.93 o                         
   1   1   1       2294.51       2404.08        26.36 o                         
   2   1   1        932.61        953.22        11.56 o                         
   3   1   1        224.51        204.24         3.80 o                         
   4   1   1        977.72        971.69        11.16 o                         
   5   1   1          5.70          9.48         1.26 o                         
   6   1   1         21.68         27.15         2.52 o                         
   7   1   1          2.29          1.95         2.86 o                         
   8   1   1        306.78        317.01         9.13 o                         
   9   1   1        124.95        125.85         6.31 o                         
  10   1   1          2.40         -1.34         4.44 o                         
  11   1   1          4.32          8.08         5.81 o                         
 -11   2   1         25.30         35.70         8.88 o                         
 -10   2   1         12.45          9.56         5.41 o                         
  -9   2   1         15.05         15.69         3.25 o                         
  -8   2   1        161.04        158.62         5.26 o                         
  -7   2   1         14.65         11.76         1.89 o                         
  -6   2   1        306.77        310.73         8.47 o                         
  -5   2   1         27.25         31.36         2.08 o                         
  -4   2   1       1518.52       1598.90        23.08 o                         
  -3   2   1       3224.13       3342.52        33.47 o                         
  -2   2   1       1103.11       1246.08        13.04 o                         
  -1   2   1       3205.08       3393.04        33.02 o                         
   0   2   1        442.34        466.63         5.07 o                         
   1   2   1        662.19        672.90         9.63 o                         
   2   2   1         19.64         32.72         1.88 o                         
   3   2   1          0.74          7.03         1.14 o                         
   4   2   1        346.59        291.64         6.61 o                         
   5   2   1        460.20        428.88        17.61 o                         
   6   2   1        136.42        128.58         5.30 o                         
   7   2   1        158.81        149.01         9.65 o                         
   8   2   1         47.66         49.27         5.18 o                         
   9   2   1         81.91         83.12         5.42 o                         
  10   2   1          3.57          3.40         2.91 o                         
  11   2   1          2.99          4.04         4.85 o                         
 -11   3   1          6.24         13.16         4.73 o                         
 -10   3   1          0.28         -0.61         3.88 o                         
  -9   3   1         54.43         56.36         5.75 o                         
  -8   3   1         16.71         18.57         2.70 o                         
  -7   3   1         33.48         39.58         2.59 o                         
  -6   3   1         22.25         26.00         2.26 o                         
  -5   3   1          5.63         18.39         1.89 o                         
  -4   3   1        408.77        402.35         5.84 o                         
  -3   3   1       1138.97       1222.79        13.37 o                         
  -2   3   1        122.76        109.45         3.34 o                         
  -1   3   1        664.92        723.69         7.90 o                         
   0   3   1       3180.04       3296.76        32.25 o                         
   1   3   1       4886.21       4957.33        62.35 o                         
   2   3   1         49.89         48.78         2.21 o                         
   3   3   1       1304.92       1181.20        17.52 o                         
   4   3   1        261.13        243.14         9.16 o                         
   5   3   1         48.02         54.48         3.55 o                         
   6   3   1          3.79          6.27         2.21 o                         
   7   3   1         90.24         86.16         7.14 o                         
   8   3   1        227.99        225.18         7.94 o                         
   9   3   1         27.81         35.64         4.80 o                         
  10   3   1         10.46          8.21         3.81 o                         
 -11   4   1          9.41         14.56         4.90 o                         
 -10   4   1          0.01         -1.00         3.25 o                         
  -9   4   1         32.64         39.49         4.57 o                         
  -8   4   1        171.41        165.76         5.55 o                         
  -7   4   1         23.84         25.58         2.44 o                         
  -6   4   1        159.96        150.24         4.01 o                         
  -5   4   1         91.83         90.57         3.26 o                         
  -4   4   1        168.47        130.15         3.40 o                         
  -3   4   1       1369.32       1364.57        16.73 o                         
  -2   4   1        277.54        254.75         5.37 o                         
  -1   4   1       1557.85       1601.61        16.52 o                         
   0   4   1       1049.29       1048.17        11.17 o                         
   1   4   1       2024.07       2004.23        22.56 o                         
   2   4   1       1216.36       1239.74        20.66 o                         
   3   4   1        350.03        336.62         7.12 o                         
   4   4   1       1477.19       1412.23        21.55 o                         
   5   4   1         71.64         69.10         3.83 o                         
   6   4   1          5.11          6.20         2.42 o                         
   7   4   1         28.44         28.00         4.62 o                         
   8   4   1         41.09         44.44         4.59 o                         
   9   4   1         53.07         47.45         6.31 o                         
  10   4   1          4.41         -0.42         3.71 o                         
 -11   5   1          2.76          5.81         3.77 o                         
 -10   5   1          1.29          2.82         2.92 o                         
  -9   5   1          6.95          7.51         5.46 o                         
  -8   5   1         53.82         55.28         3.70 o                         
  -7   5   1         98.07         93.54         3.43 o                         
  -6   5   1         46.38         50.38         2.52 o                         
  -5   5   1          9.23         14.52         1.85 o                         
  -4   5   1         59.57         61.62         2.25 o                         
  -3   5   1        181.69        149.80         4.32 o                         
  -2   5   1          0.32          2.22         0.88 o                         
  -1   5   1          5.65         13.06         1.21 o                         
   0   5   1        119.32        116.35         2.31 o                         
   1   5   1         20.18         30.23         1.25 o                         
   2   5   1       1894.22       1839.17        25.15 o                         
   3   5   1        694.57        671.38        10.79 o                         
   4   5   1         16.46         25.05         3.88 o                         
   5   5   1         96.87         98.67         4.61 o                         
   6   5   1          8.37          9.37         3.12 o                         
   7   5   1         80.16         86.29         7.38 o                         
   8   5   1         52.54         56.63         4.84 o                         
   9   5   1         52.20         65.81         6.79 o                         
  10   5   1         30.11         31.04         6.22 o                         
 -11   6   1          0.67          2.25         4.20 o                         
 -10   6   1          1.46          2.88         2.76 o                         
  -9   6   1         82.51         83.12         5.58 o                         
  -8   6   1         12.86         16.48         2.77 o                         
  -7   6   1         18.40         14.94         2.54 o                         
  -6   6   1        490.62        469.09         7.53 o                         
  -5   6   1        488.97        493.65         7.47 o                         
  -4   6   1        343.70        315.72         6.02 o                         
  -3   6   1        151.17        121.07         4.13 o                         
  -2   6   1        156.79        178.04         3.27 o                         
  -1   6   1          2.22          3.85         1.57 o                         
   0   6   1       3917.55       4100.49        40.82 o                         
   1   6   1       4813.72       4797.50        47.50 o                         
   2   6   1        326.57        314.61         4.57 o                         
   3   6   1        147.37        148.24         4.64 o                         
   4   6   1        246.59        218.53        10.82 o                         
   5   6   1         12.95         17.42         3.71 o                         
   6   6   1         12.08         13.11         3.84 o                         
   7   6   1          7.47         10.74         4.00 o                         
   8   6   1        163.45        165.59         9.28 o                         
   9   6   1         80.71         81.21         7.43 o                         
  10   6   1          4.37          1.78         5.65 o                         
 -11   7   1          0.32         -2.26         4.85 o                         
 -10   7   1         17.87         29.02         6.18 o                         
  -9   7   1          1.17         -3.40         3.40 o                         
  -8   7   1         30.48         41.92         4.62 o                         
  -7   7   1          5.43          8.92         2.32 o                         
  -6   7   1          3.33          6.89         2.91 o                         
  -5   7   1        407.38        378.08         6.82 o                         
  -4   7   1         28.96         30.13         3.15 o                         
  -3   7   1       1002.17        975.64        11.71 o                         
  -2   7   1        267.65        258.69         4.37 o                         
  -1   7   1        335.30        389.16         5.64 o                         
   0   7   1        464.31        503.13         6.73 o                         
   1   7   1       1191.01       1203.75        13.54 o                         
   2   7   1        134.99        138.07         2.92 o                         
   3   7   1          5.46          9.03         1.67 o                         
   4   7   1         95.38         84.46         5.34 o                         
   5   7   1         20.56         24.21         4.27 o                         
   6   7   1          1.75          4.03         6.86 o                         
   7   7   1          0.85         -1.58         2.78 o                         
   8   7   1          1.60         -3.12         3.71 o                         
   9   7   1         29.26         26.26         5.52 o                         
 -11   8   1          6.74          5.39         3.99 o                         
 -10   8   1          4.77          3.15         3.76 o                         
  -9   8   1          0.45         -0.93         2.33 o                         
  -8   8   1          4.79          4.95         2.48 o                         
  -7   8   1          1.39          4.89         3.13 o                         
  -6   8   1         22.32         19.63         2.72 o                         
  -5   8   1          2.42          3.99         1.70 o                         
  -4   8   1       1019.61        990.97        16.91 o                         
  -3   8   1        267.19        255.27         4.75 o                         
  -2   8   1       1551.15       1585.81        17.65 o                         
  -1   8   1         36.35         36.57         2.61 o                         
   0   8   1          0.36          1.10         1.18 o                         
   1   8   1        449.22        442.77         6.62 o                         
   2   8   1        212.10        206.38         4.91 o                         
   3   8   1        175.53        182.39         5.91 o                         
   4   8   1          0.59          1.74         2.31 o                         
   5   8   1         10.48         20.61         4.11 o                         
   6   8   1         16.34         13.72         4.68 o                         
   7   8   1         34.74         35.08         6.38 o                         
   8   8   1         27.29         30.41         5.87 o                         
   9   8   1         15.45         14.69         4.62 o                         
 -11   9   1         10.98         17.67        11.71 o                         
 -10   9   1         12.20         13.54         4.81 o                         
  -9   9   1         11.36         15.23         6.67 o                         
  -8   9   1         56.30         54.25         4.20 o                         
  -7   9   1          8.49          9.75         2.57 o                         
  -6   9   1        157.44        148.80         5.09 o                         
  -5   9   1        138.35        130.43         5.42 o                         
  -4   9   1        138.22        133.08         5.28 o                         
  -3   9   1       2047.21       2007.23        22.21 o                         
  -2   9   1         11.24         18.11         2.57 o                         
  -1   9   1         35.93         44.57         2.25 o                         
   0   9   1         33.50         35.58         2.14 o                         
   1   9   1       1121.04       1077.78        18.46 o                         
   2   9   1        666.70        663.34        10.87 o                         
   3   9   1         78.70         82.11         8.43 o                         
   4   9   1        117.90        128.89         5.66 o                         
   5   9   1         79.68         75.43         4.94 o                         
   6   9   1          7.92          6.32         2.92 o                         
   7   9   1          4.01          6.85         3.71 o                         
   8   9   1          7.07          5.30         5.81 o                         
 -11  10   1         13.41         14.40         5.11 o                         
 -10  10   1         26.27         25.44         4.56 o                         
  -9  10   1         26.37         23.38         5.76 o                         
  -8  10   1          1.45          1.34         2.51 o                         
  -7  10   1         30.47         29.36         4.32 o                         
  -6  10   1        113.21        119.71         4.75 o                         
  -5  10   1        362.78        360.70         9.51 o                         
  -4  10   1          0.93         -1.31         2.00 o                         
  -3  10   1         21.04         25.55         2.13 o                         
  -2  10   1         57.06         53.18         2.45 o                         
  -1  10   1        186.71        172.97         4.03 o                         
   0  10   1         28.63         35.28         2.32 o                         
   1  10   1         70.39         72.05         3.64 o                         
   2  10   1        386.05        402.31         7.87 o                         
   3  10   1        130.81        143.90         5.83 o                         
   4  10   1         22.78         25.35         3.85 o                         
   5  10   1          1.13          1.77         3.65 o                         
   6  10   1         13.21          5.32         3.63 o                         
   7  10   1          7.29          9.07         4.24 o                         
   8  10   1          5.12          6.40         4.18 o                         
 -10  11   1          0.12         -0.10         3.06 o                         
  -9  11   1         37.41         40.36         5.22 o                         
  -8  11   1          0.12          2.25         2.93 o                         
  -7  11   1         37.33         29.35         4.41 o                         
  -6  11   1         60.13         61.16         4.95 o                         
  -5  11   1         17.45         15.47         3.28 o                         
  -4  11   1         72.34         82.56         4.72 o                         
  -3  11   1          4.51          3.90         1.58 o                         
  -2  11   1        117.17        125.49         3.65 o                         
  -1  11   1         85.56         84.58         3.05 o                         
   0  11   1         22.45         19.02         2.41 o                         
   1  11   1        232.20        236.69         7.39 o                         
   2  11   1        129.53        123.75         8.65 o                         
   3  11   1         95.99        108.83         5.43 o                         
   4  11   1         18.78         21.23         4.13 o                         
   5  11   1          1.27          7.24         3.89 o                         
   6  11   1         32.70         33.80         6.95 o                         
   7  11   1          0.67          1.53         3.65 o                         
 -10  12   1         29.83         34.89         5.43 o                         
  -9  12   1          6.73         14.90         3.99 o                         
  -8  12   1        107.12        111.34         6.60 o                         
  -7  12   1         20.34         27.54         6.07 o                         
  -6  12   1         36.44         39.00         6.87 o                         
  -5  12   1         43.75         46.97         4.69 o                         
  -4  12   1          1.26          1.43         2.38 o                         
  -3  12   1        152.38        156.27        12.77 o                         
  -2  12   1         22.38         26.14         2.98 o                         
  -1  12   1          2.38          3.28         2.76 o                         
   0  12   1          5.15          5.96         1.96 o                         
   1  12   1        305.78        297.15         7.05 o                         
   2  12   1        365.24        369.11        11.37 o                         
   3  12   1         19.71         20.83         3.77 o                         
   4  12   1          1.32          3.99         2.73 o                         
   5  12   1          0.59          1.81         4.60 o                         
   6  12   1          0.50          3.69         3.76 o                         
   7  12   1          2.47          0.71         4.02 o                         
 -10  13   1         12.68         13.52         5.55 o                         
  -9  13   1          7.17          5.15         3.35 o                         
  -8  13   1         14.02          9.21         4.26 o                         
  -7  13   1          3.08          8.47         6.61 o                         
  -6  13   1         14.14         18.10         3.92 o                         
  -5  13   1         73.61         76.44         6.67 o                         
  -4  13   1        101.99        121.38         6.04 o                         
  -3  13   1         20.79         20.48         3.56 o                         
  -2  13   1         57.66         72.15         4.27 o                         
  -1  13   1          4.47          7.98         2.80 o                         
   0  13   1          1.58          1.52         2.30 o                         
   1  13   1          5.34          8.05         4.36 o                         
   2  13   1         52.71         62.75         5.69 o                         
   3  13   1         45.49         51.54         6.39 o                         
   4  13   1          0.05          0.33         2.50 o                         
   5  13   1          3.57          4.01         3.86 o                         
   6  13   1          2.44          4.51         4.27 o                         
  -9  14   1          1.25          0.05         3.26 o                         
  -8  14   1         10.50         10.41         4.86 o                         
  -7  14   1          0.32         -1.43         4.50 o                         
  -6  14   1          0.14          3.13         3.08 o                         
  -5  14   1          2.27          1.15         2.66 o                         
  -4  14   1          5.92          1.54         2.74 o                         
  -3  14   1        171.75        203.08        12.36 o                         
  -2  14   1         32.67         33.31         5.22 o                         
  -1  14   1          0.20          2.64         2.73 o                         
   0  14   1          0.75         -0.38         2.55 o                         
   1  14   1         42.23         46.45        10.50 o                         
   2  14   1        168.33        169.37        10.50 o                         
   3  14   1          2.92          8.88         4.62 o                         
   4  14   1          6.76          6.95         6.62 o                         
   5  14   1          3.23          4.36         6.30 o                         
  -9  15   1          1.25          6.11         3.66 o                         
  -8  15   1          1.36          1.04         3.07 o                         
  -7  15   1          8.82         10.75         4.15 o                         
  -6  15   1          8.44          8.54         3.55 o                         
  -5  15   1         35.28         44.25         7.19 o                         
  -4  15   1         12.92         15.89         4.73 o                         
  -3  15   1          0.64         -1.38         3.19 o                         
  -2  15   1         26.01         23.13         5.02 o                         
  -1  15   1          5.54          9.98         8.32 o                         
   0  15   1         17.96         20.21         4.01 o                         
   1  15   1          0.14         -2.93         3.14 o                         
   2  15   1         88.13         90.30         7.53 o                         
   3  15   1         29.19         21.97         7.59 o                         
   4  15   1          0.63         -1.94         4.52 o                         
   5  15   1          6.79          4.36         6.95 o                         
  -8  16   1          6.89          6.81         3.57 o                         
  -7  16   1          0.02          1.76         4.07 o                         
  -6  16   1          0.32          5.09         3.33 o                         
  -5  16   1         10.94          5.52         3.53 o                         
  -4  16   1         84.99         76.59         7.19 o                         
  -3  16   1         18.51         24.02         5.60 o                         
  -2  16   1          0.06          2.07         4.52 o                         
  -1  16   1         13.36         16.80         5.17 o                         
   0  16   1         10.54         14.54         6.46 o                         
   1  16   1          3.18          2.74         3.71 o                         
   2  16   1          1.29          1.95         4.11 o                         
   3  16   1         17.71         15.18         7.59 o                         
   4  16   1         12.83         16.80         8.24 o                         
  -7  17   1          3.57          4.13         3.77 o                         
  -6  17   1         60.40         64.02         7.33 o                         
  -5  17   1          4.62          5.72         9.77 o                         
  -4  17   1          2.44         -3.38         3.38 o                         
  -3  17   1         17.08         31.19         6.33 o                         
  -2  17   1         24.68         31.16         6.02 o                         
  -1  17   1          1.14          3.46         3.96 o                         
   0  17   1          5.70         13.57         6.14 o                         
   1  17   1          2.16          5.33         5.81 o                         
   2  17   1         72.96         70.26        11.47 o                         
   3  17   1         27.06         27.13         8.88 o                         
  -6  18   1         11.96         19.11         5.61 o                         
  -5  18   1         30.19         36.35         6.97 o                         
  -4  18   1         12.12         15.95         5.07 o                         
  -3  18   1          0.03          7.07         4.17 o                         
  -2  18   1          2.53          6.61         4.02 o                         
  -1  18   1          0.69          8.72         6.30 o                         
   0  18   1          5.24          5.33         6.78 o                         
  -4  19   1         26.93         26.08         6.86 o                         
  -3  19   1          1.04         -2.76         3.88 o                         
  -2  19   1          2.91          1.13         5.81 o                         
  -1  19   1         11.02          8.56         7.27 o                         
   2 -19   2          4.67         16.47         7.91 o                         
   3 -19   2          0.23          1.55         4.09 o                         
   4 -19   2          9.03          9.84         4.73 o                         
   1 -18   2          7.81         15.18         7.75 o                         
   2 -18   2          2.33         -0.05         4.04 o                         
   3 -18   2          7.25          6.71         4.41 o                         
   4 -18   2          4.33          3.09         4.76 o                         
   5 -18   2          0.34          6.46         4.44 o                         
   6 -18   2         31.35         28.46         6.44 o                         
  -3 -17   2          0.01          4.68         6.30 o                         
   1 -17   2         15.86         18.44         5.02 o                         
   2 -17   2         20.92         18.37         4.92 o                         
   3 -17   2          0.56          4.73         3.91 o                         
   4 -17   2          0.13         -1.90         3.53 o                         
   5 -17   2         28.51         29.40         4.96 o                         
   6 -17   2          0.35          6.27         3.67 o                         
   7 -17   2         14.25         13.52         4.46 o                         
  -4 -16   2          2.79          1.29         5.98 o                         
  -3 -16   2          1.55          2.91         5.98 o                         
  -2 -16   2          0.21         -1.13         4.85 o                         
   0 -16   2         16.34         13.98         4.68 o                         
   1 -16   2          0.03          5.14         3.63 o                         
   2 -16   2          2.44          0.13         8.40 o                         
   3 -16   2          0.55          2.46         3.79 o                         
   4 -16   2          8.09          9.50         3.71 o                         
   5 -16   2          0.00          2.64         3.13 o                         
   6 -16   2         81.99         95.01         7.53 o                         
   7 -16   2         31.77         30.08         5.23 o                         
   8 -16   2          1.09          4.11         3.68 o                         
  -5 -15   2          0.87          5.83         4.67 o                         
  -4 -15   2          7.62         12.27         4.69 o                         
  -3 -15   2          6.22          4.64         3.88 o                         
  -2 -15   2          0.01         -3.03         3.03 o                         
  -1 -15   2          9.72         12.24         3.98 o                         
   0 -15   2          0.06         -0.48         3.31 o                         
   1 -15   2          3.95         -0.66         3.45 o                         
   2 -15   2         50.92         53.81         6.00 o                         
   3 -15   2          7.04          9.71         4.50 o                         
   4 -15   2          6.56          6.53         3.31 o                         
   5 -15   2         62.86         66.19         5.56 o                         
   6 -15   2         33.32         39.43         5.44 o                         
   7 -15   2         82.06         95.97         6.75 o                         
   8 -15   2          1.10          2.22         3.34 o                         
   9 -15   2          0.31         -1.94         5.33 o                         
  -6 -14   2         19.51         21.64         7.59 o                         
  -5 -14   2          0.12          1.52         3.79 o                         
  -4 -14   2          1.72         -0.40         3.31 o                         
  -3 -14   2          1.14          0.75         4.04 o                         
  -2 -14   2          1.25          8.31         3.65 o                         
  -1 -14   2         14.29         22.03         3.38 o                         
   0 -14   2         42.20         53.81         4.94 o                         
   1 -14   2        222.65        224.95         7.49 o                         
   2 -14   2         15.32         13.58         2.81 o                         
   3 -14   2         39.62         41.09         4.87 o                         
   4 -14   2         12.46         15.15         3.63 o                         
   5 -14   2         12.62         13.25         4.68 o                         
   6 -14   2          2.89          3.40         3.20 o                         
   7 -14   2          2.69          3.37         3.28 o                         
   8 -14   2          2.02          5.15         3.35 o                         
   9 -14   2          2.62          7.62         3.82 o                         
  -6 -13   2         19.14         15.61         5.06 o                         
  -5 -13   2          9.96          5.99         5.09 o                         
  -4 -13   2         24.55         29.76        11.06 o                         
  -3 -13   2          0.27          2.86         3.14 o                         
  -2 -13   2          1.19          0.95         2.33 o                         
  -1 -13   2         64.09         60.68         3.71 o                         
   0 -13   2         12.06         18.63         2.70 o                         
   1 -13   2         46.83         58.03         4.48 o                         
   2 -13   2         68.79         72.66         3.81 o                         
   3 -13   2         10.91         14.62         2.70 o                         
   4 -13   2          1.10          1.24         2.42 o                         
   5 -13   2          1.15          3.34         3.09 o                         
   6 -13   2          6.91          3.75         3.19 o                         
   7 -13   2         64.03         55.98         5.60 o                         
   8 -13   2          4.47         -2.04         2.72 o                         
   9 -13   2          3.72          4.24         3.44 o                         
  10 -13   2          6.59          9.21         6.78 o                         
  -7 -12   2         14.10         14.09         5.08 o                         
  -6 -12   2          0.05         -1.05         3.31 o                         
  -5 -12   2          3.63          1.06         6.78 o                         
  -4 -12   2         24.18         23.87         5.06 o                         
  -3 -12   2         24.93         31.25         5.90 o                         
  -2 -12   2          1.96          4.71         2.26 o                         
  -1 -12   2          3.74          4.77         2.07 o                         
   0 -12   2        155.10        156.49         4.32 o                         
   1 -12   2        165.80        160.14         4.39 o                         
   2 -12   2         60.05         67.33         3.50 o                         
   3 -12   2         32.02         33.80         3.15 o                         
   4 -12   2         83.57         83.94         6.11 o                         
   5 -12   2         64.85         69.40         6.12 o                         
   6 -12   2         35.97         38.70         4.92 o                         
   7 -12   2        133.64        136.76         6.97 o                         
   8 -12   2         67.40         66.13         5.59 o                         
   9 -12   2          5.44         13.56         6.09 o                         
  10 -12   2          1.40          2.70         3.44 o                         
  -7 -11   2          4.63          4.20         3.59 o                         
  -6 -11   2         19.39         14.79         4.60 o                         
  -5 -11   2          6.04          5.12         3.65 o                         
  -4 -11   2          7.41          9.52         3.80 o                         
  -3 -11   2         31.51         35.52         5.94 o                         
  -2 -11   2         12.33         14.19         2.36 o                         
  -1 -11   2         60.28         61.17         3.30 o                         
   0 -11   2          1.52          1.76         1.40 o                         
   1 -11   2        262.85        274.35         5.47 o                         
   2 -11   2          1.08          0.46         1.83 o                         
   3 -11   2         77.25         78.79         3.64 o                         
   4 -11   2         86.79         98.15         4.13 o                         
   5 -11   2          4.00          5.00         2.31 o                         
   6 -11   2        273.95        285.66         9.04 o                         
   7 -11   2         20.23         26.18         4.38 o                         
   8 -11   2          4.10          4.58         2.80 o                         
   9 -11   2         10.87         12.32         4.08 o                         
  10 -11   2          0.96         -0.25         3.79 o                         
  -8 -10   2          5.64         10.36         4.50 o                         
  -7 -10   2          3.84          5.87         4.00 o                         
  -6 -10   2         27.71         32.01         6.95 o                         
  -5 -10   2        132.53        152.09         8.64 o                         
  -4 -10   2          4.15         -0.62         2.68 o                         
  -3 -10   2         49.33         49.77         6.69 o                         
  -2 -10   2         11.55         13.53         2.32 o                         
  -1 -10   2         91.34         91.86         3.06 o                         
   0 -10   2         43.49         35.87         2.22 o                         
   1 -10   2        180.74        178.47         4.14 o                         
   2 -10   2         50.48         49.81         2.40 o                         
   3 -10   2         36.42         38.22         2.80 o                         
   4 -10   2          5.51          8.46         2.12 o                         
   5 -10   2        111.86        113.35         5.48 o                         
   6 -10   2          5.52          5.62         3.63 o                         
   7 -10   2        225.60        234.19         7.07 o                         
   8 -10   2          2.38          4.07         2.64 o                         
   9 -10   2          4.31          5.82         2.98 o                         
  10 -10   2         79.36         72.77         8.40 o                         
  -8  -9   2         24.08         34.58         7.51 o                         
  -7  -9   2         44.82         52.54        15.91 o                         
  -6  -9   2        119.62        111.29         7.96 o                         
  -5  -9   2         71.73         78.37        13.65 o                         
  -4  -9   2          5.17          7.73         2.67 o                         
  -3  -9   2          6.12          9.45         2.26 o                         
  -2  -9   2         14.73         13.57         2.03 o                         
  -1  -9   2         42.88         43.38         2.61 o                         
   0  -9   2          9.67         13.12         1.78 o                         
   1  -9   2         31.81         28.63         2.06 o                         
   2  -9   2        748.44        732.84        12.21 o                         
   3  -9   2         85.94         81.80         4.57 o                         
   4  -9   2         16.62         12.12         2.12 o                         
   5  -9   2         53.72         45.87         3.86 o                         
   6  -9   2        331.36        305.69        12.74 o                         
   7  -9   2          0.37         -0.51         2.19 o                         
   8  -9   2         40.25         48.36         4.31 o                         
   9  -9   2         15.86          9.94         3.12 o                         
  10  -9   2        102.12        104.00         6.59 o                         
  11  -9   2         31.99         37.67         7.08 o                         
  -9  -8   2          1.21          5.19         7.11 o                         
  -8  -8   2          4.31          1.23         3.55 o                         
  -7  -8   2          1.94          2.31         5.17 o                         
  -6  -8   2        172.04        181.04         9.38 o                         
  -5  -8   2        149.32        160.80         6.21 o                         
  -4  -8   2         43.66         38.73         3.57 o                         
  -3  -8   2         29.77         42.31         2.76 o                         
  -2  -8   2        198.20        187.45         5.99 o                         
  -1  -8   2          6.17          4.14         1.64 o                         
   0  -8   2        375.24        363.78         5.74 o                         
   1  -8   2         95.71         98.42         2.79 o                         
   2  -8   2        450.21        439.73         7.42 o                         
   3  -8   2        496.29        443.99         7.79 o                         
   4  -8   2        146.55        148.92         4.48 o                         
   5  -8   2        276.96        245.21         7.23 o                         
   6  -8   2         30.00         31.88         3.79 o                         
   7  -8   2        166.95        160.04         5.55 o                         
   8  -8   2        112.88        106.58         5.83 o                         
   9  -8   2          2.05          1.49         2.54 o                         
  10  -8   2         41.60         39.45         7.05 o                         
  11  -8   2        121.96        121.65         7.42 o                         
  -9  -7   2         17.35         21.32         5.54 o                         
  -8  -7   2         10.39          2.10         7.27 o                         
  -7  -7   2          5.67         10.54         3.99 o                         
  -6  -7   2          2.40          2.61         3.02 o                         
  -5  -7   2        238.27        239.71         9.49 o                         
  -4  -7   2        151.87        147.35         5.32 o                         
  -3  -7   2       1864.64       1825.88        23.78 o                         
  -2  -7   2        344.76        330.18         6.16 o                         
  -1  -7   2         60.23         54.87         2.45 o                         
   0  -7   2        721.19        652.51        11.03 o                         
   1  -7   2         32.15         26.03         1.67 o                         
   2  -7   2         98.19         86.96         2.37 o                         
   3  -7   2        156.92        167.91         4.23 o                         
   4  -7   2          0.21         -0.69         1.54 o                         
   5  -7   2         14.90         14.04         3.73 o                         
   6  -7   2        461.49        455.84        10.43 o                         
   7  -7   2          6.76         10.08         3.38 o                         
   8  -7   2        598.84        604.84        14.91 o                         
   9  -7   2         84.62         90.71         5.84 o                         
  10  -7   2          2.72          4.88         3.37 o                         
  11  -7   2          0.00         -2.90         3.18 o                         
 -10  -6   2          8.08          5.57         4.23 o                         
  -9  -6   2          1.07         14.59         4.85 o                         
  -8  -6   2          3.41          6.59         3.94 o                         
  -7  -6   2          0.28          3.80         3.08 o                         
  -6  -6   2        144.51        129.89         7.43 o                         
  -5  -6   2         83.61         74.44         5.63 o                         
  -4  -6   2          9.52          8.97         2.05 o                         
  -3  -6   2        331.76        336.85         6.23 o                         
  -2  -6   2         24.28         27.24         2.02 o                         
  -1  -6   2        958.65        889.04        11.80 o                         
   0  -6   2        471.77        475.65         7.11 o                         
   1  -6   2        430.58        358.18         5.09 o                         
   2  -6   2        577.20        594.88        10.98 o                         
   3  -6   2        207.62        218.30         4.83 o                         
   4  -6   2        306.29        286.41         5.85 o                         
   5  -6   2         28.31         40.46         3.63 o                         
   6  -6   2        824.23        850.08        13.28 o                         
   7  -6   2        337.86        352.34         7.90 o                         
   8  -6   2        163.99        158.22         9.12 o                         
   9  -6   2         23.91         24.20         4.12 o                         
  10  -6   2          0.22         -0.86         3.55 o                         
  11  -6   2         43.91         49.69         6.00 o                         
 -10  -5   2          2.87          5.47         3.88 o                         
  -9  -5   2          0.31         -2.82         6.54 o                         
  -8  -5   2          3.57          7.58         3.72 o                         
  -7  -5   2         17.30         16.28         4.27 o                         
  -6  -5   2          1.20         -0.92         4.12 o                         
  -5  -5   2         70.35         58.18         4.94 o                         
  -4  -5   2        134.09        131.24         4.37 o                         
  -3  -5   2         91.24         92.23         3.62 o                         
  -2  -5   2          7.04         15.93         1.87 o                         
  -1  -5   2        268.17        247.20         4.45 o                         
   0  -5   2       3357.37       3278.88        36.72 o                         
   1  -5   2         32.63         34.59         3.27 o                         
   2  -5   2        984.46        896.57        13.52 o                         
   3  -5   2         15.42         17.80         1.74 o                         
   4  -5   2        351.17        342.28         9.59 o                         
   5  -5   2        810.68        776.94        13.16 o                         
   6  -5   2        224.96        226.84         5.73 o                         
   7  -5   2        594.84        624.54        11.02 o                         
   8  -5   2          4.23          2.27         2.70 o                         
   9  -5   2          4.71          3.84         2.87 o                         
  10  -5   2         17.66         15.07         3.79 o                         
  11  -5   2          1.37          0.76         4.58 o                         
 -10  -4   2          1.98          8.05         8.32 o                         
  -9  -4   2          2.35          3.28         4.28 o                         
  -8  -4   2        111.77        104.57         9.69 o                         
  -7  -4   2        183.67        169.07         6.35 o                         
  -6  -4   2        119.02        136.91         5.34 o                         
  -5  -4   2         40.97         36.46         3.42 o                         
  -4  -4   2        313.48        293.94         7.58 o                         
  -3  -4   2        116.15        115.38         5.41 o                         
  -2  -4   2         13.03         20.49         3.07 o                         
  -1  -4   2        890.61        902.59        11.60 o                         
   0  -4   2         41.13         59.47         2.24 o                         
   1  -4   2         36.41         50.68         1.59 o                         
   2  -4   2         20.29         26.92         1.51 o                         
   3  -4   2        164.21        161.30         3.57 o                         
   4  -4   2        218.88        249.27         4.63 o                         
   5  -4   2        858.17        851.81        10.71 o                         
   6  -4   2        168.49        157.58         3.91 o                         
   7  -4   2         12.87         15.75         2.49 o                         
   8  -4   2        104.65        111.01         5.56 o                         
   9  -4   2          0.94          1.50         3.45 o                         
  10  -4   2          0.06          2.30         4.14 o                         
  11  -4   2         15.41         25.11         5.94 o                         
 -11  -3   2          4.92          4.85         6.14 o                         
 -10  -3   2          0.00          7.85         4.07 o                         
  -9  -3   2         78.57         70.73         6.62 o                         
  -8  -3   2         53.52         54.01         4.58 o                         
  -7  -3   2        170.50        176.00         6.32 o                         
  -6  -3   2        683.75        641.09        12.56 o                         
  -5  -3   2        650.87        635.88         9.62 o                         
  -4  -3   2         24.23         26.66         2.13 o                         
  -3  -3   2        597.96        653.49        10.63 o                         
  -2  -3   2        225.94        219.33         4.53 o                         
  -1  -3   2        506.09        501.80         7.75 o                         
   0  -3   2        487.80        579.14         7.36 o                         
   1  -3   2        764.47        775.15        10.35 o                         
   2  -3   2       1194.77       1179.67        14.21 o                         
   3  -3   2       4450.35       4812.56        52.95 o                         
   4  -3   2        319.33        311.66         7.04 o                         
   5  -3   2        377.80        381.76         6.04 o                         
   6  -3   2         81.18         78.01         3.59 o                         
   7  -3   2        404.92        418.49         7.19 o                         
   8  -3   2          0.47          1.24         2.47 o                         
   9  -3   2          3.32          3.80         4.17 o                         
  10  -3   2         64.62         65.43         5.55 o                         
  11  -3   2         72.22         67.60         9.85 o                         
 -11  -2   2          1.18         13.41         6.30 o                         
 -10  -2   2          3.90          3.13         4.93 o                         
  -9  -2   2         30.32         29.39         9.77 o                         
  -8  -2   2         18.91         24.32         3.94 o                         
  -7  -2   2        165.40        180.09         6.30 o                         
  -6  -2   2         49.55         50.39         3.39 o                         
  -5  -2   2        628.68        597.81         9.17 o                         
  -4  -2   2        145.74        150.87         3.51 o                         
  -3  -2   2        996.36       1005.15        12.70 o                         
  -2  -2   2         13.04         24.62         1.72 o                         
  -1  -2   2        688.12        697.14         9.44 o                         
   0  -2   2       2153.06       2183.84        27.76 o                         
   1  -2   2       2843.88       2831.54        36.28 o                         
   2  -2   2       5093.52       5377.85        52.28 o                         
   3  -2   2        183.57        199.47         5.39 o                         
   4  -2   2         18.33         14.86         1.47 o                         
   5  -2   2        181.02        185.04         5.28 o                         
   6  -2   2        329.40        307.55         5.56 o                         
   7  -2   2          5.77          6.88         2.03 o                         
   8  -2   2          0.91          1.13         2.34 o                         
   9  -2   2          6.30          4.22         2.86 o                         
  10  -2   2         48.06         50.99         7.07 o                         
  11  -2   2         14.85         19.53         5.27 o                         
 -11  -1   2          7.89          4.20         5.65 o                         
 -10  -1   2          7.21          4.11         3.53 o                         
  -9  -1   2         96.78         96.90         5.67 o                         
  -8  -1   2          3.99          5.79         2.75 o                         
  -7  -1   2         34.01         34.96         3.80 o                         
  -6  -1   2        175.85        165.85         4.29 o                         
  -5  -1   2        107.98         95.66         4.38 o                         
  -4  -1   2        585.15        599.36         8.69 o                         
  -3  -1   2        131.07        118.80         3.80 o                         
  -2  -1   2       3155.82       3377.53        37.28 o                         
  -1  -1   2       6000.59       6227.22        67.44 o                         
   0  -1   2       2271.71       2427.19        26.45 o                         
   1  -1   2       3344.89       3339.75        36.28 o                         
   2  -1   2        162.99        196.10         3.15 o                         
   3  -1   2        239.38        240.57         3.66 o                         
   4  -1   2       1294.47       1326.85        14.68 o                         
   5  -1   2         50.32         44.06         2.08 o                         
   6  -1   2          8.63         10.84         1.64 o                         
   7  -1   2        137.29        151.37         4.85 o                         
   8  -1   2         14.88         15.21         2.58 o                         
   9  -1   2         34.12         30.87         5.59 o                         
  10  -1   2         11.79          7.25         4.23 o                         
  11  -1   2         31.26         35.76         6.61 o                         
 -11   0   2         26.89         27.78         7.91 o                         
 -10   0   2         15.39         11.43         4.76 o                         
  -9   0   2         25.34         27.31         3.92 o                         
  -8   0   2         95.63         97.51         7.21 o                         
  -7   0   2        139.45        134.60         5.32 o                         
  -6   0   2         79.03         88.20         3.63 o                         
  -5   0   2        829.68        805.12        11.37 o                         
  -4   0   2        199.44        202.85         4.26 o                         
  -3   0   2          5.13         14.56         1.50 o                         
  -2   0   2        402.07        445.13         6.00 o                         
  -1   0   2       1098.46       1117.74        12.71 o                         
   0   0   2       3405.99       3940.22        42.78 o                         
   1   0   2       1119.63       1139.72        21.64 o                         
   2   0   2          0.05          2.93         0.72 o                         
   3   0   2        367.38        418.49         5.40 o                         
   4   0   2        324.97        318.60         4.78 o                         
   5   0   2        858.96        831.07        10.27 o                         
   6   0   2         37.14         41.27         2.77 o                         
   7   0   2        220.39        215.08         5.78 o                         
   8   0   2        289.45        296.13         9.30 o                         
   9   0   2          3.04          6.46         2.90 o                         
  10   0   2         10.39         11.13         6.46 o                         
  11   0   2          0.14         -0.04         3.65 o                         
 -11   1   2         57.58         65.74         9.21 o                         
 -10   1   2         10.62         12.15         4.22 o                         
  -9   1   2         17.02         18.83         4.78 o                         
  -8   1   2         10.53         14.36         3.89 o                         
  -7   1   2          1.27          1.97         1.66 o                         
  -6   1   2        724.12        713.44         9.79 o                         
  -5   1   2        107.86        117.45         3.10 o                         
  -4   1   2        107.59        113.51         2.73 o                         
  -3   1   2         19.97         24.08         1.32 o                         
  -2   1   2         28.91         44.78         1.48 o                         
  -1   1   2       1197.03       1346.33        17.43 o                         
   0   1   2       2181.81       2241.93        28.28 o                         
   1   1   2       2011.33       2056.26        22.77 o                         
   2   1   2       2820.74       2880.99        32.11 o                         
   3   1   2         10.64         10.55         2.08 o                         
   4   1   2        696.26        714.62         8.60 o                         
   5   1   2        587.47        541.54         9.70 o                         
   6   1   2       1168.10       1131.30        15.91 o                         
   7   1   2          3.28          3.34         1.97 o                         
   8   1   2          1.76          6.10         3.51 o                         
   9   1   2         10.06          9.19         3.16 o                         
  10   1   2         35.44         44.63         7.27 o                         
  11   1   2          6.97          8.37        10.18 o                         
 -11   2   2         40.08         47.65         9.85 o                         
 -10   2   2          4.66          7.44         3.65 o                         
  -9   2   2          1.09         -1.05         2.16 o                         
  -8   2   2          4.31          7.08         2.53 o                         
  -7   2   2         17.45         16.35         2.09 o                         
  -6   2   2         13.51         28.06         2.78 o                         
  -5   2   2         31.23         29.89         2.26 o                         
  -4   2   2         20.83         22.09         1.67 o                         
  -3   2   2        129.54        150.56         2.88 o                         
  -2   2   2       3055.86       3480.48        38.40 o                         
  -1   2   2       2788.35       3058.77        37.47 o                         
   0   2   2       4228.08       4545.96        49.22 o                         
   1   2   2       1674.84       1763.09        26.20 o                         
   2   2   2         18.31         23.85         1.24 o                         
   3   2   2        187.70        216.56         4.12 o                         
   4   2   2       3059.55       2958.72        34.34 o                         
   5   2   2        443.56        417.79         7.47 o                         
   6   2   2        364.63        359.69         8.79 o                         
   7   2   2        221.55        214.57         8.09 o                         
   8   2   2         72.54         63.92         4.63 o                         
   9   2   2         12.86         19.68         3.72 o                         
  10   2   2          0.30         -0.34         3.96 o                         
 -11   3   2         19.15         25.84         7.91 o                         
 -10   3   2         55.71         58.54         6.37 o                         
  -9   3   2          1.40          2.48         3.22 o                         
  -8   3   2         16.86         19.38         2.71 o                         
  -7   3   2        238.38        234.31         5.20 o                         
  -6   3   2          5.04          6.54         1.66 o                         
  -5   3   2       1187.04       1173.60        13.94 o                         
  -4   3   2        140.70        136.16         3.06 o                         
  -3   3   2        170.58        211.81         3.58 o                         
  -2   3   2        423.91        431.31         6.05 o                         
  -1   3   2        488.53        491.22         5.68 o                         
   0   3   2        441.44        492.59         6.17 o                         
   1   3   2          1.73          3.06         1.10 o                         
   2   3   2         61.06         77.82         2.79 o                         
   3   3   2        277.51        280.95         7.86 o                         
   4   3   2        779.64        759.23        13.11 o                         
   5   3   2        962.51        909.67        15.66 o                         
   6   3   2        402.44        379.25         9.27 o                         
   7   3   2          7.26         12.49         2.86 o                         
   8   3   2          7.47          3.45         2.68 o                         
   9   3   2          3.26          2.88         2.75 o                         
  10   3   2          6.63         12.08         3.66 o                         
 -11   4   2         57.83         67.31         7.29 o                         
 -10   4   2         85.40         82.92         6.74 o                         
  -9   4   2          9.59          7.36         3.53 o                         
  -8   4   2        257.97        261.01         5.90 o                         
  -7   4   2          3.85          4.07         1.94 o                         
  -6   4   2          8.61         13.25         1.87 o                         
  -5   4   2         90.74         74.36         2.71 o                         
  -4   4   2        137.50        156.21         4.82 o                         
  -3   4   2        396.79        393.28        11.40 o                         
  -2   4   2        153.27        187.72         4.03 o                         
  -1   4   2         72.87         76.57         2.21 o                         
   0   4   2       1217.20       1268.75        13.32 o                         
   1   4   2        291.00        277.27         5.09 o                         
   2   4   2        886.26        931.98        13.59 o                         
   3   4   2         17.62         20.62         2.33 o                         
   4   4   2        342.32        316.90         7.54 o                         
   5   4   2         19.98         18.74         3.24 o                         
   6   4   2        303.97        302.97         9.37 o                         
   7   4   2         20.40         26.78         5.72 o                         
   8   4   2          7.78         11.94         3.16 o                         
   9   4   2          5.22         10.15         3.20 o                         
  10   4   2          5.22          9.31         4.39 o                         
 -11   5   2         13.96         10.20         5.49 o                         
 -10   5   2          4.62          4.28         3.54 o                         
  -9   5   2         19.72         21.58         4.70 o                         
  -8   5   2         83.43         86.86         4.11 o                         
  -7   5   2        361.38        358.97         8.21 o                         
  -6   5   2        196.93        179.10         4.28 o                         
  -5   5   2        100.43         89.02         2.97 o                         
  -4   5   2          5.98          7.07         1.41 o                         
  -3   5   2         53.70         65.09         2.92 o                         
  -2   5   2        953.62        889.07        10.16 o                         
  -1   5   2        216.20        198.75         3.18 o                         
   0   5   2      10837.11      10948.37       106.11 o                         
   1   5   2        143.29        146.51         3.22 o                         
   2   5   2        372.42        389.97         7.52 o                         
   3   5   2         45.31         46.21         3.81 o                         
   4   5   2        599.17        559.44        11.10 o                         
   5   5   2        703.42        646.90        12.90 o                         
   6   5   2         15.64         14.80         2.87 o                         
   7   5   2         35.54         37.42         4.29 o                         
   8   5   2         63.89         56.56         4.71 o                         
   9   5   2         11.53          8.69         7.91 o                         
  10   5   2          0.70          0.20         3.88 o                         
 -11   6   2          7.27          5.06         3.71 o                         
 -10   6   2          3.40          7.44         3.72 o                         
  -9   6   2          2.00          3.55         3.61 o                         
  -8   6   2         52.67         47.08         3.57 o                         
  -7   6   2         93.38         89.78         3.92 o                         
  -6   6   2         21.50         30.20         2.47 o                         
  -5   6   2        403.00        404.75         6.60 o                         
  -4   6   2         77.04         65.19         2.98 o                         
  -3   6   2         69.61         78.13         3.45 o                         
  -2   6   2        772.28        796.00         9.48 o                         
  -1   6   2        594.43        615.81         7.59 o                         
   0   6   2         33.97         29.87         2.55 o                         
   1   6   2        294.80        283.54         4.68 o                         
   2   6   2         27.77         35.60         2.22 o                         
   3   6   2        103.44         92.44         5.06 o                         
   4   6   2         35.47         29.08         3.98 o                         
   5   6   2        110.79        102.79         6.09 o                         
   6   6   2        304.56        288.47        14.54 o                         
   7   6   2          9.49          3.75         3.29 o                         
   8   6   2          0.08          4.65         3.61 o                         
   9   6   2          1.28          1.07         3.49 o                         
  10   6   2          2.49          2.26         5.33 o                         
 -11   7   2         20.08         16.47         7.11 o                         
 -10   7   2          6.18          1.68         2.79 o                         
  -9   7   2          0.18         -2.12         2.12 o                         
  -8   7   2        261.52        260.54         7.05 o                         
  -7   7   2         28.05         35.84         3.14 o                         
  -6   7   2          5.04          4.58         1.82 o                         
  -5   7   2        471.34        447.59         7.12 o                         
  -4   7   2          5.14          8.31         2.40 o                         
  -3   7   2         34.40         33.99         2.98 o                         
  -2   7   2         47.29         61.23         2.09 o                         
  -1   7   2        557.72        485.64         8.00 o                         
   0   7   2       1207.04       1113.96        12.69 o                         
   1   7   2         56.72         61.92         2.89 o                         
   2   7   2        127.77        134.58         3.72 o                         
   3   7   2        458.57        439.38        11.73 o                         
   4   7   2         71.51         77.97         5.22 o                         
   5   7   2        128.10        121.24         6.78 o                         
   6   7   2        164.70        161.15         8.39 o                         
   7   7   2         83.49         76.90         6.58 o                         
   8   7   2          0.20          3.37         3.47 o                         
   9   7   2         47.72         45.28         6.89 o                         
 -11   8   2         13.28         11.63         5.81 o                         
 -10   8   2          0.28         -0.07         3.29 o                         
  -9   8   2         30.17         39.62         4.78 o                         
  -8   8   2          7.77          8.64         2.58 o                         
  -7   8   2        169.32        153.95         5.23 o                         
  -6   8   2        101.28        111.51         4.32 o                         
  -5   8   2         38.41         34.36         2.36 o                         
  -4   8   2        486.97        500.66        17.12 o                         
  -3   8   2        615.40        598.68         8.24 o                         
  -2   8   2          5.97          7.40         1.41 o                         
  -1   8   2          0.12          2.85         1.26 o                         
   0   8   2        848.08        857.68        10.49 o                         
   1   8   2        337.54        315.78         4.96 o                         
   2   8   2         97.51        103.65         3.47 o                         
   3   8   2         74.93         77.63         5.09 o                         
   4   8   2         28.96         40.89         4.41 o                         
   5   8   2        487.00        441.97        13.70 o                         
   6   8   2         55.92         54.02        13.81 o                         
   7   8   2          9.58          8.20         3.88 o                         
   8   8   2          0.39          0.12         5.09 o                         
   9   8   2          1.55          3.95         3.75 o                         
 -11   9   2         18.06         10.01         6.30 o                         
 -10   9   2          0.15          3.88         3.06 o                         
  -9   9   2         26.52         24.66         4.14 o                         
  -8   9   2        101.96        108.17         6.54 o                         
  -7   9   2          0.01         -0.78         2.07 o                         
  -6   9   2        268.56        270.66         7.67 o                         
  -5   9   2         77.06         63.28         3.32 o                         
  -4   9   2         45.78         48.01         3.60 o                         
  -3   9   2        133.56        122.47         4.65 o                         
  -2   9   2        202.42        201.20         4.72 o                         
  -1   9   2        142.94        143.01         3.46 o                         
   0   9   2         31.76         27.32         2.10 o                         
   1   9   2         17.75         29.19         2.47 o                         
   2   9   2          1.21         -1.37         1.37 o                         
   3   9   2         21.58         28.19         3.29 o                         
   4   9   2         55.93         62.49         5.60 o                         
   5   9   2          7.71          8.78         2.98 o                         
   6   9   2        164.01        159.49         7.12 o                         
   7   9   2         64.53         59.11         5.23 o                         
   8   9   2          0.90          2.61         3.38 o                         
 -11  10   2          2.51          3.47         4.25 o                         
 -10  10   2         11.37         11.67         3.97 o                         
  -9  10   2         39.24         46.55         5.36 o                         
  -8  10   2         36.45         28.88         5.82 o                         
  -7  10   2        211.19        216.73         7.89 o                         
  -6  10   2          8.80         10.18         3.07 o                         
  -5  10   2         10.18          9.78         2.85 o                         
  -4  10   2        195.23        185.91         6.45 o                         
  -3  10   2         41.18         39.81         2.83 o                         
  -2  10   2        140.72        139.07         3.56 o                         
  -1  10   2         25.69         27.36         2.26 o                         
   0  10   2        245.29        279.91         6.06 o                         
   1  10   2        334.51        350.79         9.78 o                         
   2  10   2          2.61          6.12         2.48 o                         
   3  10   2          0.09          1.03         2.20 o                         
   4  10   2         17.63         28.71         4.86 o                         
   5  10   2        197.19        219.66         8.07 o                         
   6  10   2          8.13         12.19         4.97 o                         
   7  10   2         40.82         50.91        15.67 o                         
   8  10   2          0.78          1.53         3.79 o                         
 -10  11   2          4.28          1.70         3.36 o                         
  -9  11   2          3.09          4.46         3.15 o                         
  -8  11   2          7.16         10.83         3.52 o                         
  -7  11   2         88.28         79.60         5.44 o                         
  -6  11   2        116.41        122.76         6.03 o                         
  -5  11   2          1.08         -0.81         2.27 o                         
  -4  11   2         18.23         23.50         6.03 o                         
  -3  11   2          0.06          2.19         1.81 o                         
  -2  11   2         53.27         53.48         3.19 o                         
  -1  11   2          3.86         10.45         2.26 o                         
   0  11   2        283.78        266.33         7.63 o                         
   1  11   2        127.84        136.81         4.71 o                         
   2  11   2          1.90          1.19         1.95 o                         
   3  11   2         58.86         58.15         5.29 o                         
   4  11   2         21.49         17.23         5.19 o                         
   5  11   2         27.86         20.46         4.07 o                         
   6  11   2         41.40         40.56         6.35 o                         
   7  11   2          0.19          9.22         4.14 o                         
 -10  12   2          7.02          2.38         3.11 o                         
  -9  12   2          1.16          1.37         3.16 o                         
  -8  12   2          7.26          3.91         3.05 o                         
  -7  12   2         78.21         88.17        14.42 o                         
  -6  12   2         13.19         17.07         3.67 o                         
  -5  12   2          1.38         -0.77         2.56 o                         
  -4  12   2        151.50        141.59         6.14 o                         
  -3  12   2          7.87          7.35         2.22 o                         
  -2  12   2          4.14          5.13         2.05 o                         
  -1  12   2        178.41        163.03         6.15 o                         
   0  12   2        116.91        128.61         6.37 o                         
   1  12   2         54.54         53.44         3.25 o                         
   2  12   2         28.84         35.13         5.42 o                         
   3  12   2          8.26         12.20         3.14 o                         
   4  12   2          8.09          8.63         3.15 o                         
   5  12   2          3.90          2.34         3.07 o                         
   6  12   2          5.46          4.68         4.09 o                         
   7  12   2         15.28          8.04         4.55 o                         
 -10  13   2          6.26          2.49         3.98 o                         
  -9  13   2         16.80         22.04         5.46 o                         
  -8  13   2          4.27          6.05         3.38 o                         
  -7  13   2         37.30         37.77         5.16 o                         
  -6  13   2         35.64         48.73         5.44 o                         
  -5  13   2         12.60         17.67         3.78 o                         
  -4  13   2          8.95         10.00         4.34 o                         
  -3  13   2         10.27         13.65         4.28 o                         
  -2  13   2         61.03         63.41         4.46 o                         
  -1  13   2          4.97          7.13         2.63 o                         
   0  13   2        131.56        146.68         7.24 o                         
   1  13   2        301.05        310.18        11.74 o                         
   2  13   2         50.73         47.00        13.41 o                         
   3  13   2          1.62          0.74         3.36 o                         
   4  13   2          1.86          6.38         4.22 o                         
   5  13   2         36.25         32.95         9.21 o                         
   6  13   2          4.42          0.81         5.65 o                         
  -9  14   2          0.49          2.58         3.28 o                         
  -8  14   2          8.57          2.81         4.40 o                         
  -7  14   2          2.24         -1.02         3.33 o                         
  -6  14   2         49.38         48.70         5.88 o                         
  -5  14   2          0.08         -2.73         2.73 o                         
  -4  14   2          0.01          0.01         2.61 o                         
  -3  14   2         24.62         19.31         4.56 o                         
  -2  14   2         26.08         29.02         5.07 o                         
  -1  14   2        169.50        183.53         7.27 o                         
   0  14   2          4.37          6.89         4.28 o                         
   1  14   2         31.45         35.07         5.65 o                         
   2  14   2          0.30          1.77         3.60 o                         
   3  14   2          0.29          2.29         6.38 o                         
   4  14   2         18.00         24.41         6.16 o                         
   5  14   2          2.70          3.88         5.81 o                         
  -9  15   2          7.45          8.02         3.97 o                         
  -8  15   2          0.04          0.92         3.18 o                         
  -7  15   2         20.36         23.60         4.66 o                         
  -6  15   2          1.07         -0.66         2.81 o                         
  -5  15   2          3.64          9.63         3.54 o                         
  -4  15   2         58.45         61.09         7.06 o                         
  -3  15   2         13.43         17.28         4.57 o                         
  -2  15   2         54.95         60.81         6.15 o                         
  -1  15   2          4.05          2.93         2.60 o                         
   0  15   2          2.78          3.10         3.53 o                         
   1  15   2         10.84          4.16         3.88 o                         
   2  15   2         27.01         25.20         5.58 o                         
   3  15   2          9.45          9.53         4.11 o                         
   4  15   2          0.07         -1.45         4.68 o                         
  -8  16   2          0.03          3.77         3.59 o                         
  -7  16   2         15.37          8.86         3.92 o                         
  -6  16   2         19.15         10.79         3.76 o                         
  -5  16   2         20.81         15.52         4.90 o                         
  -4  16   2         14.73         11.81         8.00 o                         
  -3  16   2          0.02         -3.03         3.03 o                         
  -2  16   2         48.67         49.28        11.55 o                         
  -1  16   2          2.19          3.03         3.70 o                         
   0  16   2         76.30         87.13         8.48 o                         
   1  16   2         30.32         23.76         8.72 o                         
   2  16   2         29.14         21.77         5.59 o                         
   3  16   2         18.98         20.35         8.40 o                         
   4  16   2          0.90          2.26         5.81 o                         
  -7  17   2         27.88         34.57         5.53 o                         
  -6  17   2          2.19         -1.79         6.22 o                         
  -5  17   2         38.37         42.47         8.24 o                         
  -4  17   2          4.30          6.38         4.07 o                         
  -3  17   2          2.93          9.80         4.41 o                         
  -2  17   2          3.73          5.72         3.99 o                         
  -1  17   2         49.38         60.41        11.14 o                         
   0  17   2          4.92          1.78         5.49 o                         
   1  17   2          3.11          0.15         3.82 o                         
   2  17   2          2.15          9.37         7.75 o                         
   3  17   2          3.80          2.26         6.95 o                         
  -6  18   2         28.81         25.71         9.61 o                         
  -5  18   2          0.34         -0.06         3.56 o                         
  -4  18   2          5.93         11.80         4.96 o                         
  -3  18   2          5.54          2.08         3.81 o                         
  -2  18   2          7.32         -2.74         3.40 o                         
  -1  18   2          4.10          5.98         6.46 o                         
   0  18   2          8.30         15.34         6.78 o                         
  -4  19   2          1.51          3.07         5.65 o                         
  -3  19   2          4.55         14.39         5.17 o                         
  -2  19   2          0.72          9.37         6.78 o                         
  -1  19   2         17.56         21.16         8.08 o                         
   2 -19   3          0.59          4.04         6.62 o                         
   3 -19   3          1.10          9.53         7.43 o                         
   4 -19   3          0.07         -3.55         6.14 o                         
   1 -18   3          1.19         11.63         7.43 o                         
   2 -18   3          0.70          6.62         6.62 o                         
   3 -18   3          1.62          5.33         5.81 o                         
   4 -18   3          0.11          3.47         5.57 o                         
   5 -18   3          6.16          3.38         4.85 o                         
   6 -18   3         18.63         23.22         6.05 o                         
   1 -17   3          0.09         -0.16         5.17 o                         
   2 -17   3          1.52          2.51         7.43 o                         
   3 -17   3         20.90         26.29         5.39 o                         
   4 -17   3          0.31          4.72         3.91 o                         
   5 -17   3         36.56         34.91         5.44 o                         
   6 -17   3         67.65         71.43        11.24 o                         
   7 -17   3          1.15          0.33         3.39 o                         
  -4 -16   3         10.87          5.65         6.62 o                         
  -3 -16   3         21.28         18.41         7.75 o                         
   0 -16   3         22.38         36.99         9.37 o                         
   1 -16   3          9.88         10.54         4.68 o                         
   2 -16   3          0.07          0.21         3.49 o                         
   3 -16   3         16.21         16.15         4.93 o                         
   4 -16   3         12.26         10.57         3.55 o                         
   5 -16   3          1.94          2.74         3.45 o                         
   6 -16   3         13.48         10.64         7.53 o                         
   7 -16   3         19.28         21.07         4.62 o                         
   8 -16   3          6.11          2.99         4.28 o                         
  -5 -15   3          0.26          7.52         4.65 o                         
  -4 -15   3          0.28          2.26         3.77 o                         
  -3 -15   3         33.16         38.74         8.40 o                         
  -2 -15   3          3.67          4.29         3.86 o                         
  -1 -15   3         51.69         75.43         8.40 o                         
   0 -15   3          0.00          1.56         2.69 o                         
   1 -15   3          4.10          4.78         4.55 o                         
   2 -15   3         10.84         15.05         4.69 o                         
   3 -15   3          0.42         -0.39         2.81 o                         
   4 -15   3          2.90          1.72         4.85 o                         
   5 -15   3         27.36         30.88         4.75 o                         
   6 -15   3          1.77          2.09         3.58 o                         
   7 -15   3          2.04          2.13         5.26 o                         
   8 -15   3         23.18         15.65         4.32 o                         
  -6 -14   3         10.45         12.11         6.46 o                         
  -5 -14   3          2.12          3.32         3.88 o                         
  -4 -14   3          1.76          2.35         3.33 o                         
  -3 -14   3          0.37         -0.40         4.20 o                         
  -2 -14   3         31.40         32.74        10.26 o                         
  -1 -14   3          3.09          2.58         2.93 o                         
   0 -14   3          1.24          1.42         2.51 o                         
   1 -14   3          0.48          1.58         2.37 o                         
   2 -14   3         43.50         52.63         4.20 o                         
   3 -14   3        196.36        207.81         6.46 o                         
   4 -14   3          6.94          7.15         2.60 o                         
   5 -14   3         83.70         79.94         5.75 o                         
   6 -14   3          1.06          0.87         2.87 o                         
   7 -14   3          6.60          5.68         3.80 o                         
   8 -14   3         23.12         30.42         5.29 o                         
   9 -14   3          2.15          3.62         3.91 o                         
  -6 -13   3          1.37          5.61         8.64 o                         
  -5 -13   3         10.92          4.26         4.04 o                         
  -4 -13   3          4.57          5.24         3.67 o                         
  -3 -13   3         53.19         48.62         5.86 o                         
  -2 -13   3          1.89          0.51         3.80 o                         
  -1 -13   3        111.77        108.84         4.59 o                         
   0 -13   3          7.24          5.87         2.27 o                         
   1 -13   3          3.34          4.66         2.66 o                         
   2 -13   3          4.52          5.88         2.26 o                         
   3 -13   3         46.66         48.02         5.08 o                         
   4 -13   3          3.55          7.10         2.63 o                         
   5 -13   3         71.50         74.58         4.40 o                         
   6 -13   3         14.34         13.66         3.72 o                         
   7 -13   3          5.91         11.81         3.95 o                         
   8 -13   3          7.47          7.59         3.75 o                         
   9 -13   3          7.47          6.65         3.70 o                         
  10 -13   3         19.51         16.64         7.75 o                         
  -7 -12   3         16.14         17.97         5.65 o                         
  -6 -12   3          3.70          9.43         4.60 o                         
  -5 -12   3          3.33         11.87         4.32 o                         
  -4 -12   3          2.31          7.49         3.59 o                         
  -3 -12   3         59.39         54.54         5.58 o                         
  -2 -12   3         98.72         97.69         4.37 o                         
  -1 -12   3          6.62          7.18         2.22 o                         
   0 -12   3         20.08         20.85         2.32 o                         
   1 -12   3          2.27          1.70         1.52 o                         
   2 -12   3          2.66          2.71         1.97 o                         
   3 -12   3          1.76          2.93         1.88 o                         
   4 -12   3         26.11         24.64         3.08 o                         
   5 -12   3          5.22          2.39         2.16 o                         
   6 -12   3        104.16         97.42         7.11 o                         
   7 -12   3         20.25         15.16         3.73 o                         
   8 -12   3         81.79         86.78         7.78 o                         
   9 -12   3          2.75          2.08         3.35 o                         
  10 -12   3         60.02         44.52        10.98 o                         
  -7 -11   3         13.26         11.16         4.35 o                         
  -6 -11   3          1.72         -0.85         3.36 o                         
  -5 -11   3          8.19          4.58         7.91 o                         
  -4 -11   3         13.77         19.72         4.34 o                         
  -3 -11   3         24.01         23.85         4.44 o                         
  -2 -11   3         90.37         99.09         4.05 o                         
  -1 -11   3         54.49         53.49         2.72 o                         
   0 -11   3        132.34        128.90         5.49 o                         
   1 -11   3          0.49          2.57         1.47 o                         
   2 -11   3        173.32        174.77         5.03 o                         
   3 -11   3          3.53          0.91         1.76 o                         
   4 -11   3        162.16        156.15         5.10 o                         
   5 -11   3          0.03         -1.87         1.87 o                         
   6 -11   3          8.34          4.14         2.83 o                         
   7 -11   3         22.54         18.41         5.10 o                         
   8 -11   3         14.12         11.18         3.27 o                         
   9 -11   3        111.01        110.74         9.42 o                         
  10 -11   3          0.10         -1.12         3.94 o                         
  -8 -10   3          8.08          8.06         4.73 o                         
  -7 -10   3         12.40          8.16         4.34 o                         
  -6 -10   3          0.64          3.52         3.65 o                         
  -5 -10   3          6.47          0.53         2.98 o                         
  -4 -10   3         13.58         13.33         8.48 o                         
  -3 -10   3        237.10        246.76         7.48 o                         
  -2 -10   3         48.76         54.81         4.52 o                         
  -1 -10   3        365.38        346.30         7.07 o                         
   0 -10   3         22.62         18.99         1.99 o                         
   1 -10   3        468.38        455.61         7.18 o                         
   2 -10   3         58.84         56.63         2.98 o                         
   3 -10   3          6.51          6.97         1.95 o                         
   4 -10   3         63.61         60.12         3.39 o                         
   5 -10   3         18.42         21.37         2.90 o                         
   6 -10   3          0.49         -0.85         2.88 o                         
   7 -10   3         48.47         49.20         5.30 o                         
   8 -10   3          1.06          4.16         2.66 o                         
   9 -10   3         21.92         20.14         3.74 o                         
  10 -10   3         85.36         81.82         6.43 o                         
  -8  -9   3          1.11          0.01         4.68 o                         
  -7  -9   3         16.97         23.63         6.70 o                         
  -6  -9   3         27.79         47.50         6.25 o                         
  -5  -9   3         24.12         28.16         5.65 o                         
  -4  -9   3         22.99         27.79         4.70 o                         
  -3  -9   3         25.70         28.99         2.73 o                         
  -2  -9   3        230.86        244.00         5.65 o                         
  -1  -9   3        145.09        143.20         4.16 o                         
   0  -9   3        145.34        150.21         3.81 o                         
   1  -9   3        217.04        207.53         4.88 o                         
   2  -9   3         70.99         68.56         2.59 o                         
   3  -9   3       1186.83       1099.04        15.43 o                         
   4  -9   3          8.57          6.79         2.03 o                         
   5  -9   3          0.03         -1.11         2.59 o                         
   6  -9   3         46.81         41.76         3.95 o                         
   7  -9   3         32.39         37.47         5.18 o                         
   8  -9   3        115.55        117.89         5.56 o                         
   9  -9   3         27.84         23.87         4.73 o                         
  10  -9   3         66.22         52.88         5.79 o                         
  11  -9   3        127.22        127.18         8.70 o                         
  -9  -8   3         13.38          7.12         4.60 o                         
  -8  -8   3         12.01         12.94         4.67 o                         
  -7  -8   3          4.52         -1.54         3.19 o                         
  -6  -8   3          9.01         10.03         3.96 o                         
  -5  -8   3         23.83         25.41         4.77 o                         
  -4  -8   3         90.09         78.98         4.36 o                         
  -3  -8   3          7.49         14.25         2.14 o                         
  -2  -8   3         85.13         89.96         3.96 o                         
  -1  -8   3          0.87          5.50         3.03 o                         
   0  -8   3         17.30         18.15         2.05 o                         
   1  -8   3         68.97         76.98         2.56 o                         
   2  -8   3       1033.65       1010.27        12.10 o                         
   3  -8   3          7.30         11.61         2.07 o                         
   4  -8   3        783.53        758.96        11.78 o                         
   5  -8   3          1.00         -1.75         1.78 o                         
   6  -8   3          0.33          1.03         2.17 o                         
   7  -8   3         14.36         20.10         3.03 o                         
   8  -8   3         69.72         63.08         4.37 o                         
   9  -8   3        122.38        120.27        10.38 o                         
  10  -8   3          3.01          2.38         3.16 o                         
  11  -8   3          5.56          6.47         6.36 o                         
  -9  -7   3         26.81         33.53         6.32 o                         
  -8  -7   3         14.70         13.88         5.25 o                         
  -7  -7   3         19.60         14.82         4.39 o                         
  -6  -7   3          1.64          6.11         6.54 o                         
  -5  -7   3          0.36          2.21         2.78 o                         
  -4  -7   3         71.96         76.33         4.08 o                         
  -3  -7   3         94.56         99.63         3.82 o                         
  -2  -7   3        165.90        160.77         4.17 o                         
  -1  -7   3         37.76         35.00         2.16 o                         
   0  -7   3        165.22        167.27         3.89 o                         
   1  -7   3        100.15        110.74         2.79 o                         
   2  -7   3        117.09        113.86         2.71 o                         
   3  -7   3        342.85        333.68         6.60 o                         
   4  -7   3         94.65         84.27         3.45 o                         
   5  -7   3          2.24          5.06         2.29 o                         
   6  -7   3         89.48         65.99         4.19 o                         
   7  -7   3        179.24        197.44         6.04 o                         
   8  -7   3         34.76         44.02         4.45 o                         
   9  -7   3         27.13         37.91         5.19 o                         
  10  -7   3         18.07         27.54         4.74 o                         
  11  -7   3         57.28         47.81         6.00 o                         
 -10  -6   3          0.10         -0.53         4.20 o                         
  -9  -6   3        132.08        151.92        10.18 o                         
  -8  -6   3         32.19         25.52         7.27 o                         
  -7  -6   3         59.71         67.84         6.35 o                         
  -6  -6   3          1.86          1.59         2.68 o                         
  -5  -6   3         65.46         65.12         5.35 o                         
  -4  -6   3         42.53         43.40         4.86 o                         
  -3  -6   3          1.68          3.26         1.57 o                         
  -2  -6   3        556.51        535.20         8.23 o                         
  -1  -6   3       1004.85       1058.20        13.71 o                         
   0  -6   3          9.71          7.47         1.29 o                         
   1  -6   3         72.34         89.67         2.52 o                         
   2  -6   3        157.03        161.03         2.93 o                         
   3  -6   3         38.68         27.65         2.14 o                         
   4  -6   3        112.78        105.12         3.59 o                         
   5  -6   3         22.58         25.62         3.27 o                         
   6  -6   3         47.56         46.93         3.67 o                         
   7  -6   3         44.71         47.17         3.62 o                         
   8  -6   3         99.16        104.04         6.50 o                         
   9  -6   3        165.44        169.73         7.55 o                         
  10  -6   3          0.12          0.29         3.14 o                         
  11  -6   3          9.87          7.16         4.18 o                         
 -10  -5   3         57.63         57.34         7.41 o                         
  -9  -5   3         11.07          5.76         4.16 o                         
  -8  -5   3         41.47         38.82         6.20 o                         
  -7  -5   3         19.83         18.74         4.69 o                         
  -6  -5   3          4.66          7.63         3.47 o                         
  -5  -5   3        397.82        385.53        11.84 o                         
  -4  -5   3         66.30         74.49         7.35 o                         
  -3  -5   3        402.45        390.15        10.35 o                         
  -2  -5   3        365.51        363.65         7.02 o                         
  -1  -5   3          2.18         18.22         1.57 o                         
   0  -5   3         42.04         43.02         1.76 o                         
   1  -5   3         48.65         39.53         1.62 o                         
   2  -5   3         15.45          6.16         1.22 o                         
   3  -5   3        123.15        114.19         3.22 o                         
   4  -5   3        287.03        256.76         6.57 o                         
   5  -5   3        225.17        228.11         6.39 o                         
   6  -5   3         27.06         20.42         2.66 o                         
   7  -5   3         42.74         50.27         3.47 o                         
   8  -5   3         11.33          7.36         3.04 o                         
   9  -5   3         19.72         14.16         3.55 o                         
  10  -5   3          4.89          6.04         3.37 o                         
  11  -5   3          0.73          3.65         3.34 o                         
 -10  -4   3          2.71          2.22         3.40 o                         
  -9  -4   3         46.08         51.78         7.08 o                         
  -8  -4   3          1.95         -1.33         5.25 o                         
  -7  -4   3         22.35         24.54         4.79 o                         
  -6  -4   3          6.24          5.08         2.03 o                         
  -5  -4   3        261.90        252.44         7.95 o                         
  -4  -4   3        801.03        760.49        13.80 o                         
  -3  -4   3          0.64          2.22         1.97 o                         
  -2  -4   3       1262.71       1294.54        29.24 o                         
  -1  -4   3          9.82          5.99         1.23 o                         
   0  -4   3       1210.93       1232.64        14.73 o                         
   1  -4   3         88.06         73.58         3.42 o                         
   2  -4   3         23.31         21.57         1.59 o                         
   3  -4   3       1604.96       1560.33        19.06 o                         
   4  -4   3          8.67          5.48         1.12 o                         
   5  -4   3        154.41        165.83         4.04 o                         
   6  -4   3          1.99          2.05         2.73 o                         
   7  -4   3         29.01         37.62         4.59 o                         
   8  -4   3        228.46        245.67         8.17 o                         
   9  -4   3         19.96         29.89         6.89 o                         
  10  -4   3         12.03          7.04         4.51 o                         
  11  -4   3         51.64         45.35         6.96 o                         
 -11  -3   3          0.53          5.81         6.46 o                         
 -10  -3   3         11.99          8.13         4.19 o                         
  -9  -3   3         19.12         24.97         7.51 o                         
  -8  -3   3         60.42         58.32         6.23 o                         
  -7  -3   3          1.57         -0.42         3.49 o                         
  -6  -3   3          4.80          8.10         2.13 o                         
  -5  -3   3         29.73         31.73         2.17 o                         
  -4  -3   3         48.91         39.38         2.35 o                         
  -3  -3   3         13.53          8.77         2.21 o                         
  -2  -3   3        755.47        760.61        11.72 o                         
  -1  -3   3       1002.78       1038.61        14.40 o                         
   0  -3   3       1463.28       1452.60        29.48 o                         
   1  -3   3       1615.30       1651.96        21.70 o                         
   2  -3   3       1177.74       1087.42        13.38 o                         
   3  -3   3        164.65        203.49         3.29 o                         
   4  -3   3        668.23        649.83         9.13 o                         
   5  -3   3         51.71         54.00         3.19 o                         
   6  -3   3        107.14         99.01         3.16 o                         
   7  -3   3         71.72         78.97         7.62 o                         
   8  -3   3          0.16         -1.22         2.18 o                         
   9  -3   3        131.83        133.04         7.41 o                         
  10  -3   3         72.16         72.94         8.89 o                         
  11  -3   3          0.11          0.44         3.91 o                         
 -11  -2   3         15.55         21.15         5.43 o                         
 -10  -2   3         23.00         26.22         5.48 o                         
  -9  -2   3        120.57        131.39         8.37 o                         
  -8  -2   3         40.08         51.48         6.22 o                         
  -7  -2   3         85.13         86.36         4.53 o                         
  -6  -2   3         79.20         67.52         2.96 o                         
  -5  -2   3        315.49        307.61         5.92 o                         
  -4  -2   3         93.18         77.03         2.56 o                         
  -3  -2   3         72.29         81.56         2.40 o                         
  -2  -2   3        913.25       1017.85        12.40 o                         
  -1  -2   3       1587.88       1803.28        23.96 o                         
   0  -2   3         18.84         18.36         1.36 o                         
   1  -2   3        422.46        449.52         8.51 o                         
   2  -2   3        154.20        138.97         2.37 o                         
   3  -2   3       2603.73       2718.20        41.31 o                         
   4  -2   3          3.53          5.29         1.25 o                         
   5  -2   3         39.00         37.83         2.16 o                         
   6  -2   3        507.02        499.72         7.62 o                         
   7  -2   3         38.18         37.92         3.01 o                         
   8  -2   3        328.78        340.22        13.69 o                         
   9  -2   3          3.67          4.86         3.01 o                         
  10  -2   3         70.33         75.87         7.04 o                         
  11  -2   3         19.05         16.13         5.50 o                         
 -11  -1   3         27.91         36.50         8.88 o                         
 -10  -1   3          2.49          3.03         3.63 o                         
  -9  -1   3        273.81        278.33        11.44 o                         
  -8  -1   3        177.35        170.87         6.52 o                         
  -7  -1   3         91.59         77.97         4.25 o                         
  -6  -1   3         11.81         16.95         2.04 o                         
  -5  -1   3          8.48         15.00         1.88 o                         
  -4  -1   3        147.39        148.52         4.34 o                         
  -3  -1   3        502.13        572.54         7.92 o                         
  -2  -1   3        966.06        998.81        12.07 o                         
  -1  -1   3       2039.33       2155.39        28.03 o                         
   0  -1   3          0.18          2.89         0.92 o                         
   1  -1   3        171.34        177.60         3.31 o                         
   2  -1   3         61.09         70.54         1.99 o                         
   3  -1   3        330.40        320.44         5.71 o                         
   4  -1   3        442.01        401.71         5.75 o                         
   5  -1   3        200.04        201.03         4.03 o                         
   6  -1   3         16.09         18.46         2.33 o                         
   7  -1   3        102.10         95.66         4.08 o                         
   8  -1   3        426.79        431.57        15.88 o                         
   9  -1   3        176.50        165.17         9.02 o                         
  10  -1   3          2.17          8.88         4.23 o                         
  11  -1   3          2.83          5.31         4.23 o                         
 -11   0   3          0.08          3.23         5.33 o                         
 -10   0   3         73.18         65.01         6.42 o                         
  -9   0   3         14.28         16.25         4.44 o                         
  -8   0   3        169.84        185.86         6.77 o                         
  -7   0   3         19.28         25.14         3.24 o                         
  -6   0   3        113.12        120.57         3.74 o                         
  -5   0   3        193.56        172.31         4.19 o                         
  -4   0   3        274.92        295.01         5.24 o                         
  -3   0   3         27.80         44.06         1.72 o                         
  -2   0   3        385.77        473.80         6.36 o                         
  -1   0   3       1559.50       1647.78        18.54 o                         
   0   0   3         68.09         63.82         1.70 o                         
   1   0   3        106.80         94.25         1.95 o                         
   2   0   3        332.66        294.82         5.84 o                         
   3   0   3       1164.85       1176.22        12.79 o                         
   4   0   3         91.60        105.42         2.51 o                         
   5   0   3         63.40         61.02         2.24 o                         
   6   0   3         38.16         43.49         2.78 o                         
   7   0   3        212.63        226.20         6.01 o                         
   8   0   3          2.06          2.60         2.26 o                         
   9   0   3        216.56        228.33        10.56 o                         
  10   0   3         56.11         40.87         6.56 o                         
  11   0   3          0.04          3.92         3.86 o                         
 -11   1   3          8.75         15.83         6.46 o                         
 -10   1   3          1.25         -1.67         3.08 o                         
  -9   1   3        112.90        115.15         5.75 o                         
  -8   1   3          1.43          5.74         2.41 o                         
  -7   1   3        235.39        228.29         5.62 o                         
  -6   1   3        338.91        332.53         6.56 o                         
  -5   1   3         31.09         34.64         2.22 o                         
  -4   1   3       1406.00       1398.61        17.35 o                         
  -3   1   3        445.13        497.07         7.11 o                         
  -2   1   3        153.76        145.35         2.84 o                         
  -1   1   3       1555.94       1733.11        27.25 o                         
   0   1   3        380.52        368.93         5.60 o                         
   1   1   3       1036.40       1025.80        13.97 o                         
   2   1   3        616.72        645.05         8.41 o                         
   3   1   3        502.71        484.66         6.01 o                         
   4   1   3       1002.25       1036.55        13.77 o                         
   5   1   3          0.94          0.95         1.63 o                         
   6   1   3         61.12         62.66         4.50 o                         
   7   1   3         11.38         14.59         2.43 o                         
   8   1   3        289.28        291.45         8.93 o                         
   9   1   3         51.71         50.33         6.80 o                         
  10   1   3         13.65         12.57         4.37 o                         
  11   1   3          1.76          1.94         4.32 o                         
 -11   2   3         11.93         16.47         6.14 o                         
 -10   2   3          8.46          2.75         5.01 o                         
  -9   2   3         29.20         37.07         6.07 o                         
  -8   2   3         44.00         42.43         3.96 o                         
  -7   2   3        216.00        223.99         6.43 o                         
  -6   2   3        491.30        466.87         7.39 o                         
  -5   2   3        391.08        381.30         6.11 o                         
  -4   2   3        393.56        442.34         6.33 o                         
  -3   2   3        866.52        878.56        10.16 o                         
  -2   2   3       1058.15       1128.65        13.45 o                         
  -1   2   3       1550.61       1677.81        18.98 o                         
   0   2   3       1527.99       1488.21        19.50 o                         
   1   2   3        227.12        262.28         4.00 o                         
   2   2   3          7.78         16.79         0.82 o                         
   3   2   3          7.15          9.20         1.31 o                         
   4   2   3        614.98        569.95         8.68 o                         
   5   2   3        247.23        234.41         5.29 o                         
   6   2   3         22.05         16.21         2.70 o                         
   7   2   3         79.18         85.12         4.81 o                         
   8   2   3          1.73          2.27         2.55 o                         
   9   2   3        144.44        145.52         6.93 o                         
  10   2   3         25.30         30.75         5.94 o                         
  11   2   3          0.36          1.45         5.49 o                         
 -11   3   3          1.25         11.47         5.98 o                         
 -10   3   3          0.83          1.38         4.44 o                         
  -9   3   3         18.29         23.69         4.90 o                         
  -8   3   3          2.09          2.00         1.82 o                         
  -7   3   3         26.76         30.16         2.65 o                         
  -6   3   3          4.54          9.14         1.73 o                         
  -5   3   3        552.25        570.39         8.07 o                         
  -4   3   3       1368.78       1412.09        15.77 o                         
  -3   3   3        290.49        297.56         4.52 o                         
  -2   3   3        216.25        262.65         4.14 o                         
  -1   3   3       1144.67       1290.35        15.38 o                         
   0   3   3         18.54         15.55         1.52 o                         
   1   3   3        418.26        431.16         7.63 o                         
   2   3   3        845.14        855.48        10.82 o                         
   3   3   3       1705.16       1615.50        19.54 o                         
   4   3   3        118.09        110.05         4.59 o                         
   5   3   3         10.01         14.79         2.64 o                         
   6   3   3         33.21         35.24         3.82 o                         
   7   3   3         42.44         49.29         4.16 o                         
   8   3   3        124.86        124.52         6.15 o                         
   9   3   3          0.19         -1.14         2.61 o                         
  10   3   3         35.86         40.36         6.48 o                         
 -11   4   3         42.16         61.86         9.21 o                         
 -10   4   3         10.30         10.49         3.92 o                         
  -9   4   3          0.04          3.64         2.94 o                         
  -8   4   3        141.19        142.19         4.44 o                         
  -7   4   3         14.65         24.06         2.43 o                         
  -6   4   3          1.82          1.42         1.44 o                         
  -5   4   3         28.84         30.80         2.31 o                         
  -4   4   3        344.98        342.23         8.27 o                         
  -3   4   3        841.22        878.29        11.47 o                         
  -2   4   3         31.95         31.55         1.43 o                         
  -1   4   3         22.52         22.82         1.42 o                         
   0   4   3        107.83        122.80         2.58 o                         
   1   4   3        446.45        442.39         7.31 o                         
   2   4   3          0.94          5.06         1.15 o                         
   3   4   3        964.61        968.87        15.52 o                         
   4   4   3        648.01        586.80        13.65 o                         
   5   4   3         12.09         13.89         2.57 o                         
   6   4   3          6.86         12.64         4.24 o                         
   7   4   3         27.98         24.93         4.51 o                         
   8   4   3         52.91         55.04         4.72 o                         
   9   4   3         28.12         29.37         4.60 o                         
  10   4   3          5.86          8.73         3.52 o                         
 -11   5   3          2.13          4.43         3.88 o                         
 -10   5   3         45.61         50.09         5.91 o                         
  -9   5   3         29.60         21.83         4.40 o                         
  -8   5   3         30.48         33.13         2.99 o                         
  -7   5   3          2.13          3.39         1.67 o                         
  -6   5   3        275.09        262.24         5.32 o                         
  -5   5   3         81.58         76.48         2.85 o                         
  -4   5   3        127.56        130.61         3.23 o                         
  -3   5   3         49.13         45.37         2.04 o                         
  -2   5   3        361.05        400.56         6.49 o                         
  -1   5   3        142.96        130.85         2.87 o                         
   0   5   3          9.90          7.00         1.08 o                         
   1   5   3        170.56        199.57         3.91 o                         
   2   5   3        594.35        517.88         8.73 o                         
   3   5   3        118.03        104.89         5.17 o                         
   4   5   3          1.17          0.48         1.83 o                         
   5   5   3         32.05         31.90         3.44 o                         
   6   5   3          1.54          3.02         2.41 o                         
   7   5   3         47.98         55.74         4.53 o                         
   8   5   3         20.53         25.26         4.18 o                         
   9   5   3         68.61         70.67         6.84 o                         
  10   5   3         40.89         42.79         7.06 o                         
 -11   6   3         46.94         41.35         9.21 o                         
 -10   6   3          0.42         -0.89         3.23 o                         
  -9   6   3        204.73        215.99         9.09 o                         
  -8   6   3         11.87         15.36         4.69 o                         
  -7   6   3          3.86          3.69         1.68 o                         
  -6   6   3        272.12        254.97         5.29 o                         
  -5   6   3          3.59          4.48         1.96 o                         
  -4   6   3        642.54        659.39         8.85 o                         
  -3   6   3         25.07         24.86         1.89 o                         
  -2   6   3        282.61        271.07         5.96 o                         
  -1   6   3        143.27        140.59         2.69 o                         
   0   6   3         52.68         55.87         1.73 o                         
   1   6   3        265.62        244.09         5.01 o                         
   2   6   3        201.23        179.56         4.47 o                         
   3   6   3        244.82        242.20        11.63 o                         
   4   6   3        403.88        376.54        11.79 o                         
   5   6   3         20.13         19.30         3.99 o                         
   6   6   3          4.20          8.92         3.55 o                         
   7   6   3          5.51          4.28         3.37 o                         
   8   6   3        120.16        133.14         8.46 o                         
   9   6   3         57.04         58.63         8.48 o                         
  10   6   3          9.11         10.82         6.78 o                         
 -11   7   3        140.33        135.67        12.60 o                         
 -10   7   3         41.28         53.62         9.37 o                         
  -9   7   3          8.25         11.50         2.77 o                         
  -8   7   3         27.92         34.02         4.02 o                         
  -7   7   3          0.29          0.12         1.77 o                         
  -6   7   3        185.27        160.63         4.24 o                         
  -5   7   3          1.72          8.76         1.73 o                         
  -4   7   3        264.58        267.72         5.62 o                         
  -3   7   3        426.01        426.40         7.56 o                         
  -2   7   3         11.39         19.64         1.44 o                         
  -1   7   3        144.05        156.29         3.12 o                         
   0   7   3        516.62        529.76         6.99 o                         
   1   7   3         54.50         53.21         2.43 o                         
   2   7   3          2.21          1.02         1.40 o                         
   3   7   3        114.79         94.86         5.19 o                         
   4   7   3        116.32        117.34         6.23 o                         
   5   7   3          7.27          2.45         2.71 o                         
   6   7   3         13.53         21.34         4.62 o                         
   7   7   3         37.26         47.61         6.50 o                         
   8   7   3          4.71          1.80         3.42 o                         
   9   7   3         36.80         37.86        10.82 o                         
 -11   8   3         19.13         24.23         7.43 o                         
 -10   8   3          1.20          4.62         3.88 o                         
  -9   8   3         19.02         25.75         4.26 o                         
  -8   8   3          6.55          7.29         4.83 o                         
  -7   8   3          3.24          2.28         1.93 o                         
  -6   8   3         74.32         73.61         3.15 o                         
  -5   8   3         22.32         31.74         2.47 o                         
  -4   8   3        567.11        565.47        10.31 o                         
  -3   8   3        359.88        349.84         6.91 o                         
  -2   8   3         50.93         49.03         3.09 o                         
  -1   8   3        104.48        109.11         2.79 o                         
   0   8   3        198.27        202.92         3.84 o                         
   1   8   3        219.31        214.08         4.87 o                         
   2   8   3        494.88        456.94         8.68 o                         
   3   8   3         13.32         17.45         2.91 o                         
   4   8   3          0.68          2.96         2.55 o                         
   5   8   3          4.26         10.40         3.40 o                         
   6   8   3          7.64          6.83         3.56 o                         
   7   8   3         47.44         45.55         6.48 o                         
   8   8   3         45.75         41.87         6.52 o                         
   9   8   3          3.11         -0.24         3.54 o                         
 -11   9   3         40.47         49.59        10.18 o                         
 -10   9   3         15.55         18.48         5.19 o                         
  -9   9   3          0.60         -1.06         3.41 o                         
  -8   9   3         34.23         48.49         4.94 o                         
  -7   9   3          0.05         -2.05         2.05 o                         
  -6   9   3         52.84         54.08         4.37 o                         
  -5   9   3          0.07         -2.37         2.37 o                         
  -4   9   3         87.06         86.44         4.60 o                         
  -3   9   3       1035.22        970.14        16.73 o                         
  -2   9   3          2.11          5.98         1.73 o                         
  -1   9   3         22.69         19.43         1.77 o                         
   0   9   3         30.32         38.43         1.95 o                         
   1   9   3         19.20         22.19         2.30 o                         
   2   9   3         56.97         68.50         3.06 o                         
   3   9   3        112.85        112.51         7.67 o                         
   4   9   3        153.66        150.18         6.14 o                         
   5   9   3        151.06        140.28         8.39 o                         
   6   9   3         70.44         88.29        11.10 o                         
   7   9   3          9.55          7.54         3.29 o                         
   8   9   3         11.40         12.36         4.34 o                         
 -11  10   3          9.33          8.40         6.30 o                         
 -10  10   3         54.49         63.15         5.50 o                         
  -9  10   3         39.89         40.88         5.26 o                         
  -8  10   3          0.48          1.11         4.61 o                         
  -7  10   3          1.44         -2.29         2.29 o                         
  -6  10   3         49.33         46.15         3.98 o                         
  -5  10   3          6.46          7.92         2.90 o                         
  -4  10   3          0.11         -0.43         2.11 o                         
  -3  10   3          0.49          2.65         1.89 o                         
  -2  10   3         40.33         45.69         2.82 o                         
  -1  10   3        266.22        230.90         6.05 o                         
   0  10   3         78.51         79.90         3.21 o                         
   1  10   3        162.35        151.85         4.47 o                         
   2  10   3        158.33        177.69         6.10 o                         
   3  10   3         70.48         65.61         4.37 o                         
   4  10   3         42.75         38.89         4.41 o                         
   5  10   3          0.62          4.01         2.73 o                         
   6  10   3         14.36         17.28         4.27 o                         
   7  10   3         26.87         28.25         4.56 o                         
   8  10   3          2.58          0.35         3.75 o                         
 -10  11   3         19.02         27.83         5.03 o                         
  -9  11   3         43.00         54.39        10.57 o                         
  -8  11   3          2.81          4.40         2.96 o                         
  -7  11   3         32.93         27.54         4.38 o                         
  -6  11   3         90.59         90.03         5.92 o                         
  -5  11   3        103.54        111.84         8.09 o                         
  -4  11   3        176.15        180.74         6.67 o                         
  -3  11   3          2.52          3.18         1.87 o                         
  -2  11   3        108.29        115.24         6.20 o                         
  -1  11   3          1.37          0.10         1.95 o                         
   0  11   3          5.15          3.05         2.22 o                         
   1  11   3        365.22        363.84         7.53 o                         
   2  11   3         12.94         18.88         4.95 o                         
   3  11   3        132.71        138.68        10.76 o                         
   4  11   3         43.74         52.70         5.99 o                         
   5  11   3         12.10         14.48         3.86 o                         
   6  11   3          7.99         13.03         3.72 o                         
   7  11   3          0.90          2.41         4.17 o                         
 -10  12   3         27.20         34.20         8.90 o                         
  -9  12   3          0.84          3.09         3.04 o                         
  -8  12   3          4.66          6.28         3.33 o                         
  -7  12   3          1.39          5.08         8.17 o                         
  -6  12   3        132.14        137.19         6.67 o                         
  -5  12   3          2.29         -0.53         2.54 o                         
  -4  12   3         93.82        107.00         5.58 o                         
  -3  12   3         43.06         52.53         3.55 o                         
  -2  12   3          0.32          2.71         1.89 o                         
  -1  12   3         21.13         18.29         3.18 o                         
   0  12   3          7.09          6.24         2.60 o                         
   1  12   3         30.85         34.82         5.40 o                         
   2  12   3         48.58         50.03         5.53 o                         
   3  12   3          0.51          0.09         2.41 o                         
   4  12   3         31.73         34.75         4.65 o                         
   5  12   3          1.88          3.66         3.03 o                         
   6  12   3          1.06          2.25         4.93 o                         
   7  12   3         18.83         17.47         5.39 o                         
 -10  13   3         12.46          9.73         4.04 o                         
  -9  13   3          2.96          1.92         3.28 o                         
  -8  13   3          2.92          3.06         2.98 o                         
  -7  13   3         16.56         19.59         4.67 o                         
  -6  13   3         29.56         32.72         4.69 o                         
  -5  13   3         20.64         24.48         4.07 o                         
  -4  13   3         18.75         17.95         3.67 o                         
  -3  13   3         13.85         17.54         3.73 o                         
  -2  13   3         15.53         24.12         3.68 o                         
  -1  13   3          8.96         10.04         3.01 o                         
   0  13   3         63.37         60.50         4.66 o                         
   1  13   3        154.19        156.72        13.16 o                         
   2  13   3         14.20         14.96         4.44 o                         
   3  13   3         21.69         24.34         5.33 o                         
   4  13   3         19.48         22.99         5.47 o                         
   5  13   3          6.16          6.52         5.33 o                         
   6  13   3          1.36         -2.42         5.01 o                         
  -9  14   3          0.45          0.29         3.91 o                         
  -8  14   3          7.92         10.92         3.90 o                         
  -7  14   3          0.68         -1.03         2.83 o                         
  -6  14   3          2.62         -1.00         2.56 o                         
  -5  14   3         94.54        102.08         6.05 o                         
  -4  14   3          2.36          5.09         3.00 o                         
  -3  14   3        220.51        238.97        10.56 o                         
  -2  14   3         17.60         13.22         3.29 o                         
  -1  14   3          0.83          0.88         2.50 o                         
   0  14   3          6.95          6.51         2.79 o                         
   1  14   3        107.69        115.91         8.04 o                         
   2  14   3         21.76         19.00         5.65 o                         
   3  14   3         24.29         25.34         6.62 o                         
   4  14   3          1.98          5.46         7.59 o                         
   5  14   3         29.93         25.68         8.72 o                         
  -9  15   3          0.46          8.68         5.02 o                         
  -8  15   3          6.97          3.27         3.54 o                         
  -7  15   3          2.88          1.94         3.18 o                         
  -6  15   3          1.79          3.21         3.85 o                         
  -5  15   3         30.81         44.59         7.38 o                         
  -4  15   3          0.05         -1.41         5.33 o                         
  -3  15   3         16.81         19.89         7.83 o                         
  -2  15   3         17.90         20.56         5.02 o                         
  -1  15   3          9.36         10.62         3.25 o                         
   0  15   3         10.24         11.51         5.25 o                         
   1  15   3         15.82         12.15         6.86 o                         
   2  15   3          0.09          2.84         6.54 o                         
   3  15   3          0.92         -0.65         3.63 o                         
   4  15   3          2.32          2.26         5.65 o                         
  -8  16   3         14.96         10.16         3.92 o                         
  -7  16   3         14.18         18.30         5.43 o                         
  -6  16   3         14.39          8.24         3.45 o                         
  -5  16   3          2.85          2.10         4.11 o                         
  -4  16   3          0.02         -2.95         2.95 o                         
  -3  16   3          0.00         -3.31         3.31 o                         
  -2  16   3          7.17          4.37         3.88 o                         
  -1  16   3         39.19         27.48         5.30 o                         
   0  16   3         14.18         28.62         5.82 o                         
   1  16   3         17.97         14.16         4.83 o                         
   2  16   3         23.47         18.02         5.47 o                         
   3  16   3         21.81         11.05         4.73 o                         
  -7  17   3          1.29         -1.34         4.18 o                         
  -6  17   3         97.90        112.00        28.91 o                         
  -5  17   3         24.84         21.63         8.64 o                         
  -4  17   3          0.13          0.04         3.72 o                         
  -3  17   3         10.14         14.87        11.47 o                         
  -2  17   3          2.03          8.03         4.40 o                         
  -1  17   3          4.92          4.36         5.49 o                         
   0  17   3          3.24          5.98         5.98 o                         
   1  17   3         27.57         24.77         9.04 o                         
   2  17   3         68.13         77.86         8.76 o                         
  -6  18   3         11.51          5.33         6.95 o                         
  -5  18   3         16.31         19.47         5.58 o                         
  -4  18   3          1.96          7.59         4.17 o                         
  -3  18   3         17.54         17.91         8.24 o                         
  -2  18   3          0.00          1.78         5.65 o                         
  -1  18   3          3.28         12.28         7.11 o                         
   0  18   3         12.90         22.77         8.24 o                         
   1  18   3          8.65          8.08         7.11 o                         
  -4  19   3          2.68          2.75         5.81 o                         
  -3  19   3          9.71          6.36         4.79 o                         
  -2  19   3          2.27          9.69         6.46 o                         
   2 -19   4          6.76         22.61         9.04 o                         
   3 -19   4          0.00         -2.10         5.98 o                         
   1 -18   4         18.06         11.31         6.95 o                         
   2 -18   4          0.08         -0.16         5.98 o                         
   3 -18   4          9.25         15.51         7.43 o                         
   4 -18   4          1.78          4.52         4.41 o                         
   5 -18   4         19.06         17.88         9.61 o                         
   6 -18   4         17.84         18.25         9.04 o                         
   1 -17   4          5.01          7.91         6.46 o                         
   2 -17   4         11.99         11.79         7.27 o                         
   3 -17   4          0.01          2.58         3.96 o                         
   4 -17   4          1.71          5.68         3.94 o                         
   5 -17   4         27.59         24.54         4.70 o                         
   6 -17   4          3.31          4.24         3.67 o                         
   7 -17   4         33.99         36.66         7.21 o                         
  -4 -16   4          1.83         -1.44         4.39 o                         
  -3 -16   4         12.24          6.79         5.98 o                         
  -2 -16   4          0.43         13.73         6.46 o                         
  -1 -16   4          3.56         -0.97         4.85 o                         
   0 -16   4         35.74         35.02         6.22 o                         
   1 -16   4         13.38         22.94         7.91 o                         
   2 -16   4          2.23          1.39         3.34 o                         
   3 -16   4          9.92          9.08         3.62 o                         
   4 -16   4          0.07         -0.85         3.15 o                         
   5 -16   4         24.61         16.19         4.10 o                         
   6 -16   4         30.62         31.02         5.22 o                         
   7 -16   4          5.54          5.72         3.76 o                         
   8 -16   4          6.68          6.73         5.40 o                         
  -5 -15   4         20.25         19.26         5.81 o                         
  -4 -15   4          0.75          9.35         4.54 o                         
  -3 -15   4          5.14          5.37         6.62 o                         
  -2 -15   4          3.12          6.13         3.53 o                         
  -1 -15   4          5.92          2.70         3.38 o                         
   0 -15   4          1.70          2.64         4.12 o                         
   1 -15   4         13.30          7.90         2.89 o                         
   2 -15   4         64.10         72.70         4.45 o                         
   3 -15   4          0.03         -2.25         2.25 o                         
   4 -15   4         15.97         16.93         5.45 o                         
   5 -15   4          6.44          2.19         3.01 o                         
   6 -15   4          0.82         -2.06         2.87 o                         
   7 -15   4          0.20          4.24         3.42 o                         
   8 -15   4          0.86         -1.03         4.16 o                         
  -5 -14   4         30.50         26.97         7.91 o                         
  -4 -14   4          8.13         14.99         9.21 o                         
  -3 -14   4          1.73          2.81         4.04 o                         
  -2 -14   4          0.97          4.52         5.65 o                         
  -1 -14   4          1.62          1.82         2.61 o                         
   0 -14   4         19.78         24.36         4.91 o                         
   1 -14   4         54.11         55.23         4.94 o                         
   2 -14   4          0.00          0.54         2.07 o                         
   3 -14   4         46.29         54.00         4.05 o                         
   4 -14   4         32.83         34.84         4.31 o                         
   5 -14   4         36.82         25.79         3.64 o                         
   6 -14   4         35.56         30.81         4.72 o                         
   7 -14   4          3.75          8.01         3.63 o                         
   8 -14   4          0.43         -1.52         3.04 o                         
   9 -14   4          2.35          6.91         3.76 o                         
  -6 -13   4         21.50         19.38         5.45 o                         
  -5 -13   4          0.37         -2.62         2.87 o                         
  -4 -13   4          3.47          8.22         3.99 o                         
  -3 -13   4          8.30         13.00         3.98 o                         
  -2 -13   4          0.16          1.88         3.39 o                         
  -1 -13   4         62.16         67.47         7.78 o                         
   0 -13   4         37.00         41.76         4.20 o                         
   1 -13   4         88.58         87.62         4.12 o                         
   2 -13   4         33.36         34.74         3.57 o                         
   3 -13   4         53.70         54.69         4.20 o                         
   4 -13   4          5.81          6.29         2.49 o                         
   5 -13   4          5.47         10.81         3.33 o                         
   6 -13   4         72.40         55.71         5.41 o                         
   7 -13   4         33.96         29.35         8.46 o                         
   8 -13   4          0.10         -2.24         3.93 o                         
   9 -13   4          5.54          6.95         3.75 o                         
  -7 -12   4          9.71          9.53         4.93 o                         
  -6 -12   4          0.05         -1.80         3.15 o                         
  -5 -12   4          8.00         14.03         4.71 o                         
  -4 -12   4          1.65          0.21         4.28 o                         
  -3 -12   4          5.98          9.92         3.91 o                         
  -2 -12   4          1.04          0.13         2.35 o                         
  -1 -12   4         27.05         25.80         3.61 o                         
   0 -12   4        177.82        184.20         4.75 o                         
   1 -12   4          0.64          1.71         1.78 o                         
   2 -12   4         78.60         85.66         5.98 o                         
   3 -12   4         38.70         40.90         3.31 o                         
   4 -12   4         73.98         67.14         3.85 o                         
   5 -12   4         45.42         55.76         3.93 o                         
   6 -12   4          0.67          3.72         2.99 o                         
   7 -12   4         67.55         71.86         5.63 o                         
   8 -12   4         53.75         56.02         4.78 o                         
   9 -12   4          3.21          4.75         3.35 o                         
  10 -12   4          0.08          3.20         4.28 o                         
  -7 -11   4          3.53          2.59         3.95 o                         
  -6 -11   4         45.55         44.92         7.19 o                         
  -5 -11   4          2.84          0.97         3.36 o                         
  -4 -11   4         46.35         45.53         6.23 o                         
  -3 -11   4         17.76         19.62         4.11 o                         
  -2 -11   4         24.03         27.29         3.60 o                         
  -1 -11   4         11.94         16.62         2.08 o                         
   0 -11   4         37.57         36.55         2.46 o                         
   1 -11   4          9.75         10.03         1.81 o                         
   2 -11   4          1.17          1.14         1.83 o                         
   3 -11   4         18.98         19.03         2.60 o                         
   4 -11   4         60.06         56.90         4.64 o                         
   5 -11   4          1.84          0.27         1.89 o                         
   6 -11   4        346.50        329.58        12.20 o                         
   7 -11   4         21.88         17.41         5.30 o                         
   8 -11   4          1.99          1.74         3.73 o                         
   9 -11   4          9.07          8.33         3.05 o                         
  10 -11   4          8.32         10.42         6.95 o                         
  -8 -10   4          0.83          0.48         3.70 o                         
  -7 -10   4         17.97         18.75         5.08 o                         
  -6 -10   4         43.78         44.45         6.67 o                         
  -5 -10   4         58.61         74.14         6.95 o                         
  -4 -10   4          0.13          3.88         3.08 o                         
  -3 -10   4          4.59          9.94         2.62 o                         
  -2 -10   4          5.00          5.72         1.93 o                         
  -1 -10   4          1.56          5.01         1.72 o                         
   0 -10   4         12.44         16.55         2.38 o                         
   1 -10   4         17.63         20.32         2.06 o                         
   2 -10   4        252.60        234.25         5.62 o                         
   3 -10   4          1.11          0.42         1.61 o                         
   4 -10   4          0.61         -0.92         1.74 o                         
   5 -10   4         15.73         14.32         2.59 o                         
   6 -10   4        125.67        113.48         5.79 o                         
   7 -10   4        220.03        205.15         7.92 o                         
   8 -10   4         33.28         37.66         4.32 o                         
   9 -10   4          0.00          4.94         2.90 o                         
  10 -10   4          0.54         -0.04         3.28 o                         
  -8  -9   4          4.44          8.05         4.68 o                         
  -7  -9   4         99.54        118.59         8.74 o                         
  -6  -9   4        132.00        146.46        16.15 o                         
  -5  -9   4         35.40         40.20         5.81 o                         
  -4  -9   4         59.22         65.57         8.64 o                         
  -3  -9   4          1.33          4.48         2.22 o                         
  -2  -9   4         21.20         32.05         3.85 o                         
  -1  -9   4         72.25         72.69         4.90 o                         
   0  -9   4        124.86        119.33         3.74 o                         
   1  -9   4        103.04        107.89         3.96 o                         
   2  -9   4          6.54          8.02         1.91 o                         
   3  -9   4        350.78        343.11         7.92 o                         
   4  -9   4          2.38         -0.08         1.57 o                         
   5  -9   4         13.15         14.38         2.82 o                         
   6  -9   4          5.68          6.21         2.56 o                         
   7  -9   4         13.13          7.10         3.12 o                         
   8  -9   4         27.10         27.61         3.71 o                         
   9  -9   4         25.14         33.23         5.20 o                         
  10  -9   4          3.82          5.48         3.59 o                         
  11  -9   4          7.69          9.55         6.30 o                         
  -9  -8   4          2.14         -0.26         3.53 o                         
  -8  -8   4         13.48          5.78         7.35 o                         
  -7  -8   4          5.82          8.62         4.11 o                         
  -6  -8   4        270.44        295.05        12.00 o                         
  -5  -8   4        102.21        115.08        13.08 o                         
  -4  -8   4        117.71        114.74         6.69 o                         
  -3  -8   4        204.92        204.17         5.08 o                         
  -2  -8   4         13.10         17.09         2.13 o                         
  -1  -8   4        277.20        256.45         5.45 o                         
   0  -8   4         92.26         83.52         3.09 o                         
   1  -8   4        145.82        145.52         4.08 o                         
   2  -8   4        104.60        115.71         2.96 o                         
   3  -8   4        321.55        306.73         6.40 o                         
   4  -8   4          1.39          0.66         1.54 o                         
   5  -8   4        114.27         95.61         4.01 o                         
   6  -8   4         50.34         54.07         4.14 o                         
   7  -8   4        152.49        147.56         6.38 o                         
   8  -8   4          1.89          2.35         3.71 o                         
   9  -8   4          4.00          2.22         3.14 o                         
  10  -8   4          0.63          3.80         3.51 o                         
  11  -8   4         82.60         84.94         6.82 o                         
  -9  -7   4         11.37          8.11         7.35 o                         
  -8  -7   4          3.72          7.02         3.64 o                         
  -7  -7   4        123.76        135.72        12.44 o                         
  -6  -7   4          2.84          4.42         5.65 o                         
  -5  -7   4         74.40         76.32         5.96 o                         
  -4  -7   4         86.27         93.69         4.38 o                         
  -3  -7   4         98.84        112.09         3.63 o                         
  -2  -7   4        371.49        369.94         6.71 o                         
  -1  -7   4        112.55        107.47         3.27 o                         
   0  -7   4        523.78        478.57         7.55 o                         
   1  -7   4        110.86        114.07         3.10 o                         
   2  -7   4        338.42        319.69         4.93 o                         
   3  -7   4         25.23         30.97         2.50 o                         
   4  -7   4        147.79        148.22         4.45 o                         
   5  -7   4         57.49         47.88         3.73 o                         
   6  -7   4         10.15         17.08         4.14 o                         
   7  -7   4        135.37        129.61         6.85 o                         
   8  -7   4         48.70         50.85         4.17 o                         
   9  -7   4          0.27          1.76         3.13 o                         
  10  -7   4          5.03          5.45         3.54 o                         
  11  -7   4          3.08          2.72         3.59 o                         
 -10  -6   4         29.96         33.11         9.21 o                         
  -9  -6   4         34.31         18.02         9.61 o                         
  -8  -6   4          1.91          6.41         3.84 o                         
  -7  -6   4         30.26         32.09        10.66 o                         
  -6  -6   4        229.23        228.93        17.52 o                         
  -5  -6   4         25.90         32.04         8.00 o                         
  -4  -6   4        131.39        127.55         4.58 o                         
  -3  -6   4         88.11         99.89         3.90 o                         
  -2  -6   4        116.80        107.63         3.19 o                         
  -1  -6   4        716.51        671.30         9.57 o                         
   0  -6   4        786.64        850.94        15.36 o                         
   1  -6   4        234.21        203.80         4.02 o                         
   2  -6   4        556.58        553.37        10.95 o                         
   3  -6   4        278.72        282.73         5.59 o                         
   4  -6   4        198.81        189.01         5.27 o                         
   5  -6   4         59.56         58.52         3.69 o                         
   6  -6   4         31.95         44.25         3.76 o                         
   7  -6   4         36.23         45.62         3.73 o                         
   8  -6   4          1.78          3.66         2.87 o                         
   9  -6   4          2.63          9.38         3.62 o                         
  10  -6   4          1.10          2.10         3.18 o                         
  11  -6   4         58.08         68.11         6.46 o                         
 -10  -5   4         25.34         41.37        19.95 o                         
  -9  -5   4         56.86         48.05         7.10 o                         
  -8  -5   4         29.92         23.74         7.83 o                         
  -7  -5   4         44.71         50.24         8.00 o                         
  -6  -5   4         26.53         33.47         7.83 o                         
  -5  -5   4        536.38        492.56        19.38 o                         
  -4  -5   4         10.53         15.17         3.88 o                         
  -3  -5   4         40.86         44.29         2.94 o                         
  -2  -5   4          8.72          9.51         1.66 o                         
  -1  -5   4        553.36        519.96         8.66 o                         
   0  -5   4        192.90        171.77         3.54 o                         
   1  -5   4       1255.03       1235.49        19.16 o                         
   2  -5   4          5.13          9.37         1.40 o                         
   3  -5   4        543.62        553.35         8.48 o                         
   4  -5   4         20.18         25.39         2.47 o                         
   5  -5   4        118.74         99.76         6.92 o                         
   6  -5   4         53.83         50.65         4.20 o                         
   7  -5   4        491.36        487.12         9.61 o                         
   8  -5   4         11.26          4.11         3.06 o                         
   9  -5   4          0.08         -3.06         3.20 o                         
  10  -5   4         45.49         47.08         6.57 o                         
  11  -5   4          1.61          4.92         8.96 o                         
 -10  -4   4          3.55          3.39         3.69 o                         
  -9  -4   4          0.09          8.62         4.17 o                         
  -8  -4   4         30.93         32.44         5.51 o                         
  -7  -4   4         96.08         85.22        12.44 o                         
  -6  -4   4        172.81        168.97        14.78 o                         
  -5  -4   4         61.77         63.31         3.03 o                         
  -4  -4   4         65.95         61.62         4.05 o                         
  -3  -4   4          2.94          4.11         1.55 o                         
  -2  -4   4        132.70        117.93         3.22 o                         
  -1  -4   4         72.04         55.19         2.04 o                         
   0  -4   4          0.53          7.34         1.19 o                         
   1  -4   4         58.41         75.74         2.96 o                         
   2  -4   4         65.60         59.47         3.01 o                         
   3  -4   4        253.34        265.86         6.90 o                         
   4  -4   4         14.73         19.80         2.51 o                         
   5  -4   4        246.89        236.97         4.89 o                         
   6  -4   4         62.39         80.39         3.61 o                         
   7  -4   4         43.54         37.21         3.17 o                         
   8  -4   4         37.33         43.43         4.56 o                         
   9  -4   4         31.13         29.54         4.33 o                         
  10  -4   4         25.69         24.64         4.63 o                         
  11  -4   4         24.51         17.87         5.76 o                         
 -11  -3   4         25.94         14.21         7.27 o                         
 -10  -3   4          5.64          2.81         3.88 o                         
  -9  -3   4          9.55         14.77         4.56 o                         
  -8  -3   4         71.04         77.06         6.55 o                         
  -7  -3   4         10.54          9.94         3.63 o                         
  -6  -3   4        580.47        553.76        11.18 o                         
  -5  -3   4        546.32        507.96         8.31 o                         
  -4  -3   4         28.00         35.46         2.08 o                         
  -3  -3   4         19.96         23.31         2.12 o                         
  -2  -3   4        296.05        292.49         6.03 o                         
  -1  -3   4          2.81          3.04         0.74 o                         
   0  -3   4        340.21        402.37         6.46 o                         
   1  -3   4         78.05         66.96         2.60 o                         
   2  -3   4         51.30         60.69         2.39 o                         
   3  -3   4        131.34        128.31         2.55 o                         
   4  -3   4        177.47        172.90         3.75 o                         
   5  -3   4        376.42        376.84         6.66 o                         
   6  -3   4         30.39         34.37         2.25 o                         
   7  -3   4        102.93        102.59         5.24 o                         
   8  -3   4         77.83         78.91         9.19 o                         
   9  -3   4          9.18         10.32         3.60 o                         
  10  -3   4          1.71          1.14         3.61 o                         
  11  -3   4        107.68        108.76        14.05 o                         
 -11  -2   4          2.58          7.49         4.15 o                         
 -10  -2   4         16.40         18.26         6.86 o                         
  -9  -2   4         63.09         62.38         6.44 o                         
  -8  -2   4         60.87         78.22         6.43 o                         
  -7  -2   4        210.65        208.91         6.66 o                         
  -6  -2   4          7.04          8.79         2.87 o                         
  -5  -2   4        661.88        641.02         9.81 o                         
  -4  -2   4         95.30        112.80         3.09 o                         
  -3  -2   4       3158.81       3397.60        38.39 o                         
  -2  -2   4        727.45        730.80        11.36 o                         
  -1  -2   4        537.63        542.84         8.67 o                         
   0  -2   4         97.75        193.11         5.57 o                         
   1  -2   4         99.91        112.54         3.37 o                         
   2  -2   4        317.07        327.55         6.13 o                         
   3  -2   4        232.86        258.56         5.21 o                         
   4  -2   4         17.16         16.62         1.63 o                         
   5  -2   4          9.85         15.43         1.90 o                         
   6  -2   4        226.43        227.28         4.88 o                         
   7  -2   4         28.20         29.64         2.89 o                         
   8  -2   4        102.15        108.65         8.40 o                         
   9  -2   4         14.60         10.32         3.34 o                         
  10  -2   4          0.76         -0.71         3.72 o                         
  11  -2   4          3.92         -2.03         3.60 o                         
 -11  -1   4          9.41         11.86         4.50 o                         
 -10  -1   4          8.07          5.81         3.88 o                         
  -9  -1   4         15.52         18.01         5.90 o                         
  -8  -1   4         19.81         18.50         5.33 o                         
  -7  -1   4         55.24         58.86         3.86 o                         
  -6  -1   4        521.37        488.71         8.61 o                         
  -5  -1   4          8.36         17.15         1.96 o                         
  -4  -1   4          1.62          4.43         1.34 o                         
  -3  -1   4       1238.74       1275.15        15.60 o                         
  -2  -1   4         62.31         66.99         2.26 o                         
  -1  -1   4       3309.13       3508.56        45.01 o                         
   0  -1   4       6314.51       6479.54        80.91 o                         
   1  -1   4       1827.42       1691.46        19.28 o                         
   2  -1   4        142.15        150.40         3.16 o                         
   3  -1   4        100.06         94.41         2.42 o                         
   4  -1   4        207.83        194.43         4.83 o                         
   5  -1   4         27.06         23.88         2.04 o                         
   6  -1   4          2.60          7.81         1.88 o                         
   7  -1   4          7.42         14.25         2.38 o                         
   8  -1   4         83.31         82.57         9.45 o                         
   9  -1   4          2.45          2.33         3.59 o                         
  10  -1   4          0.90          3.26         5.57 o                         
  11  -1   4         33.47         40.70        15.42 o                         
 -11   0   4          7.20          5.81         5.65 o                         
 -10   0   4         10.60         11.04         4.23 o                         
  -9   0   4         53.09         60.87         7.27 o                         
  -8   0   4        275.72        271.13        10.03 o                         
  -7   0   4         18.45         13.20         2.14 o                         
  -6   0   4          1.21          2.95         1.56 o                         
  -5   0   4        188.68        163.51         4.11 o                         
  -4   0   4         24.30         33.40         1.90 o                         
  -3   0   4         15.75         21.00         1.40 o                         
  -2   0   4          5.97          3.46         0.94 o                         
  -1   0   4       1442.72       1437.82        18.91 o                         
   0   0   4      15170.53      15806.56       171.65 o                         
   1   0   4       1355.84       1370.14        15.89 o                         
   2   0   4         17.58         17.79         1.42 o                         
   3   0   4        708.31        708.64        14.15 o                         
   4   0   4         49.78         46.04         2.10 o                         
   5   0   4        437.57        441.08         6.62 o                         
   6   0   4        128.73        137.65         4.36 o                         
   7   0   4        135.77        143.64         4.84 o                         
   8   0   4         93.45         92.95         5.33 o                         
   9   0   4         20.26         22.94         5.16 o                         
  10   0   4         28.85         40.49         6.73 o                         
  11   0   4          4.27         12.26         4.85 o                         
 -11   1   4          3.06          8.88         5.65 o                         
 -10   1   4          1.71          0.41         3.08 o                         
  -9   1   4          0.70          3.23         3.08 o                         
  -8   1   4          0.02         -0.27         2.01 o                         
  -7   1   4          0.07          1.79         3.11 o                         
  -6   1   4         43.38         54.39         2.76 o                         
  -5   1   4         87.56         92.54         3.15 o                         
  -4   1   4        114.19        112.81         3.08 o                         
  -3   1   4        688.47        797.26        10.43 o                         
  -2   1   4         19.26         26.20         1.31 o                         
  -1   1   4       1098.26       1118.16        19.65 o                         
   0   1   4       2628.71       2817.42        36.05 o                         
   1   1   4         32.82         46.14         1.80 o                         
   2   1   4       1037.24       1081.20        15.30 o                         
   3   1   4        615.02        668.12         7.97 o                         
   4   1   4         68.94         71.58         2.90 o                         
   5   1   4        322.49        298.26         7.34 o                         
   6   1   4         91.08         92.08         5.94 o                         
   7   1   4         15.62         14.45         3.03 o                         
   8   1   4          5.31          4.00         4.20 o                         
   9   1   4         22.69         26.35         5.42 o                         
  10   1   4         35.05         38.51         8.88 o                         
  11   1   4          7.82          1.62         6.46 o                         
 -11   2   4         22.26         20.84         7.27 o                         
 -10   2   4          0.28         -0.32         3.15 o                         
  -9   2   4          1.71          4.78         2.63 o                         
  -8   2   4        165.40        172.81         5.42 o                         
  -7   2   4         12.69         20.97         2.87 o                         
  -6   2   4        496.06        497.04        10.06 o                         
  -5   2   4        194.97        184.60         4.47 o                         
  -4   2   4         76.02         93.60         2.87 o                         
  -3   2   4         30.42         29.84         1.56 o                         
  -2   2   4        557.25        541.69         8.25 o                         
  -1   2   4        218.86        211.61         3.38 o                         
   0   2   4          5.32         16.66         1.82 o                         
   1   2   4        588.37        584.16         7.70 o                         
   2   2   4         19.13         24.23         1.07 o                         
   3   2   4        385.21        418.09         6.92 o                         
   4   2   4        104.56         99.98         3.20 o                         
   5   2   4         57.73         52.50         3.08 o                         
   6   2   4        113.06        111.53         5.54 o                         
   7   2   4         48.63         48.62         4.17 o                         
   8   2   4         18.68         24.16         3.94 o                         
   9   2   4         18.10         19.23         4.34 o                         
  10   2   4          4.26          2.92         3.96 o                         
 -11   3   4          0.90         11.47         6.46 o                         
 -10   3   4          8.10         11.63         5.65 o                         
  -9   3   4         21.69         19.40         3.56 o                         
  -8   3   4        203.17        202.40         6.22 o                         
  -7   3   4        497.43        506.82         9.22 o                         
  -6   3   4         32.97         39.40         2.57 o                         
  -5   3   4        532.25        527.30         7.72 o                         
  -4   3   4        225.92        239.56         4.34 o                         
  -3   3   4          2.94         17.89         1.48 o                         
  -2   3   4         87.25        119.38         2.74 o                         
  -1   3   4          9.01         14.54         2.06 o                         
   0   3   4        995.71        960.93        12.61 o                         
   1   3   4         43.69         49.77         1.98 o                         
   2   3   4       1122.05       1118.35        12.06 o                         
   3   3   4          6.27          5.87         1.24 o                         
   4   3   4         27.59         36.64         2.22 o                         
   5   3   4        345.46        335.66         8.23 o                         
   6   3   4        151.31        146.13         5.81 o                         
   7   3   4         19.77         20.90         5.15 o                         
   8   3   4          6.02          6.39         3.14 o                         
   9   3   4          1.48         -0.64         2.69 o                         
  10   3   4          8.65         12.05         4.62 o                         
 -11   4   4          0.81          3.23         4.36 o                         
 -10   4   4          2.14          0.66         5.57 o                         
  -9   4   4         31.48         34.60         4.21 o                         
  -8   4   4         22.40         28.86         3.04 o                         
  -7   4   4        100.68        102.49         3.77 o                         
  -6   4   4        369.80        370.58         8.05 o                         
  -5   4   4         59.60         62.23         2.63 o                         
  -4   4   4        138.94        164.59         3.55 o                         
  -3   4   4       1437.35       1544.70        18.68 o                         
  -2   4   4        459.27        495.84         7.49 o                         
  -1   4   4        206.75        187.20         4.47 o                         
   0   4   4         94.86        116.52         3.31 o                         
   1   4   4        315.57        311.53         5.79 o                         
   2   4   4         77.66         77.94         5.39 o                         
   3   4   4         92.65        107.35         4.93 o                         
   4   4   4        629.45        625.08        11.92 o                         
   5   4   4         31.93         32.12         3.62 o                         
   6   4   4        101.95        107.06         5.18 o                         
   7   4   4          1.95          0.10         2.09 o                         
   8   4   4         54.88         53.06         5.27 o                         
   9   4   4          0.07         -0.50         2.93 o                         
  10   4   4          2.57          1.96         4.11 o                         
 -10   5   4         22.84         21.64         5.01 o                         
  -9   5   4          8.58          9.46         2.85 o                         
  -8   5   4        163.11        162.17         5.22 o                         
  -7   5   4        167.43        172.61         4.59 o                         
  -6   5   4         54.57         63.90         2.78 o                         
  -5   5   4        115.88         99.83         3.18 o                         
  -4   5   4          0.04          1.20         1.51 o                         
  -3   5   4         64.27         58.78         2.28 o                         
  -2   5   4        215.89        198.74         4.23 o                         
  -1   5   4         24.78         22.66         1.65 o                         
   0   5   4       1138.10       1119.99        14.79 o                         
   1   5   4          2.33          1.16         1.13 o                         
   2   5   4         27.59         26.01         1.95 o                         
   3   5   4          2.04          2.72         2.41 o                         
   4   5   4        121.84        110.31         6.28 o                         
   5   5   4        166.03        153.17         5.82 o                         
   6   5   4         62.39         50.97         4.06 o                         
   7   5   4          8.00          7.79         2.81 o                         
   8   5   4          7.71          6.20         3.30 o                         
   9   5   4         23.71         28.12         5.61 o                         
  10   5   4         10.72          4.08         4.09 o                         
 -10   6   4          5.55          0.00         4.36 o                         
  -9   6   4          0.19          2.35         2.46 o                         
  -8   6   4          1.00         -0.39         2.54 o                         
  -7   6   4        109.70        115.86         3.87 o                         
  -6   6   4          6.75         12.43         1.93 o                         
  -5   6   4         11.13         13.11         2.58 o                         
  -4   6   4         25.50         31.49         2.73 o                         
  -3   6   4        134.22        152.65         3.46 o                         
  -2   6   4        229.67        272.19         5.34 o                         
  -1   6   4         19.14         19.14         1.79 o                         
   0   6   4          0.81          6.34         1.22 o                         
   1   6   4        236.65        231.85         5.11 o                         
   2   6   4        144.87        159.20         4.26 o                         
   3   6   4        114.23        107.54         5.56 o                         
   4   6   4        214.76        204.41         7.91 o                         
   5   6   4          8.20         10.29         3.48 o                         
   6   6   4         29.93         32.36         4.97 o                         
   7   6   4          0.28         -1.18         2.99 o                         
   8   6   4          9.04         11.65         4.32 o                         
   9   6   4         18.55         15.99         4.80 o                         
 -11   7   4         10.19          5.98         6.14 o                         
 -10   7   4          4.47          0.00         5.01 o                         
  -9   7   4          4.27          8.06         3.82 o                         
  -8   7   4        162.94        159.87         6.51 o                         
  -7   7   4          6.40         10.49         2.81 o                         
  -6   7   4        203.33        194.83         4.69 o                         
  -5   7   4         10.97         16.91         1.91 o                         
  -4   7   4         16.03         23.79         2.32 o                         
  -3   7   4         83.94         84.62         3.58 o                         
  -2   7   4        421.60        427.06         7.41 o                         
  -1   7   4        109.85         99.66         2.36 o                         
   0   7   4        206.87        203.44         4.25 o                         
   1   7   4        108.21        104.60         3.21 o                         
   2   7   4         15.99         12.76         1.85 o                         
   3   7   4        349.37        314.64         9.57 o                         
   4   7   4         65.66         73.44         5.17 o                         
   5   7   4         69.89         65.51         7.59 o                         
   6   7   4         39.15         42.87         5.73 o                         
   7   7   4         16.13         15.50         4.34 o                         
   8   7   4          2.01          2.36         3.31 o                         
   9   7   4         18.57         22.55         5.16 o                         
 -11   8   4         40.63         58.63        10.66 o                         
 -10   8   4          3.30          2.67         3.63 o                         
  -9   8   4         38.19         45.60         4.82 o                         
  -8   8   4         63.01         54.21         4.46 o                         
  -7   8   4        280.27        257.66         8.05 o                         
  -6   8   4        138.98        130.29         4.68 o                         
  -5   8   4        180.35        178.93         5.22 o                         
  -4   8   4         18.06         21.77         3.11 o                         
  -3   8   4        462.82        441.81         8.06 o                         
  -2   8   4        209.43        216.50         6.10 o                         
  -1   8   4          0.41         -0.50         1.23 o                         
   0   8   4        201.26        188.34         5.29 o                         
   1   8   4         29.03         34.14         2.39 o                         
   2   8   4        177.70        169.60         4.36 o                         
   3   8   4         33.27         28.92         3.21 o                         
   4   8   4         10.24          7.20         3.02 o                         
   5   8   4        251.18        256.92        11.95 o                         
   6   8   4         40.37         28.11         5.06 o                         
   7   8   4         25.03         22.56         6.86 o                         
   8   8   4          0.70          2.83         4.60 o                         
   9   8   4          2.13          6.54         4.23 o                         
 -11   9   4         16.49         20.84         7.27 o                         
 -10   9   4          2.27         -4.10         8.40 o                         
  -9   9   4          1.85          3.11         2.97 o                         
  -8   9   4         17.21         21.82         4.05 o                         
  -7   9   4         28.98         28.52         3.91 o                         
  -6   9   4         17.34         19.57         4.80 o                         
  -5   9   4          5.18          2.89         2.07 o                         
  -4   9   4        301.79        293.00         7.92 o                         
  -3   9   4        206.60        215.61         5.80 o                         
  -2   9   4         16.81         19.62         2.91 o                         
  -1   9   4          0.09          1.36         1.51 o                         
   0   9   4          8.64          8.58         1.71 o                         
   1   9   4         13.59         18.52         2.14 o                         
   2   9   4         52.73         47.68         3.45 o                         
   3   9   4          6.05         10.51         2.65 o                         
   4   9   4        324.28        317.85         9.03 o                         
   5   9   4         16.88         18.28         3.54 o                         
   6   9   4        117.75         99.91         7.29 o                         
   7   9   4         10.31         18.04         4.92 o                         
   8   9   4          3.27          4.34         3.21 o                         
 -11  10   4         19.59         17.44         7.43 o                         
 -10  10   4         20.34         15.56         8.64 o                         
  -9  10   4          6.41         15.68         5.14 o                         
  -8  10   4          1.67          3.73         2.70 o                         
  -7  10   4        104.81        115.02         6.85 o                         
  -6  10   4          5.42          5.55         3.79 o                         
  -5  10   4        123.78        116.90         5.50 o                         
  -4  10   4          4.76          1.49         2.30 o                         
  -3  10   4         70.60         66.83         3.35 o                         
  -2  10   4        156.98        155.75         4.69 o                         
  -1  10   4         20.84         20.56         2.38 o                         
   0  10   4         35.49         26.35         6.96 o                         
   1  10   4          0.38          1.42         1.50 o                         
   2  10   4          8.24          8.23         2.48 o                         
   3  10   4          6.08          7.82         2.76 o                         
   4  10   4         78.50         72.03         5.44 o                         
   5  10   4        151.28        166.97         7.14 o                         
   6  10   4          3.90          5.86         3.01 o                         
   7  10   4         13.82         11.87         3.82 o                         
   8  10   4          0.29          1.56         3.61 o                         
 -10  11   4          0.40          3.13         3.94 o                         
  -9  11   4          5.98         15.87         3.99 o                         
  -8  11   4         19.66         14.62         5.65 o                         
  -7  11   4        123.47        121.58         6.34 o                         
  -6  11   4         27.11         38.88         4.63 o                         
  -5  11   4        117.92        127.97        11.10 o                         
  -4  11   4          5.43          9.45         2.90 o                         
  -3  11   4         12.73         14.44         2.47 o                         
  -2  11   4         19.34         23.20         2.71 o                         
  -1  11   4          2.32         -1.88         1.88 o                         
   0  11   4          9.31         11.61         2.89 o                         
   1  11   4         11.18         18.29         3.09 o                         
   2  11   4         34.97         41.28         5.52 o                         
   3  11   4         25.73         28.07         3.96 o                         
   4  11   4          6.13          6.78         3.12 o                         
   5  11   4          7.54          5.25         3.26 o                         
   6  11   4          9.71          6.01         3.84 o                         
   7  11   4          0.58          4.21         3.76 o                         
 -10  12   4          6.44          6.91         3.57 o                         
  -9  12   4          7.93          4.44         3.30 o                         
  -8  12   4         57.46         66.13         5.43 o                         
  -7  12   4         39.28         46.56         7.17 o                         
  -6  12   4         19.85         36.89         4.75 o                         
  -5  12   4          0.16          0.66         2.71 o                         
  -4  12   4         19.51         20.10         2.93 o                         
  -3  12   4         58.39         56.02         3.46 o                         
  -2  12   4        153.23        155.46         6.15 o                         
  -1  12   4         42.37         39.06         3.84 o                         
   0  12   4        115.00        110.74         5.34 o                         
   1  12   4          5.48          7.52         3.52 o                         
   2  12   4          0.91          0.74         3.06 o                         
   3  12   4          9.91          9.79         4.09 o                         
   4  12   4         22.05         11.72         6.06 o                         
   5  12   4         14.25         12.59         4.96 o                         
   6  12   4          1.10          2.03         3.71 o                         
 -10  13   4         20.45         22.13         9.21 o                         
  -9  13   4         13.91         15.72         4.03 o                         
  -8  13   4          1.11          2.51         3.05 o                         
  -7  13   4         27.32         26.20         5.30 o                         
  -6  13   4          1.53          0.77         4.58 o                         
  -5  13   4         45.96         45.26         5.07 o                         
  -4  13   4          0.00          0.91         2.55 o                         
  -3  13   4         20.26         17.68         3.78 o                         
  -2  13   4        199.22        197.70         9.86 o                         
  -1  13   4         12.25         13.11         3.28 o                         
   0  13   4         23.55         21.33         3.60 o                         
   1  13   4          2.35          5.47         3.82 o                         
   2  13   4          1.19          5.54         3.88 o                         
   3  13   4          7.44         10.43         4.53 o                         
   4  13   4          4.74          1.93         3.70 o                         
   5  13   4         32.53         26.85        12.92 o                         
   6  13   4         13.11         14.37         7.59 o                         
  -9  14   4          0.34         -1.20         2.91 o                         
  -8  14   4         13.26         11.44         3.77 o                         
  -7  14   4          4.25          3.73         3.27 o                         
  -6  14   4          0.70          1.22         2.95 o                         
  -5  14   4         99.16        101.67         5.96 o                         
  -4  14   4         17.87         13.53         3.49 o                         
  -3  14   4         47.26         47.50         6.46 o                         
  -2  14   4         62.88         56.32         6.10 o                         
  -1  14   4         77.50         80.64         5.37 o                         
   0  14   4          2.21          5.91         3.61 o                         
   1  14   4          0.52          1.27         3.76 o                         
   2  14   4          0.01          0.71         3.40 o                         
   3  14   4          0.72          2.48         3.76 o                         
   4  14   4         10.57         10.60         4.71 o                         
   5  14   4          3.94          9.95         5.06 o                         
  -9  15   4          2.04          0.97         6.14 o                         
  -8  15   4          0.56          0.41         3.10 o                         
  -7  15   4          8.01          8.99         3.57 o                         
  -6  15   4          8.25         11.64         3.70 o                         
  -5  15   4          1.27          9.40         3.70 o                         
  -4  15   4          2.77          1.37         3.31 o                         
  -3  15   4         66.38         56.05         6.66 o                         
  -2  15   4         33.16         36.76         5.15 o                         
  -1  15   4          2.02          0.87         2.61 o                         
   0  15   4          1.47         -0.81         3.56 o                         
   1  15   4         10.37          5.58         4.17 o                         
   2  15   4          0.09         -2.91         3.31 o                         
   3  15   4          2.89          5.25         4.28 o                         
   4  15   4          5.74          3.59         4.27 o                         
  -8  16   4          7.66          8.43         3.88 o                         
  -7  16   4          8.91         11.21         4.17 o                         
  -6  16   4         42.17         45.58         7.01 o                         
  -5  16   4          4.22          3.06         3.95 o                         
  -4  16   4         21.18         22.41         5.42 o                         
  -3  16   4          0.52          5.90         3.76 o                         
  -2  16   4         52.05         52.78         6.70 o                         
  -1  16   4          4.52          4.21         3.88 o                         
   0  16   4         26.15         34.88         6.16 o                         
   1  16   4         11.95         14.30         6.54 o                         
   2  16   4          1.63         11.00         4.80 o                         
   3  16   4          3.81          5.98         4.62 o                         
  -7  17   4         43.67         62.65        16.88 o                         
  -6  17   4          7.52         16.48         5.40 o                         
  -5  17   4          0.00         -1.13         3.98 o                         
  -4  17   4         13.10          7.34         4.40 o                         
  -3  17   4          0.54          1.37         3.65 o                         
  -2  17   4          4.98          9.45         4.31 o                         
  -1  17   4         12.23          7.11         6.78 o                         
   0  17   4          5.03          6.47         4.57 o                         
   1  17   4          7.86         17.76         5.42 o                         
   2  17   4          0.18          2.89         4.40 o                         
  -5  18   4          2.45          9.41         4.79 o                         
  -4  18   4          0.34          1.02         3.84 o                         
  -3  18   4          0.48         -2.20         5.41 o                         
  -2  18   4          6.26          9.04         6.78 o                         
  -1  18   4         12.97         21.00         7.75 o                         
   0  18   4          2.00          6.95         6.14 o                         
   1  18   4          0.34         -4.20         5.81 o                         
  -3  19   4          1.25          7.59         6.14 o                         
   1 -18   5          4.81          4.36         7.27 o                         
   2 -18   5          0.47          1.94         6.62 o                         
   3 -18   5          0.97          4.85         6.62 o                         
   4 -18   5          7.78          0.32         5.98 o                         
   5 -18   5          2.98          4.59         4.85 o                         
   0 -17   5          4.15         16.15         8.24 o                         
   1 -17   5          0.00          4.36         5.65 o                         
   2 -17   5          5.74          4.85         6.78 o                         
   3 -17   5          4.74          7.59         6.46 o                         
   4 -17   5          4.09          3.72         3.61 o                         
   5 -17   5         18.58         15.68         4.14 o                         
   6 -17   5         28.99         23.62         5.09 o                         
   7 -17   5          2.17          4.36         6.14 o                         
  -4 -16   5         28.76         22.52         5.82 o                         
  -3 -16   5          3.04          2.42         6.14 o                         
  -2 -16   5         18.85         21.64         6.78 o                         
  -1 -16   5         10.46          7.91         5.65 o                         
   0 -16   5         14.17         18.91         4.73 o                         
   1 -16   5         18.40         23.15         5.35 o                         
   2 -16   5          1.44         -2.06         3.48 o                         
   3 -16   5          8.54          5.53         3.49 o                         
   4 -16   5         15.74          9.21         3.65 o                         
   5 -16   5          1.06         -0.03         2.89 o                         
   6 -16   5          4.59          3.10         3.54 o                         
   7 -16   5         17.85         13.75         4.45 o                         
  -5 -15   5          0.36         -1.29         5.98 o                         
  -4 -15   5          2.73         13.57         5.03 o                         
  -3 -15   5         26.86         20.78         5.81 o                         
  -2 -15   5          6.80         12.60         6.46 o                         
  -1 -15   5          2.40          5.42         3.92 o                         
   0 -15   5          1.07          2.92         3.45 o                         
   1 -15   5          1.75         -2.86         2.86 o                         
   2 -15   5         10.07         14.97         3.23 o                         
   3 -15   5          2.67          2.15         2.30 o                         
   4 -15   5         28.58         25.31         3.73 o                         
   5 -15   5          8.08         10.35         3.59 o                         
   6 -15   5          0.69          0.49         3.01 o                         
   7 -15   5         29.26         30.99         5.33 o                         
   8 -15   5         15.25         15.16         4.41 o                         
  -5 -14   5          1.22          4.71         6.06 o                         
  -4 -14   5         13.07          4.80         4.28 o                         
  -3 -14   5          0.00          1.09         3.22 o                         
  -2 -14   5        102.66        104.13         7.36 o                         
  -1 -14   5         15.87         14.79         3.99 o                         
   0 -14   5          0.64         -2.60         2.87 o                         
   1 -14   5         12.01          9.99         2.64 o                         
   2 -14   5         52.47         58.60         4.01 o                         
   3 -14   5         88.62         95.13         4.80 o                         
   4 -14   5         15.44         21.29         3.45 o                         
   5 -14   5          2.24          1.52         3.08 o                         
   6 -14   5          3.92          4.79         3.42 o                         
   7 -14   5          7.24         11.74         4.08 o                         
   8 -14   5          0.07          3.31         3.40 o                         
   9 -14   5          7.00         11.71         4.32 o                         
  -6 -13   5          1.91          3.38         4.16 o                         
  -5 -13   5          7.94         14.36         4.50 o                         
  -4 -13   5          0.31         -2.34         3.08 o                         
  -3 -13   5         62.56         66.60         9.77 o                         
  -2 -13   5          0.03         -2.08         2.08 o                         
  -1 -13   5         16.46         22.27         3.69 o                         
   0 -13   5          1.21          4.51         2.54 o                         
   1 -13   5         17.40         20.56         2.96 o                         
   2 -13   5         23.07         25.14         3.16 o                         
   3 -13   5          0.90          0.17         2.05 o                         
   4 -13   5          0.90         -1.97         1.97 o                         
   5 -13   5         11.35          6.71         3.33 o                         
   6 -13   5          8.89         12.90         3.80 o                         
   7 -13   5          0.21          4.69         3.38 o                         
   8 -13   5          0.86          2.19         3.29 o                         
   9 -13   5          7.29         11.25         4.23 o                         
  -7 -12   5          1.06          6.34         4.27 o                         
  -6 -12   5          4.32          2.75         3.84 o                         
  -5 -12   5          8.00         12.29         4.37 o                         
  -4 -12   5         12.76          4.85         3.88 o                         
  -3 -12   5         41.86         39.02         5.86 o                         
  -2 -12   5        212.54        212.71        12.37 o                         
  -1 -12   5         61.12         65.36         3.68 o                         
   0 -12   5          6.31          3.21         1.68 o                         
   1 -12   5          1.35         -1.00         2.19 o                         
   2 -12   5          2.38          5.39         2.96 o                         
   3 -12   5         68.30         61.13         3.64 o                         
   4 -12   5          6.68          6.06         2.37 o                         
   5 -12   5         90.22         86.30         4.60 o                         
   6 -12   5         52.07         58.50         4.96 o                         
   7 -12   5         19.35         21.48         4.35 o                         
   8 -12   5         28.46         34.17         4.47 o                         
   9 -12   5         56.37         64.49         5.55 o                         
  -7 -11   5          0.07          4.48         4.11 o                         
  -6 -11   5          0.22         -0.85         4.76 o                         
  -5 -11   5          0.06         -1.79         2.99 o                         
  -4 -11   5        131.10        123.14         7.95 o                         
  -3 -11   5         72.08         74.51         4.82 o                         
  -2 -11   5        218.66        226.37        10.60 o                         
  -1 -11   5        116.89        130.22         4.55 o                         
   0 -11   5         69.08         64.68         2.97 o                         
   1 -11   5        108.19         99.02         3.93 o                         
   2 -11   5         54.10         54.92         3.64 o                         
   3 -11   5         64.73         65.63         3.52 o                         
   4 -11   5         19.73         22.97         2.87 o                         
   5 -11   5         34.37         34.77         3.61 o                         
   6 -11   5         10.41          9.09         3.37 o                         
   7 -11   5         39.43         37.14         7.05 o                         
   8 -11   5          8.69          8.42         3.20 o                         
   9 -11   5          0.07         -2.63         2.63 o                         
  10 -11   5          1.00          3.45         3.61 o                         
  -8 -10   5          8.42          9.22         4.58 o                         
  -7 -10   5         16.01         11.35         4.84 o                         
  -6 -10   5          2.80          5.14         4.05 o                         
  -5 -10   5         15.72         14.44         5.90 o                         
  -4 -10   5          4.28          7.57         3.26 o                         
  -3 -10   5        396.92        426.56        10.30 o                         
  -2 -10   5         26.98         34.93         3.42 o                         
  -1 -10   5         54.42         58.42         3.50 o                         
   0 -10   5        138.36        136.46         4.21 o                         
   1 -10   5         26.90         24.49         2.20 o                         
   2 -10   5        180.48        177.26         5.00 o                         
   3 -10   5         32.66         32.13         4.55 o                         
   4 -10   5         45.98         49.90         3.33 o                         
   5 -10   5         69.90         72.74         3.93 o                         
   6 -10   5          0.06         -2.33         2.33 o                         
   7 -10   5          5.52          7.74         3.08 o                         
   8 -10   5         47.34         48.10         4.61 o                         
   9 -10   5         54.70         56.04         6.60 o                         
  10 -10   5         33.48         34.33         5.47 o                         
  -8  -9   5          0.52         -1.10         3.65 o                         
  -7  -9   5          1.94          3.36         3.82 o                         
  -6  -9   5         35.46         50.34         6.36 o                         
  -5  -9   5        111.66        122.31         7.79 o                         
  -4  -9   5        160.23        162.42         8.30 o                         
  -3  -9   5          0.55         -1.80         1.80 o                         
  -2  -9   5        331.66        328.44         6.93 o                         
  -1  -9   5         99.11         95.87         3.48 o                         
   0  -9   5          5.10          3.95         1.68 o                         
   1  -9   5         66.08         67.67         2.91 o                         
   2  -9   5        176.04        172.12         6.77 o                         
   3  -9   5        986.23        888.74        13.38 o                         
   4  -9   5         56.21         55.76         3.23 o                         
   5  -9   5        309.86        280.68         7.65 o                         
   6  -9   5          5.56          2.16         2.50 o                         
   7  -9   5          3.17         -1.95         3.05 o                         
   8  -9   5         58.76         60.11         5.16 o                         
   9  -9   5          0.89          3.40         3.32 o                         
  10  -9   5         32.33         34.76         5.56 o                         
  11  -9   5         13.59          9.21         7.91 o                         
  -9  -8   5          6.31          1.94         4.30 o                         
  -8  -8   5         42.88         38.86         6.83 o                         
  -7  -8   5         67.70         67.39         6.94 o                         
  -6  -8   5         32.84         42.03         6.28 o                         
  -5  -8   5          0.15          5.24         3.45 o                         
  -4  -8   5          5.07          8.44         3.34 o                         
  -3  -8   5        238.53        218.21         6.61 o                         
  -2  -8   5         34.40         42.31         2.56 o                         
  -1  -8   5        408.29        417.89         7.39 o                         
   0  -8   5          0.46          2.35         1.49 o                         
   1  -8   5          9.42          7.71         1.68 o                         
   2  -8   5        411.44        370.84         7.03 o                         
   3  -8   5        124.57        121.76         5.29 o                         
   4  -8   5         76.40         78.92         3.49 o                         
   5  -8   5        368.45        331.73        12.80 o                         
   6  -8   5         15.95         13.75         3.16 o                         
   7  -8   5         36.00         31.67         4.16 o                         
   8  -8   5         18.83         19.98         4.78 o                         
   9  -8   5          0.73         -2.64         2.64 o                         
  10  -8   5          0.45         -0.45         3.42 o                         
  11  -8   5          4.78          5.17         4.68 o                         
  -9  -7   5         48.84         57.80         7.17 o                         
  -8  -7   5         28.00         35.28         6.45 o                         
  -7  -7   5         56.17         52.31         6.43 o                         
  -6  -7   5          3.95          1.15         3.25 o                         
  -5  -7   5         32.08         32.05         5.01 o                         
  -4  -7   5         15.62         19.52         2.84 o                         
  -3  -7   5         20.05         27.62         3.11 o                         
  -2  -7   5        234.32        217.16         4.87 o                         
  -1  -7   5          8.47          8.46         1.65 o                         
   0  -7   5          0.16          2.53         1.34 o                         
   1  -7   5         16.57         21.11         1.90 o                         
   2  -7   5        114.54        102.65         2.60 o                         
   3  -7   5         56.51         47.61         2.81 o                         
   4  -7   5         10.66         11.49         2.22 o                         
   5  -7   5         21.49         19.83         3.72 o                         
   6  -7   5          2.56          2.77         2.41 o                         
   7  -7   5         99.62         96.74         5.27 o                         
   8  -7   5         34.81         43.04         4.41 o                         
   9  -7   5          5.51         10.54         3.70 o                         
  10  -7   5         22.09         14.55         6.28 o                         
  11  -7   5          7.85          8.82         4.07 o                         
  -9  -6   5        177.39        196.18        11.13 o                         
  -8  -6   5         19.31         17.81         4.84 o                         
  -7  -6   5         18.03         27.45         5.52 o                         
  -6  -6   5          7.27          8.94         3.53 o                         
  -5  -6   5          3.92          5.81         3.20 o                         
  -4  -6   5        385.65        383.09        11.59 o                         
  -3  -6   5         54.74         55.69         5.06 o                         
  -2  -6   5        417.47        405.62         7.79 o                         
  -1  -6   5       1379.92       1326.85        16.79 o                         
   0  -6   5         93.54         88.24         2.79 o                         
   1  -6   5          9.64         26.74         2.21 o                         
   2  -6   5        245.87        242.07         7.36 o                         
   3  -6   5         12.16          9.95         1.79 o                         
   4  -6   5         81.64         78.68         3.35 o                         
   5  -6   5        274.98        258.90         7.05 o                         
   6  -6   5        127.82        107.35         5.01 o                         
   7  -6   5          1.96         -0.21         1.98 o                         
   8  -6   5         74.04         76.11         5.44 o                         
   9  -6   5         26.82         35.11         4.90 o                         
  10  -6   5          7.24          3.99         3.40 o                         
  11  -6   5          2.72          1.37         3.47 o                         
 -10  -5   5         80.91         81.10         9.69 o                         
  -9  -5   5          8.40          2.58         3.71 o                         
  -8  -5   5         55.95         63.19         6.59 o                         
  -7  -5   5          3.25         -0.21         2.81 o                         
  -6  -5   5         59.08         49.80         5.08 o                         
  -5  -5   5        205.42        208.30         8.58 o                         
  -4  -5   5         35.06         30.73         6.70 o                         
  -3  -5   5       1254.87       1204.04        29.75 o                         
  -2  -5   5        446.58        420.73         7.58 o                         
  -1  -5   5        210.50        249.09         6.81 o                         
   0  -5   5          6.19         10.31         1.45 o                         
   1  -5   5       1320.03       1339.66        27.77 o                         
   2  -5   5         51.97         29.94         2.31 o                         
   3  -5   5         68.75         56.99         2.60 o                         
   4  -5   5        167.30        162.40         5.43 o                         
   5  -5   5          3.99          5.99         2.10 o                         
   6  -5   5         60.92         48.06         3.71 o                         
   7  -5   5         43.86         46.77         3.61 o                         
   8  -5   5          5.73          2.36         3.53 o                         
   9  -5   5          6.23          4.57         3.24 o                         
  10  -5   5          2.65          2.37         3.27 o                         
  11  -5   5          2.60          2.07         5.25 o                         
 -10  -4   5         29.71         27.54         5.85 o                         
  -9  -4   5         79.81         76.40         7.10 o                         
  -8  -4   5          0.02          2.73         3.36 o                         
  -7  -4   5         40.31         31.76         6.14 o                         
  -6  -4   5          1.21          1.93         2.79 o                         
  -5  -4   5        297.46        284.19         7.18 o                         
  -4  -4   5        482.98        440.53         9.14 o                         
  -3  -4   5         43.41         48.00         2.42 o                         
  -2  -4   5        446.66        426.53         7.68 o                         
  -1  -4   5        228.14        244.32         4.72 o                         
   0  -4   5          0.24          5.43         1.16 o                         
   1  -4   5       1063.36       1052.03        23.38 o                         
   2  -4   5         28.91         26.89         1.40 o                         
   3  -4   5       1410.03       1332.90        24.30 o                         
   4  -4   5          0.14          0.30         2.33 o                         
   5  -4   5        199.16        219.63         6.15 o                         
   6  -4   5         27.19         24.22         2.77 o                         
   7  -4   5         32.01         36.76         4.21 o                         
   8  -4   5        149.17        143.68         6.62 o                         
   9  -4   5         20.39         19.20         4.19 o                         
  10  -4   5         24.56         18.02         4.26 o                         
  11  -4   5         27.14         31.03         8.32 o                         
 -10  -3   5          3.68          1.57         3.45 o                         
  -9  -3   5         33.13         48.91         7.59 o                         
  -8  -3   5         60.82         55.94        11.23 o                         
  -7  -3   5          5.47          5.72         7.11 o                         
  -6  -3   5         30.42         32.40         3.14 o                         
  -5  -3   5         13.06         20.82         1.99 o                         
  -4  -3   5        237.92        213.81         4.45 o                         
  -3  -3   5        318.72        281.11         6.91 o                         
  -2  -3   5         22.63         36.02         2.20 o                         
  -1  -3   5         20.37         17.63         1.74 o                         
   0  -3   5          0.53          7.09         1.07 o                         
   1  -3   5          0.99          0.84         0.92 o                         
   2  -3   5        405.04        319.89         6.19 o                         
   3  -3   5        192.80        194.39         3.41 o                         
   4  -3   5        461.42        458.47         7.15 o                         
   5  -3   5         90.22         91.73         3.43 o                         
   6  -3   5          1.16          2.36         2.91 o                         
   7  -3   5         67.84         80.55         4.97 o                         
   8  -3   5         22.30         26.24         4.17 o                         
   9  -3   5         53.03         52.86         5.27 o                         
  10  -3   5          9.97          9.20         5.33 o                         
  11  -3   5          1.15          3.36        16.39 o                         
 -11  -2   5          2.01          5.06         4.07 o                         
 -10  -2   5         90.75        102.71         8.19 o                         
  -9  -2   5        160.99        148.70         8.85 o                         
  -8  -2   5         19.19         21.46         4.92 o                         
  -7  -2   5        104.41         95.86         8.56 o                         
  -6  -2   5        144.79        135.00         4.03 o                         
  -5  -2   5        468.76        462.62        11.38 o                         
  -4  -2   5        108.70         99.89         2.93 o                         
  -3  -2   5          8.87         10.05         1.10 o                         
  -2  -2   5         67.90         61.42         2.57 o                         
  -1  -2   5         52.10         54.57         2.31 o                         
   0  -2   5        166.78        202.29         3.50 o                         
   1  -2   5        346.56        345.49         7.36 o                         
   2  -2   5          3.90          7.88         1.28 o                         
   3  -2   5        533.91        473.92         6.32 o                         
   4  -2   5         23.06         22.27         1.93 o                         
   5  -2   5         97.68         93.46         4.63 o                         
   6  -2   5        469.39        441.12         8.29 o                         
   7  -2   5         79.26         85.73         4.93 o                         
   8  -2   5         49.21         53.37         4.55 o                         
   9  -2   5          4.26         -0.42         4.52 o                         
  10  -2   5          1.28          2.48         8.00 o                         
  11  -2   5         18.55         13.33         5.75 o                         
 -11  -1   5         11.18         13.95         5.19 o                         
 -10  -1   5          1.36          4.95         7.03 o                         
  -9  -1   5        422.51        425.98        14.62 o                         
  -8  -1   5        136.46        146.48         8.02 o                         
  -7  -1   5         28.63         23.55         4.83 o                         
  -6  -1   5         32.99         40.18         3.32 o                         
  -5  -1   5          0.31          1.15         1.29 o                         
  -4  -1   5        567.40        511.04         7.81 o                         
  -3  -1   5          1.01         14.33         1.42 o                         
  -2  -1   5        448.98        426.60         7.59 o                         
  -1  -1   5       1092.16       1150.75        13.71 o                         
   0  -1   5         17.97         12.28         1.23 o                         
   1  -1   5         20.85         15.62         1.16 o                         
   2  -1   5        371.53        375.49         6.64 o                         
   3  -1   5        144.53        133.10         3.04 o                         
   4  -1   5        430.66        417.79         6.73 o                         
   5  -1   5        378.53        387.92         6.19 o                         
   6  -1   5         98.84         97.37         3.85 o                         
   7  -1   5          0.13          2.21         2.00 o                         
   8  -1   5         99.30        107.52         5.67 o                         
   9  -1   5         40.56         43.58         6.56 o                         
  10  -1   5          1.52          1.28         4.93 o                         
  11  -1   5          1.96          3.18         4.28 o                         
 -11   0   5          4.26         10.98         6.46 o                         
 -10   0   5         90.00        102.96        13.33 o                         
  -9   0   5         15.40         18.79         6.54 o                         
  -8   0   5         84.89        103.87        17.04 o                         
  -7   0   5         15.20         20.23         2.95 o                         
  -6   0   5         72.13         63.15         2.89 o                         
  -5   0   5        890.56        835.21        11.92 o                         
  -4   0   5          1.52          4.50         1.26 o                         
  -3   0   5       1320.49       1331.79        16.30 o                         
  -2   0   5        149.54        141.65         2.85 o                         
  -1   0   5        471.53        526.02         7.89 o                         
   0   0   5         46.41         40.53         1.46 o                         
   1   0   5          5.97          6.59         1.03 o                         
   2   0   5        329.36        272.89         6.95 o                         
   3   0   5         45.60         43.90         2.94 o                         
   4   0   5        276.53        273.72         4.56 o                         
   5   0   5         11.60         14.32         2.12 o                         
   6   0   5        307.28        284.57         9.84 o                         
   7   0   5         29.90         43.20         3.22 o                         
   8   0   5         18.95         19.34         9.13 o                         
   9   0   5        107.60        113.66        10.66 o                         
  10   0   5         10.09         10.38         4.48 o                         
  11   0   5          3.15          2.91         5.65 o                         
 -11   1   5          0.51          1.94         5.01 o                         
 -10   1   5         24.02         32.13         5.71 o                         
  -9   1   5        246.22        244.81        12.03 o                         
  -8   1   5         82.49         93.37         4.90 o                         
  -7   1   5         43.34         39.17         2.89 o                         
  -6   1   5         92.70        102.10         5.26 o                         
  -5   1   5        450.93        449.17         7.59 o                         
  -4   1   5       1130.75       1046.34        13.72 o                         
  -3   1   5        249.10        279.03         4.81 o                         
  -2   1   5        617.92        659.69         8.71 o                         
  -1   1   5        355.98        374.39         6.02 o                         
   0   1   5        556.59        534.79         8.29 o                         
   1   1   5        364.27        345.60         5.20 o                         
   2   1   5        415.57        434.25         9.08 o                         
   3   1   5         11.54          5.67         1.00 o                         
   4   1   5         11.82         12.35         1.38 o                         
   5   1   5         13.89         20.53         2.65 o                         
   6   1   5         31.11         35.66         3.91 o                         
   7   1   5          5.71         12.16         2.86 o                         
   8   1   5        380.25        386.18        10.68 o                         
   9   1   5         19.23         18.62         5.12 o                         
  10   1   5         21.52         19.51         5.25 o                         
 -11   2   5          1.68         10.98         5.65 o                         
 -10   2   5         22.48         16.86         4.68 o                         
  -9   2   5         61.02         57.73         6.30 o                         
  -8   2   5        214.84        215.79         5.96 o                         
  -7   2   5          0.11         -0.85         1.74 o                         
  -6   2   5         69.06         77.49         3.23 o                         
  -5   2   5        109.43        102.51         3.40 o                         
  -4   2   5        591.81        561.65         9.12 o                         
  -3   2   5        171.64        147.15         3.27 o                         
  -2   2   5          0.20          5.50         1.06 o                         
  -1   2   5         59.40         79.47         2.10 o                         
   0   2   5        259.16        265.10         6.56 o                         
   1   2   5          5.79          6.74         1.21 o                         
   2   2   5         84.00        111.03         2.68 o                         
   3   2   5         19.74         24.96         1.34 o                         
   4   2   5        116.54        111.69         5.20 o                         
   5   2   5         27.57         23.37         2.63 o                         
   6   2   5          9.79         10.16         2.63 o                         
   7   2   5          5.37         10.52         2.92 o                         
   8   2   5         24.97         20.20         3.70 o                         
   9   2   5         58.95         65.31         6.85 o                         
  10   2   5          3.70         -0.47         3.94 o                         
 -11   3   5          2.45          8.08         5.98 o                         
 -10   3   5         51.02         51.52         7.59 o                         
  -9   3   5        150.37        145.13         6.36 o                         
  -8   3   5          3.54          6.76         2.70 o                         
  -7   3   5         46.16         48.27         2.97 o                         
  -6   3   5         96.64        100.26         5.42 o                         
  -5   3   5        656.30        614.74         9.54 o                         
  -4   3   5       1853.50       1863.06        22.57 o                         
  -3   3   5        413.85        396.31         6.97 o                         
  -2   3   5        681.57        690.76        10.28 o                         
  -1   3   5        352.95        354.61        10.22 o                         
   0   3   5         11.71         13.78         1.33 o                         
   1   3   5        243.73        257.96         5.05 o                         
   2   3   5        136.04        115.15         2.27 o                         
   3   3   5        126.31         96.08         2.77 o                         
   4   3   5         36.11         42.23         2.48 o                         
   5   3   5          5.79          9.52         2.45 o                         
   6   3   5         74.94         68.95         5.72 o                         
   7   3   5          2.99          1.01         2.33 o                         
   8   3   5         12.17         15.19         3.60 o                         
   9   3   5          0.64         -0.50         2.49 o                         
  10   3   5          1.12         -0.06         3.52 o                         
 -10   4   5          5.24          1.94         4.04 o                         
  -9   4   5        170.42        189.70         7.11 o                         
  -8   4   5        322.43        329.62         9.20 o                         
  -7   4   5          2.74          1.97         1.68 o                         
  -6   4   5         80.93         98.28         3.60 o                         
  -5   4   5          0.00          1.56         1.50 o                         
  -4   4   5       1463.01       1409.40        19.93 o                         
  -3   4   5        297.03        288.36         5.55 o                         
  -2   4   5       1649.82       1735.06        24.46 o                         
  -1   4   5         61.27         54.55         2.58 o                         
   0   4   5        497.27        549.46         9.30 o                         
   1   4   5         36.76         25.34         1.79 o                         
   2   4   5         90.75         94.60         2.96 o                         
   3   4   5        115.83        102.32         4.15 o                         
   4   4   5        218.80        194.57         6.03 o                         
   5   4   5         21.49         19.09         2.97 o                         
   6   4   5          3.28          0.67         2.11 o                         
   7   4   5         25.19         25.15         3.67 o                         
   8   4   5          8.47         12.54         3.24 o                         
   9   4   5         23.88         32.44         4.71 o                         
  10   4   5          0.03         -1.80         3.82 o                         
  -9   5   5          8.16         14.81         3.30 o                         
  -8   5   5         59.26         71.43         4.76 o                         
  -7   5   5          0.75          3.99         1.77 o                         
  -6   5   5        104.49        101.95         3.86 o                         
  -5   5   5        559.17        547.78         8.10 o                         
  -4   5   5         24.53         28.80         1.92 o                         
  -3   5   5         34.94         24.69         1.58 o                         
  -2   5   5        348.51        398.25         8.06 o                         
  -1   5   5         66.06         90.80         3.42 o                         
   0   5   5        108.80        123.39         3.68 o                         
   1   5   5         68.82         54.86         2.48 o                         
   2   5   5        786.89        738.89        14.86 o                         
   3   5   5         88.51         82.26         4.94 o                         
   4   5   5         79.11         67.32         3.90 o                         
   5   5   5         19.22         15.03         3.24 o                         
   6   5   5        103.02         93.64         6.88 o                         
   7   5   5         10.62         17.70         3.51 o                         
   8   5   5          5.47          3.91         3.78 o                         
   9   5   5         68.31         62.33         6.84 o                         
 -10   6   5         28.38         38.44         8.24 o                         
  -9   6   5        151.11        159.30        13.41 o                         
  -8   6   5        145.05        137.20         4.96 o                         
  -7   6   5         23.53         30.81         2.77 o                         
  -6   6   5          0.05         -0.35         1.33 o                         
  -5   6   5        137.63        120.97         4.36 o                         
  -4   6   5        372.84        341.01         6.23 o                         
  -3   6   5          9.76         13.59         3.08 o                         
  -2   6   5        298.35        282.77         6.04 o                         
  -1   6   5         42.61         57.84         3.07 o                         
   0   6   5        542.60        535.77        12.59 o                         
   1   6   5        370.25        349.95        12.89 o                         
   2   6   5         34.97         32.08         2.28 o                         
   3   6   5         13.19         20.53         3.49 o                         
   4   6   5         67.49         66.18         4.90 o                         
   5   6   5          1.35          2.98         2.68 o                         
   6   6   5         83.44         82.00         6.27 o                         
   7   6   5         26.71         19.19         4.44 o                         
   8   6   5        121.04         97.09        12.03 o                         
   9   6   5         36.47         59.97         6.66 o                         
 -10   7   5         42.53         43.61         8.72 o                         
  -9   7   5          6.39          9.53         3.71 o                         
  -8   7   5        382.08        367.33        12.05 o                         
  -7   7   5         81.83         82.60         3.99 o                         
  -6   7   5        139.17        134.15         4.64 o                         
  -5   7   5         73.03         70.68         3.69 o                         
  -4   7   5        203.96        201.79         6.27 o                         
  -3   7   5        206.21        187.51         5.57 o                         
  -2   7   5        257.35        277.57         6.01 o                         
  -1   7   5        121.15        118.27         4.46 o                         
   0   7   5        213.00        239.20         4.70 o                         
   1   7   5         39.18         37.95         2.33 o                         
   2   7   5        164.48        141.89         4.22 o                         
   3   7   5         10.95         12.73         3.22 o                         
   4   7   5         58.95         44.44         4.57 o                         
   5   7   5          9.89          8.22         6.54 o                         
   6   7   5         20.84         23.02         6.78 o                         
   7   7   5         13.04         17.09         4.93 o                         
   8   7   5          0.16          2.46         3.63 o                         
   9   7   5         60.22         66.89        10.42 o                         
 -10   8   5         36.47         31.14         5.45 o                         
  -9   8   5         93.84         89.46         6.74 o                         
  -8   8   5         55.76         62.42         5.88 o                         
  -7   8   5         18.15         23.04         4.32 o                         
  -6   8   5          1.02          1.44         1.91 o                         
  -5   8   5        139.83        142.13         4.66 o                         
  -4   8   5        663.78        639.46        18.27 o                         
  -3   8   5        235.94        226.76         6.69 o                         
  -2   8   5         29.63         35.16         2.65 o                         
  -1   8   5          4.92         12.34         2.51 o                         
   0   8   5         50.43         49.67         2.37 o                         
   1   8   5        149.12        152.75         4.80 o                         
   2   8   5        105.55        119.07         4.69 o                         
   3   8   5         10.62         10.96         2.73 o                         
   4   8   5          7.71          6.84         3.18 o                         
   5   8   5         10.13          9.74         7.03 o                         
   6   8   5          6.10          7.40         3.76 o                         
   7   8   5         11.22         13.99         4.31 o                         
   8   8   5         10.40         12.45         4.44 o                         
 -11   9   5        116.53         99.33        11.47 o                         
 -10   9   5         32.19         19.70         5.25 o                         
  -9   9   5         43.21         49.00         7.35 o                         
  -8   9   5         23.24         27.68         4.25 o                         
  -7   9   5         17.15         26.92         3.88 o                         
  -6   9   5         40.03         36.57         3.26 o                         
  -5   9   5          4.37          6.72         2.42 o                         
  -4   9   5        144.17        133.72         5.33 o                         
  -3   9   5       1056.31       1027.36        15.07 o                         
  -2   9   5         67.72         63.45         3.10 o                         
  -1   9   5          0.82          0.12         1.70 o                         
   0   9   5         96.48         88.56         7.49 o                         
   1   9   5         73.14         79.10         4.44 o                         
   2   9   5        163.58        153.61         8.95 o                         
   3   9   5         71.17         84.03         4.62 o                         
   4   9   5          9.47          6.83         5.17 o                         
   5   9   5         18.29         12.85         5.42 o                         
   6   9   5         31.50         39.53         6.22 o                         
   7   9   5          0.48         -0.22         3.29 o                         
   8   9   5          2.60          5.64         3.14 o                         
 -11  10   5         37.02         28.43         8.40 o                         
 -10  10   5          0.23          8.19         4.16 o                         
  -9  10   5         42.67         57.73         6.55 o                         
  -8  10   5          2.08          1.00         2.70 o                         
  -7  10   5         67.09         63.65         4.87 o                         
  -6  10   5          2.79         -0.21         2.60 o                         
  -5  10   5        107.79        110.15         5.28 o                         
  -4  10   5         12.91         14.94         3.98 o                         
  -3  10   5          2.25          9.25         3.03 o                         
  -2  10   5        110.57        107.65         3.91 o                         
  -1  10   5        404.02        387.29         9.31 o                         
   0  10   5        243.95        225.08         6.83 o                         
   1  10   5         37.86         30.94         5.01 o                         
   2  10   5        194.95        195.76        13.74 o                         
   3  10   5         23.31         13.65         2.83 o                         
   4  10   5          0.32          2.22         2.72 o                         
   5  10   5          8.03          9.98         3.11 o                         
   6  10   5          5.76          5.00         3.11 o                         
   7  10   5          4.18          5.24         4.17 o                         
   8  10   5          0.15          1.45         5.17 o                         
 -10  11   5          0.10          0.56         4.52 o                         
  -9  11   5         48.66         61.75         6.07 o                         
  -8  11   5          0.01         -1.40         2.69 o                         
  -7  11   5         25.84         26.98         4.42 o                         
  -6  11   5          2.25          1.94         3.62 o                         
  -5  11   5         50.82         44.75         4.09 o                         
  -4  11   5        160.85        162.16         6.26 o                         
  -3  11   5          1.05          3.37         1.84 o                         
  -2  11   5          1.73          1.40         1.71 o                         
  -1  11   5          8.80          7.58         2.41 o                         
   0  11   5         14.09         20.79         4.21 o                         
   1  11   5        164.81        172.22         8.44 o                         
   2  11   5          3.91          5.59         3.26 o                         
   3  11   5         98.18         93.84         7.25 o                         
   4  11   5         12.76         16.64         4.67 o                         
   5  11   5          3.53          0.24         5.49 o                         
   6  11   5          2.94          5.74         3.98 o                         
   7  11   5          7.87          3.84         4.05 o                         
 -10  12   5         30.71         35.48         6.78 o                         
  -9  12   5         10.20         13.83         4.58 o                         
  -8  12   5         14.14         19.84         4.16 o                         
  -7  12   5         26.97         27.30         4.56 o                         
  -6  12   5        105.65        102.28         6.86 o                         
  -5  12   5          1.74          1.28         2.64 o                         
  -4  12   5          4.42          3.66         2.83 o                         
  -3  12   5         32.53         34.84         3.21 o                         
  -2  12   5         20.36         17.78         3.17 o                         
  -1  12   5          1.04          3.27         2.67 o                         
   0  12   5          1.61          3.38         2.30 o                         
   1  12   5         64.57         64.76         6.11 o                         
   2  12   5         43.81         48.24         6.61 o                         
   3  12   5         24.11         18.05         4.90 o                         
   4  12   5          3.97          6.81         4.25 o                         
   5  12   5         53.63         47.90        17.36 o                         
   6  12   5          0.93          0.34         3.53 o                         
  -9  13   5          4.96          6.41         3.36 o                         
  -8  13   5          6.49          8.83         3.49 o                         
  -7  13   5          0.21         -1.08         2.70 o                         
  -6  13   5          4.65          8.21         3.20 o                         
  -5  13   5         16.82         16.80         3.91 o                         
  -4  13   5        112.24        129.53         6.10 o                         
  -3  13   5          3.02          2.73         2.43 o                         
  -2  13   5         14.34         19.70         3.57 o                         
  -1  13   5         12.60         15.37         3.32 o                         
   0  13   5         17.26         16.66         3.46 o                         
   1  13   5         21.84         29.16         7.03 o                         
   2  13   5         54.99         67.88         8.00 o                         
   3  13   5          0.12         -1.96         3.17 o                         
   4  13   5          8.71         13.29         7.75 o                         
   5  13   5          3.48          6.04         4.84 o                         
   6  13   5          0.21         -3.46         3.49 o                         
  -9  14   5          6.65         17.17         5.77 o                         
  -8  14   5          8.98         20.32         4.66 o                         
  -7  14   5          1.17          2.39         3.06 o                         
  -6  14   5          5.81          7.47         6.48 o                         
  -5  14   5          0.05         -2.55         2.55 o                         
  -4  14   5         69.35         67.77         6.54 o                         
  -3  14   5        133.85        153.49         8.58 o                         
  -2  14   5         18.81         23.38         4.65 o                         
  -1  14   5         12.22         16.40         3.63 o                         
   0  14   5          3.16          2.01         3.59 o                         
   1  14   5         10.07          4.72         4.02 o                         
   2  14   5          3.68          2.49         6.62 o                         
   3  14   5          1.83          1.64         3.56 o                         
   4  14   5          1.79          2.45         4.20 o                         
   5  14   5         13.11          7.71         7.03 o                         
  -8  15   5          5.58          2.68         5.08 o                         
  -7  15   5          0.51          3.85         3.66 o                         
  -6  15   5         18.20         13.28         3.77 o                         
  -5  15   5         12.25          9.07         4.37 o                         
  -4  15   5          0.63         -0.39         3.15 o                         
  -3  15   5          0.74          5.05         3.72 o                         
  -2  15   5          6.35          9.33         3.26 o                         
  -1  15   5         61.91         68.59         6.07 o                         
   0  15   5          0.85          5.24         4.04 o                         
   1  15   5         29.03         36.28        12.60 o                         
   2  15   5          1.39          4.40         4.21 o                         
   3  15   5          1.30          2.70         4.93 o                         
   4  15   5          0.63          4.84         4.88 o                         
  -7  16   5          8.90          9.98         3.95 o                         
  -6  16   5          2.52          9.79         4.65 o                         
  -5  16   5         10.72          7.15         4.25 o                         
  -4  16   5         57.55         55.77         6.74 o                         
  -3  16   5          2.18         -0.40         3.31 o                         
  -2  16   5          8.75          8.10         7.35 o                         
  -1  16   5          7.16          5.49         4.04 o                         
   0  16   5         79.42         96.27         8.33 o                         
   1  16   5          7.24         13.82         5.14 o                         
   2  16   5          0.79          2.22         4.07 o                         
   3  16   5         18.73         22.29         7.43 o                         
  -6  17   5         45.92         49.89         7.50 o                         
  -5  17   5          0.74          3.73         4.30 o                         
  -4  17   5         18.57         14.33        10.58 o                         
  -3  17   5          1.25          2.17        10.50 o                         
  -2  17   5          0.17         -2.78         2.78 o                         
  -1  17   5         11.74         10.66         6.30 o                         
   0  17   5          0.84         -3.10         3.25 o                         
   1  17   5          4.57          5.41         6.22 o                         
   2  17   5         21.31         19.33         5.87 o                         
  -5  18   5          2.54          3.40         5.57 o                         
  -4  18   5         10.71         17.38         5.40 o                         
  -3  18   5          5.30          8.04         5.57 o                         
  -2  18   5         10.54          3.07         5.81 o                         
  -1  18   5          0.87          5.98         6.46 o                         
   0  18   5          1.49         -1.78         5.65 o                         
   1  18   5          4.74          5.01         7.59 o                         
   1 -18   6         44.06         52.82        12.11 o                         
   2 -18   6         10.20         14.21         8.24 o                         
   3 -18   6          0.68         -0.48         6.78 o                         
   4 -18   6          8.00         19.22         8.56 o                         
   5 -18   6          1.54         -3.71         6.62 o                         
  -2 -17   6          0.61         -4.52         5.33 o                         
  -1 -17   6          0.24         -0.48         4.85 o                         
   0 -17   6         18.05         18.93         5.20 o                         
   1 -17   6          0.71         -0.48         5.81 o                         
   2 -17   6          9.38         12.11         7.27 o                         
   3 -17   6          4.51          2.58         6.30 o                         
   4 -17   6          1.82          0.13         4.46 o                         
   5 -17   6         33.71         30.97         5.61 o                         
   6 -17   6          1.54          5.52         3.82 o                         
  -3 -16   6          1.60         -5.33         5.33 o                         
  -2 -16   6          0.77         -2.26         5.01 o                         
  -1 -16   6         20.67         21.64         7.27 o                         
   0 -16   6         18.10         20.81         5.22 o                         
   1 -16   6         18.98         23.99         6.06 o                         
   2 -16   6         31.81         32.04         5.78 o                         
   3 -16   6         11.80         10.11         4.93 o                         
   4 -16   6          0.54          0.70         5.34 o                         
   5 -16   6          8.93         13.77         3.93 o                         
   6 -16   6         28.44         32.84         5.38 o                         
   7 -16   6          0.41          1.75         3.62 o                         
  -4 -15   6          0.03         -1.29         3.79 o                         
  -3 -15   6          0.30          1.79         3.68 o                         
  -2 -15   6          3.14          5.17         5.65 o                         
  -1 -15   6          1.01          2.52         3.65 o                         
   0 -15   6          6.74          3.28         3.96 o                         
   1 -15   6          6.30          4.11         4.28 o                         
   2 -15   6        181.73        193.39         7.84 o                         
   3 -15   6          7.27          5.67         3.08 o                         
   4 -15   6          0.60          0.25         4.08 o                         
   5 -15   6         25.89         17.36         3.49 o                         
   6 -15   6          0.86         -0.53         3.25 o                         
   7 -15   6          0.05          1.22         3.31 o                         
   8 -15   6         23.66         21.83         4.86 o                         
  -5 -14   6         19.97         18.27         5.43 o                         
  -4 -14   6          5.55          7.38         3.91 o                         
  -3 -14   6          5.74          0.84         3.47 o                         
  -2 -14   6         32.30         36.27        12.11 o                         
  -1 -14   6         21.22         25.13         5.06 o                         
   0 -14   6         68.44         67.48         6.19 o                         
   1 -14   6         88.18         98.84         5.52 o                         
   2 -14   6          0.02          1.67         2.49 o                         
   3 -14   6          6.33         11.12         3.89 o                         
   4 -14   6          9.88          9.34         2.76 o                         
   5 -14   6         13.15         14.11         3.14 o                         
   6 -14   6         32.16         38.15         5.35 o                         
   7 -14   6          3.76          5.59         3.54 o                         
   8 -14   6          2.55          5.33         3.76 o                         
   9 -14   6         13.19         11.79         7.59 o                         
  -6 -13   6         20.26         16.37         7.43 o                         
  -5 -13   6          4.83          1.73         4.28 o                         
  -4 -13   6          0.13         -1.63         5.25 o                         
  -3 -13   6          3.92          7.03         4.93 o                         
  -2 -13   6         44.22         33.99         4.41 o                         
  -1 -13   6        180.25        202.79         7.42 o                         
   0 -13   6         14.12         13.02         3.09 o                         
   1 -13   6         88.97         90.46         4.25 o                         
   2 -13   6         56.52         61.52         3.85 o                         
   3 -13   6         28.92         21.62         3.13 o                         
   4 -13   6         29.97         27.77         3.50 o                         
   5 -13   6          1.65          4.55         2.50 o                         
   6 -13   6         56.15         62.28         5.56 o                         
   7 -13   6         18.97          8.74         3.67 o                         
   8 -13   6         60.14         62.12         6.28 o                         
   9 -13   6         53.39         56.46         6.28 o                         
  -7 -12   6          2.29          2.58         6.46 o                         
  -6 -12   6          0.64         -0.14         3.63 o                         
  -5 -12   6         18.74         25.41         5.53 o                         
  -4 -12   6         10.50         14.71         4.23 o                         
  -3 -12   6         18.64         20.71         8.32 o                         
  -2 -12   6         22.40         27.11         3.88 o                         
  -1 -12   6         11.42         13.55         3.43 o                         
   0 -12   6        148.94        142.15         5.77 o                         
   1 -12   6         15.11         13.08         2.98 o                         
   2 -12   6         80.63         80.95         3.98 o                         
   3 -12   6          0.04         -0.34         1.95 o                         
   4 -12   6          2.06          3.21         2.19 o                         
   5 -12   6        154.01        169.63         6.78 o                         
   6 -12   6          2.43          3.64         3.71 o                         
   7 -12   6         67.21         60.12         5.50 o                         
   8 -12   6          9.61         13.02         4.21 o                         
   9 -12   6         14.51         10.65         3.44 o                         
  -7 -11   6          2.63          4.47         4.18 o                         
  -6 -11   6         29.40         31.14         5.93 o                         
  -5 -11   6          0.01          0.44         4.04 o                         
  -4 -11   6         38.74         49.63         6.05 o                         
  -3 -11   6         78.33        103.18         7.39 o                         
  -2 -11   6        148.30        154.91         6.17 o                         
  -1 -11   6        171.88        160.09         8.34 o                         
   0 -11   6         28.12         25.55         2.84 o                         
   1 -11   6         30.88         31.19         2.91 o                         
   2 -11   6          0.75         -1.13         1.76 o                         
   3 -11   6         11.03         10.25         3.36 o                         
   4 -11   6         34.74         31.89         3.30 o                         
   5 -11   6         59.58         59.85         3.91 o                         
   6 -11   6        185.89        185.09         7.65 o                         
   7 -11   6          1.16          3.56         3.18 o                         
   8 -11   6         11.23         14.84         3.92 o                         
   9 -11   6          2.39         -0.26         3.26 o                         
  10 -11   6         13.10          4.31         3.76 o                         
  -8 -10   6         13.18         18.15         5.82 o                         
  -7 -10   6         22.91         13.76         7.27 o                         
  -6 -10   6         98.88        103.54        11.95 o                         
  -5 -10   6        143.42        153.48         8.92 o                         
  -4 -10   6          5.43          8.11         3.82 o                         
  -3 -10   6          2.13          4.55         2.42 o                         
  -2 -10   6         15.59         21.04         3.23 o                         
  -1 -10   6         84.12         92.86         4.99 o                         
   0 -10   6         34.86         40.05         2.79 o                         
   1 -10   6          0.47         -1.07         1.89 o                         
   2 -10   6        309.82        287.62         9.24 o                         
   3 -10   6         42.93         45.19         3.10 o                         
   4 -10   6          2.49          2.47         2.36 o                         
   5 -10   6          1.88          1.88         2.02 o                         
   6 -10   6          9.71          8.45         3.32 o                         
   7 -10   6         62.79         62.30         5.54 o                         
   8 -10   6         83.52         98.35         5.50 o                         
   9 -10   6         11.59         16.34         4.01 o                         
  10 -10   6          0.12          0.84         3.63 o                         
  -8  -9   6          0.51          5.25         4.30 o                         
  -7  -9   6        100.67        101.85        13.00 o                         
  -6  -9   6         44.23         54.95         6.62 o                         
  -5  -9   6        153.50        165.41        13.89 o                         
  -4  -9   6         54.31         53.57         4.12 o                         
  -3  -9   6         35.74         32.79         3.62 o                         
  -2  -9   6        191.77        203.07         8.21 o                         
  -1  -9   6        110.68        111.86         3.71 o                         
   0  -9   6         54.34         51.78         2.77 o                         
   1  -9   6        298.56        296.48         5.99 o                         
   2  -9   6         28.56         28.55         2.74 o                         
   3  -9   6        421.56        420.91         8.12 o                         
   4  -9   6          1.53          5.37         2.39 o                         
   5  -9   6         50.82         44.27         6.11 o                         
   6  -9   6        124.06        115.93         5.80 o                         
   7  -9   6          0.05         -1.50         2.64 o                         
   8  -9   6          0.33          0.11         2.66 o                         
   9  -9   6         54.37         57.17         5.94 o                         
  10  -9   6          1.19          1.95         3.12 o                         
  -9  -8   6          0.08          5.03         4.19 o                         
  -8  -8   6         26.51         22.90         5.71 o                         
  -7  -8   6          0.07          3.92         4.68 o                         
  -6  -8   6        236.00        251.31        11.29 o                         
  -5  -8   6         42.35         33.23         5.39 o                         
  -4  -8   6         18.46         22.48         5.22 o                         
  -3  -8   6        150.52        140.59         5.77 o                         
  -2  -8   6        109.16        105.67         8.88 o                         
  -1  -8   6       1215.49       1171.73        15.84 o                         
   0  -8   6        178.90        192.24         4.61 o                         
   1  -8   6        215.36        219.19         5.39 o                         
   2  -8   6         32.52         29.43         2.57 o                         
   3  -8   6        119.44        108.25         3.90 o                         
   4  -8   6         79.41         70.57         3.45 o                         
   5  -8   6         94.65         95.78         4.17 o                         
   6  -8   6        129.00        119.79         5.68 o                         
   7  -8   6        103.35         93.92        13.46 o                         
   8  -8   6          7.78          7.22         2.79 o                         
   9  -8   6         48.07         55.41         7.84 o                         
  10  -8   6          1.18          0.40         3.50 o                         
  -9  -7   6          8.56          7.45         7.43 o                         
  -8  -7   6         10.45         18.14         4.97 o                         
  -7  -7   6         93.13         87.97        11.71 o                         
  -6  -7   6          4.97          6.04         5.73 o                         
  -5  -7   6        140.33        151.76         8.02 o                         
  -4  -7   6          6.74         10.00         6.70 o                         
  -3  -7   6         12.16         28.15        10.09 o                         
  -2  -7   6        183.39        183.43         5.78 o                         
  -1  -7   6        398.71        379.19         6.69 o                         
   0  -7   6        420.32        379.39         6.61 o                         
   1  -7   6          2.02          7.58         1.82 o                         
   2  -7   6         61.63         56.70         2.33 o                         
   3  -7   6         27.19         32.06         2.62 o                         
   4  -7   6          2.82          5.08         1.84 o                         
   5  -7   6          2.11          7.05         4.04 o                         
   6  -7   6         25.41         25.22         3.64 o                         
   7  -7   6        134.65        153.96         6.51 o                         
   8  -7   6          1.54         -0.21         2.90 o                         
   9  -7   6        109.60        104.37         8.06 o                         
  10  -7   6          2.69          1.14         3.34 o                         
  11  -7   6          4.01          5.22         4.90 o                         
  -9  -6   6          1.81          0.11         3.63 o                         
  -8  -6   6          0.95          1.16         3.63 o                         
  -7  -6   6         10.62         12.53         4.60 o                         
  -6  -6   6        177.53        158.03         8.45 o                         
  -5  -6   6          0.26          2.21         2.91 o                         
  -4  -6   6        154.35        148.31         7.19 o                         
  -3  -6   6         99.18         89.28         5.35 o                         
  -2  -6   6        502.12        484.50         8.69 o                         
  -1  -6   6        905.95        895.28        13.87 o                         
   0  -6   6         42.57         48.68         2.26 o                         
   1  -6   6         95.50         77.11         2.64 o                         
   2  -6   6          2.24          2.08         1.24 o                         
   3  -6   6          0.67          0.84         1.67 o                         
   4  -6   6         87.81         83.51         3.43 o                         
   5  -6   6         42.34         46.35         4.84 o                         
   6  -6   6        185.52        164.11         6.14 o                         
   7  -6   6          0.10          0.47         1.97 o                         
   8  -6   6         12.96         16.82         4.00 o                         
   9  -6   6         56.50         66.24         5.77 o                         
  10  -6   6          7.18          5.40         4.59 o                         
  11  -6   6         30.24         41.58         9.93 o                         
 -10  -5   6         14.00         24.84        14.46 o                         
  -9  -5   6          0.26         -2.83         3.03 o                         
  -8  -5   6         21.35         17.31         4.80 o                         
  -7  -5   6         97.02         97.90         7.21 o                         
  -6  -5   6         40.77         39.01         5.51 o                         
  -5  -5   6        567.96        517.58        14.60 o                         
  -4  -5   6         38.71         39.24         4.60 o                         
  -3  -5   6          5.99         12.65         3.03 o                         
  -2  -5   6          9.31          9.51         2.52 o                         
  -1  -5   6       1720.69       1680.38        28.83 o                         
   0  -5   6       2384.88       2412.12        32.33 o                         
   1  -5   6          8.65          5.59         1.25 o                         
   2  -5   6         16.89         21.30         1.57 o                         
   3  -5   6         37.19         30.17         2.36 o                         
   4  -5   6         29.32         33.09         2.77 o                         
   5  -5   6          0.48          0.46         1.97 o                         
   6  -5   6         68.53         56.24         3.98 o                         
   7  -5   6        113.43        123.30         4.91 o                         
   8  -5   6          9.27          5.61         3.16 o                         
   9  -5   6          0.00         -2.23         2.60 o                         
  10  -5   6          4.37          6.00         3.60 o                         
  11  -5   6          0.03         -0.97         4.18 o                         
 -10  -4   6          1.79          1.26         3.65 o                         
  -9  -4   6         24.78         28.19         5.59 o                         
  -8  -4   6          3.44          3.42         3.25 o                         
  -7  -4   6        215.53        205.08         9.49 o                         
  -6  -4   6        130.27        128.16         5.20 o                         
  -5  -4   6        153.83        147.00         5.18 o                         
  -4  -4   6        196.59        177.17         9.52 o                         
  -3  -4   6         35.56         36.29         2.74 o                         
  -2  -4   6        747.34        652.96        11.39 o                         
  -1  -4   6        267.57        267.81         7.36 o                         
   0  -4   6         27.53         35.36         2.89 o                         
   1  -4   6         40.63         40.07         2.01 o                         
   2  -4   6          5.06         10.90         1.40 o                         
   3  -4   6         96.76        112.01         3.45 o                         
   4  -4   6          0.34         -0.08         1.53 o                         
   5  -4   6         50.85         53.61         4.30 o                         
   6  -4   6        186.86        202.80         6.37 o                         
   7  -4   6          0.67         -2.18         2.18 o                         
   8  -4   6         60.80         60.11         5.07 o                         
   9  -4   6        119.89        125.59         6.87 o                         
  10  -4   6          4.49          8.30         4.45 o                         
  11  -4   6          2.34          1.29         4.23 o                         
 -10  -3   6          6.19          9.66         4.57 o                         
  -9  -3   6         12.24          9.41         4.60 o                         
  -8  -3   6         32.71         28.56         5.30 o                         
  -7  -3   6         38.75         39.44         9.69 o                         
  -6  -3   6        484.86        475.31        10.48 o                         
  -5  -3   6        197.43        177.58         6.34 o                         
  -4  -3   6          3.55          4.77         1.85 o                         
  -3  -3   6        271.66        277.98         6.52 o                         
  -2  -3   6         57.27         56.13         2.76 o                         
  -1  -3   6       1893.02       1907.87        26.42 o                         
   0  -3   6        402.13        436.77         8.02 o                         
   1  -3   6        241.50        210.45         4.46 o                         
   2  -3   6          1.03          3.48         1.85 o                         
   3  -3   6        138.67        142.06         3.03 o                         
   4  -3   6        488.83        495.51         8.16 o                         
   5  -3   6        268.40        262.36         5.34 o                         
   6  -3   6        532.36        505.86         9.23 o                         
   7  -3   6        121.67        121.36         6.75 o                         
   8  -3   6          0.60         -0.38         3.45 o                         
   9  -3   6         19.36         28.35         4.48 o                         
  10  -3   6         12.29          8.39         4.77 o                         
  11  -3   6         63.05         52.22         8.16 o                         
 -11  -2   6          0.85          8.00         4.68 o                         
 -10  -2   6          6.46          8.61         4.40 o                         
  -9  -2   6         15.03          5.42         5.17 o                         
  -8  -2   6         26.23         28.59         5.31 o                         
  -7  -2   6        271.21        266.28        10.46 o                         
  -6  -2   6         12.46          8.77         3.87 o                         
  -5  -2   6        441.52        406.01        11.70 o                         
  -4  -2   6         70.74         56.32         2.24 o                         
  -3  -2   6         29.68         28.58         3.96 o                         
  -2  -2   6        605.59        573.99         9.93 o                         
  -1  -2   6        390.48        420.60         7.67 o                         
   0  -2   6       3212.11       3054.65        34.75 o                         
   1  -2   6         53.72         60.85         8.08 o                         
   2  -2   6         49.25         61.62         2.40 o                         
   3  -2   6        264.82        257.44         5.01 o                         
   4  -2   6        199.40        191.72         6.55 o                         
   5  -2   6          1.22          3.35         1.41 o                         
   6  -2   6          2.51          4.37         2.12 o                         
   7  -2   6         25.41         30.29         4.47 o                         
   8  -2   6          0.33          2.19         2.91 o                         
   9  -2   6          4.92          9.83         4.93 o                         
  10  -2   6          2.44         -0.88         3.88 o                         
  11  -2   6          1.54         -1.07         4.34 o                         
 -11  -1   6         17.86         16.42         5.19 o                         
 -10  -1   6          8.60         16.02         4.70 o                         
  -9  -1   6         28.88         38.49        10.42 o                         
  -8  -1   6         14.54         17.50         4.32 o                         
  -7  -1   6         97.97         97.12         4.64 o                         
  -6  -1   6        832.43        778.81        21.96 o                         
  -5  -1   6         55.49         56.54         2.54 o                         
  -4  -1   6        205.18        209.16         4.55 o                         
  -3  -1   6          2.42          4.43         0.98 o                         
  -2  -1   6        160.02        152.29         5.55 o                         
  -1  -1   6       1893.72       1885.59        21.84 o                         
   0  -1   6        557.17        547.56         9.32 o                         
   1  -1   6          0.10          4.48         0.98 o                         
   2  -1   6        140.64        138.00         3.66 o                         
   3  -1   6        185.21        172.58         3.78 o                         
   4  -1   6         30.41         31.32         2.13 o                         
   5  -1   6         11.43         19.33         1.95 o                         
   6  -1   6         15.64         15.26         2.38 o                         
   7  -1   6         24.58         25.69         3.76 o                         
   8  -1   6         32.67         40.33         8.24 o                         
   9  -1   6          3.25          4.55         4.09 o                         
  10  -1   6          6.97          1.85         4.11 o                         
  11  -1   6         22.62         24.07        10.34 o                         
 -11   0   6         21.99         24.13         5.66 o                         
 -10   0   6          9.70         16.00         4.78 o                         
  -9   0   6         40.67         46.64         6.36 o                         
  -8   0   6        189.60        185.80         8.83 o                         
  -7   0   6         67.04         63.98         7.31 o                         
  -6   0   6         38.39         46.84         2.59 o                         
  -5   0   6        526.80        503.20         8.22 o                         
  -4   0   6         17.65         17.23         1.74 o                         
  -3   0   6         77.67         89.34         3.14 o                         
  -2   0   6        199.98        233.02         4.06 o                         
  -1   0   6       2028.09       2032.07        47.86 o                         
   0   0   6      10088.86      10535.53       113.95 o                         
   1   0   6         48.29         64.39         2.05 o                         
   2   0   6         89.11         90.93         3.76 o                         
   3   0   6         26.33         21.62         1.67 o                         
   4   0   6         35.92         33.56         1.94 o                         
   5   0   6        111.38        107.34         3.75 o                         
   6   0   6        252.25        248.66         6.13 o                         
   7   0   6        182.06        177.45         6.67 o                         
   8   0   6         44.05         53.89         7.27 o                         
   9   0   6         10.31         22.84         5.30 o                         
  10   0   6          0.02         -3.55         3.55 o                         
 -11   1   6          3.00          1.13         5.17 o                         
 -10   1   6          0.41          2.18         3.43 o                         
  -9   1   6         57.10         63.29         6.00 o                         
  -8   1   6          0.68          5.35         2.43 o                         
  -7   1   6        111.60        119.47         4.18 o                         
  -6   1   6         73.96         77.49         3.18 o                         
  -5   1   6          1.70          7.75         1.89 o                         
  -4   1   6        199.18        176.32         7.13 o                         
  -3   1   6         75.79         73.34         2.40 o                         
  -2   1   6       1512.15       1629.79        22.01 o                         
  -1   1   6       1424.43       1371.78        18.63 o                         
   0   1   6       2873.75       3016.48        39.25 o                         
   1   1   6        730.04        750.51         9.88 o                         
   2   1   6       1750.18       1799.77        25.70 o                         
   3   1   6        245.30        246.08         7.97 o                         
   4   1   6         62.52         59.56         2.18 o                         
   5   1   6        177.67        173.16         4.70 o                         
   6   1   6          1.55          2.49         1.78 o                         
   7   1   6         35.24         35.63         6.11 o                         
   8   1   6          2.99          5.80         2.86 o                         
   9   1   6          1.09          5.26         4.52 o                         
  10   1   6         21.68         22.22         6.07 o                         
 -11   2   6         12.50         27.78         7.59 o                         
 -10   2   6          3.39          6.73         3.88 o                         
  -9   2   6         76.30         81.81         6.60 o                         
  -8   2   6        147.68        151.44         6.02 o                         
  -7   2   6         85.14         87.81         3.68 o                         
  -6   2   6        528.96        498.41         8.67 o                         
  -5   2   6        294.99        310.57         8.08 o                         
  -4   2   6        109.55        120.49         3.33 o                         
  -3   2   6          1.67          7.74         1.26 o                         
  -2   2   6        242.31        274.21         5.16 o                         
  -1   2   6       2619.84       2611.60        39.12 o                         
   0   2   6         32.71         29.75         1.66 o                         
   1   2   6        272.91        262.57         5.40 o                         
   2   2   6        132.79        149.82         3.38 o                         
   3   2   6        119.82        142.23         3.56 o                         
   4   2   6        320.24        314.84         6.18 o                         
   5   2   6         52.88         44.06         2.73 o                         
   6   2   6        118.36        112.78         5.28 o                         
   7   2   6         61.11         61.11         4.59 o                         
   8   2   6          0.33          1.19         2.76 o                         
   9   2   6         12.92         23.08         5.42 o                         
  10   2   6         58.58         62.14         7.42 o                         
 -10   3   6         19.49         25.67         5.19 o                         
  -9   3   6          0.60          1.21         3.02 o                         
  -8   3   6        125.34        129.60         6.18 o                         
  -7   3   6        335.33        343.45         7.31 o                         
  -6   3   6          4.05         11.18         2.87 o                         
  -5   3   6        263.89        275.10         5.68 o                         
  -4   3   6        761.14        726.39        10.46 o                         
  -3   3   6        816.21        833.50        15.97 o                         
  -2   3   6          4.67          4.80         1.91 o                         
  -1   3   6         19.88         24.49         1.25 o                         
   0   3   6        181.81        153.14         4.94 o                         
   1   3   6        267.23        254.72         5.19 o                         
   2   3   6        145.11        136.18         3.30 o                         
   3   3   6          0.78          1.87         1.29 o                         
   4   3   6         16.88         12.72         2.50 o                         
   5   3   6        178.13        182.92         6.22 o                         
   6   3   6          3.05          6.91         2.70 o                         
   7   3   6         92.70         97.96         5.56 o                         
   8   3   6         43.10         49.04         6.27 o                         
   9   3   6          1.81          4.04         3.70 o                         
  10   3   6         24.25         27.16         8.08 o                         
  -9   4   6         51.94         58.28         4.46 o                         
  -8   4   6        115.21        121.25         4.64 o                         
  -7   4   6        108.33        106.17         4.05 o                         
  -6   4   6        942.57        859.44        12.89 o                         
  -5   4   6        349.18        324.59         7.68 o                         
  -4   4   6          0.12          3.05         1.49 o                         
  -3   4   6         32.81         40.58         2.48 o                         
  -2   4   6         13.37         16.65         2.17 o                         
  -1   4   6        229.39        203.61         5.05 o                         
   0   4   6        608.39        573.00        11.19 o                         
   1   4   6        796.08        703.97        11.12 o                         
   2   4   6         54.55         63.30         3.24 o                         
   3   4   6          3.39          4.55         2.03 o                         
   4   4   6        201.22        189.03         6.07 o                         
   5   4   6         37.34         42.28         3.95 o                         
   6   4   6         36.84         30.47         3.97 o                         
   7   4   6         77.16         70.19         5.06 o                         
   8   4   6          0.15          0.69         4.41 o                         
   9   4   6          6.85          3.14         3.45 o                         
  10   4   6          0.64         13.41         6.78 o                         
  -9   5   6         39.28         42.82         4.68 o                         
  -8   5   6        469.25        480.90         9.57 o                         
  -7   5   6        189.83        185.27         5.28 o                         
  -6   5   6        309.58        288.61         6.27 o                         
  -5   5   6        720.63        683.03        10.50 o                         
  -4   5   6         25.29         28.63         2.38 o                         
  -3   5   6         23.97         36.55         4.12 o                         
  -2   5   6        120.22        118.62         4.19 o                         
  -1   5   6        531.45        478.16         9.92 o                         
   0   5   6       1396.64       1372.41        34.15 o                         
   1   5   6          1.17          4.76         1.61 o                         
   2   5   6         43.22         47.34         2.78 o                         
   3   5   6          2.72          4.11         2.60 o                         
   4   5   6         75.10         73.02         5.06 o                         
   5   5   6         91.00         91.56         7.38 o                         
   6   5   6          0.06         -1.52         2.11 o                         
   7   5   6         10.11          9.89         3.25 o                         
   8   5   6         50.54         50.59        12.28 o                         
   9   5   6         10.03         15.21         4.84 o                         
  -9   6   6          5.60          6.57         3.47 o                         
  -8   6   6         44.97         47.39         4.10 o                         
  -7   6   6        369.15        376.91         9.44 o                         
  -6   6   6          1.29         -2.02         2.02 o                         
  -5   6   6         93.83         95.69         3.35 o                         
  -4   6   6          6.37          7.45         2.87 o                         
  -3   6   6          0.22          2.11         2.39 o                         
  -2   6   6        278.32        265.32         6.61 o                         
  -1   6   6        347.57        367.30         7.95 o                         
   0   6   6          3.55          3.61         1.73 o                         
   1   6   6        363.09        375.20         7.86 o                         
   2   6   6         14.20         14.93         2.53 o                         
   3   6   6        111.36        105.50        10.98 o                         
   4   6   6        190.37        176.27         7.61 o                         
   5   6   6         11.15         11.84         3.47 o                         
   6   6   6         23.77         19.04         4.27 o                         
   7   6   6         29.23         17.03         9.37 o                         
   8   6   6          1.35         -1.40         3.17 o                         
   9   6   6          9.08          4.15         7.83 o                         
 -10   7   6          3.43          3.97         3.47 o                         
  -9   7   6        113.15        118.57         7.14 o                         
  -8   7   6        162.60        166.21         6.74 o                         
  -7   7   6         42.68         41.84         3.92 o                         
  -6   7   6        103.68        101.35         5.55 o                         
  -5   7   6         19.21         18.19         2.58 o                         
  -4   7   6         57.06         49.65         3.45 o                         
  -3   7   6          1.23         -0.83         2.62 o                         
  -2   7   6          7.31          7.85         2.25 o                         
  -1   7   6        437.49        416.86         8.91 o                         
   0   7   6        265.30        241.69         7.29 o                         
   1   7   6        344.09        317.09         7.12 o                         
   2   7   6         18.14         17.86         2.03 o                         
   3   7   6        659.33        618.93        19.70 o                         
   4   7   6        107.14        112.45         6.36 o                         
   5   7   6         28.97         24.96         4.39 o                         
   6   7   6         34.40         39.92         6.00 o                         
   7   7   6          0.99         -2.67         3.08 o                         
   8   7   6          3.17          0.73         3.31 o                         
   9   7   6         12.71         14.69         4.84 o                         
 -10   8   6         13.45         18.79         4.78 o                         
  -9   8   6          9.35          9.73         4.76 o                         
  -8   8   6         88.04         90.17         6.45 o                         
  -7   8   6        141.91        140.62         5.94 o                         
  -6   8   6         27.86         33.59         4.59 o                         
  -5   8   6        124.16        124.26         4.53 o                         
  -4   8   6        136.21        133.34        10.34 o                         
  -3   8   6        244.21        214.16         5.41 o                         
  -2   8   6        143.99        133.68         5.10 o                         
  -1   8   6          6.85         10.83         2.47 o                         
   0   8   6        159.81        160.10         5.36 o                         
   1   8   6          5.23          9.62         1.79 o                         
   2   8   6          4.31          7.53         2.18 o                         
   3   8   6         12.36         10.33         2.66 o                         
   4   8   6          9.28          9.14         3.71 o                         
   5   8   6        211.33        200.65         9.00 o                         
   6   8   6         15.59         12.70         4.93 o                         
   7   8   6         27.88         42.39         6.48 o                         
   8   8   6         10.59          5.75         3.79 o                         
 -10   9   6         18.69         16.39         4.55 o                         
  -9   9   6          6.05          4.33         4.52 o                         
  -8   9   6         63.65         47.50         7.51 o                         
  -7   9   6         31.03         33.88         4.54 o                         
  -6   9   6        146.14        137.97         5.56 o                         
  -5   9   6          0.02         -2.11         2.11 o                         
  -4   9   6        478.87        451.09        10.32 o                         
  -3   9   6         85.28         94.08         4.83 o                         
  -2   9   6        408.34        401.34         9.38 o                         
  -1   9   6        120.05        128.55         5.13 o                         
   0   9   6         23.76         28.22         3.38 o                         
   1   9   6          0.14          6.06         2.30 o                         
   2   9   6         50.12         46.01         3.43 o                         
   3   9   6         20.84         26.51         3.77 o                         
   4   9   6         79.07         82.58         4.99 o                         
   5   9   6          1.64          2.39         3.99 o                         
   6   9   6         93.98        101.56        15.83 o                         
   7   9   6         20.83         15.40         6.38 o                         
   8   9   6         26.83         23.83         4.55 o                         
 -10  10   6          5.99         10.38         4.48 o                         
  -9  10   6          8.06         12.11         5.98 o                         
  -8  10   6        149.04        139.30         8.15 o                         
  -7  10   6        135.62        143.08         7.15 o                         
  -6  10   6          6.61          5.82         2.40 o                         
  -5  10   6         66.84         64.66         4.37 o                         
  -4  10   6         53.70         59.10         4.18 o                         
  -3  10   6        136.04        118.89         4.41 o                         
  -2  10   6          0.03         -1.82         1.82 o                         
  -1  10   6         18.26         23.57         4.23 o                         
   0  10   6         49.05         51.19         3.72 o                         
   1  10   6          4.83          3.25         2.10 o                         
   2  10   6          3.72          5.05         5.25 o                         
   3  10   6          2.15          2.42         3.31 o                         
   4  10   6         14.89         18.77         3.55 o                         
   5  10   6         36.58         30.76         8.85 o                         
   6  10   6         10.43          8.67         3.29 o                         
   7  10   6          1.87          9.41         3.49 o                         
   8  10   6         10.28          7.75         6.78 o                         
 -10  11   6          3.14          4.10         3.81 o                         
  -9  11   6          5.37         12.25         6.38 o                         
  -8  11   6          1.55          0.51         3.52 o                         
  -7  11   6        187.53        205.38         8.08 o                         
  -6  11   6        163.55        152.51         6.77 o                         
  -5  11   6         11.95         16.40         3.56 o                         
  -4  11   6         43.72         44.64         4.10 o                         
  -3  11   6          6.63          9.31         2.34 o                         
  -2  11   6         38.71         34.57         4.06 o                         
  -1  11   6          1.28          2.79         2.16 o                         
   0  11   6         59.29         47.34         3.83 o                         
   1  11   6          3.58          7.40         3.68 o                         
   2  11   6         13.94         20.09         4.91 o                         
   3  11   6         56.72         58.53         6.33 o                         
   4  11   6          0.07         -2.49         3.01 o                         
   5  11   6          0.04         -2.60         3.31 o                         
   6  11   6          0.06          1.01         3.82 o                         
   7  11   6          0.19         -4.04         4.04 o                         
 -10  12   6          1.07         -0.73         7.59 o                         
  -9  12   6         17.69         16.51         4.94 o                         
  -8  12   6        128.52        120.64         8.33 o                         
  -7  12   6         57.97         72.05         7.80 o                         
  -6  12   6        182.48        191.51         7.79 o                         
  -5  12   6         18.03         20.54         3.66 o                         
  -4  12   6          2.68          4.31         2.46 o                         
  -3  12   6        118.45        104.07         4.43 o                         
  -2  12   6          1.16         -1.86         1.86 o                         
  -1  12   6        250.39        214.58         7.41 o                         
   0  12   6         73.08         81.23         8.04 o                         
   1  12   6          1.92          3.81         6.06 o                         
   2  12   6         12.96          9.90         4.32 o                         
   3  12   6         11.29          6.87         6.86 o                         
   4  12   6         10.76         14.13         4.83 o                         
   5  12   6          1.37          2.07         4.11 o                         
   6  12   6          0.89          0.86         3.79 o                         
  -9  13   6         11.60          9.66         4.34 o                         
  -8  13   6        123.11         93.19         7.87 o                         
  -7  13   6        131.12        138.57         7.18 o                         
  -6  13   6          2.26          1.52         2.88 o                         
  -5  13   6          7.65         17.71         4.66 o                         
  -4  13   6         20.73         23.42         3.93 o                         
  -3  13   6         87.97         79.13         5.28 o                         
  -2  13   6         23.04         31.34         4.46 o                         
  -1  13   6         19.96         13.97         4.55 o                         
   0  13   6         83.34         93.24         7.25 o                         
   1  13   6          8.47         14.78         4.65 o                         
   2  13   6         40.34         44.28         6.67 o                         
   3  13   6          2.79          3.56         3.99 o                         
   4  13   6         15.73         25.83         6.16 o                         
   5  13   6         14.45         15.05         5.40 o                         
   6  13   6          0.71          2.42         6.46 o                         
  -9  14   6          7.46          4.26         4.38 o                         
  -8  14   6          8.30          1.48         6.95 o                         
  -7  14   6         36.83         36.28         5.15 o                         
  -6  14   6         15.54         16.35         3.88 o                         
  -5  14   6          0.33          4.09         3.40 o                         
  -4  14   6         15.54         11.88         4.25 o                         
  -3  14   6         12.57         15.98         3.70 o                         
  -2  14   6         23.90         21.34         3.91 o                         
  -1  14   6         42.50         48.61         7.00 o                         
   0  14   6          2.67          6.80         5.49 o                         
   1  14   6          4.35          3.66         3.79 o                         
   2  14   6         31.11         27.56         6.04 o                         
   3  14   6          2.40          4.34         4.28 o                         
   4  14   6         55.92         58.22         8.32 o                         
   5  14   6          1.34          8.45         4.93 o                         
  -8  15   6          0.95         -1.31         4.21 o                         
  -7  15   6         19.18         24.97         7.03 o                         
  -6  15   6          4.16          1.25         3.81 o                         
  -5  15   6         24.97         39.18        10.34 o                         
  -4  15   6          0.37          2.48         3.70 o                         
  -3  15   6         61.49         63.92         6.56 o                         
  -2  15   6          3.38          5.63         3.10 o                         
  -1  15   6          4.26          3.65         4.09 o                         
   0  15   6         24.05         22.70         5.52 o                         
   1  15   6          0.44          2.96         5.17 o                         
   2  15   6         16.61         14.36         8.64 o                         
   3  15   6          0.30          6.81         4.85 o                         
   4  15   6          0.20          0.44         4.23 o                         
  -7  16   6         75.31         99.41         8.85 o                         
  -6  16   6         19.56         22.45         5.77 o                         
  -5  16   6          0.53          2.07         3.65 o                         
  -4  16   6          1.04         -2.66         2.66 o                         
  -3  16   6          3.06          3.36         5.65 o                         
  -2  16   6          5.70         15.68        11.39 o                         
  -1  16   6         25.53         22.41         5.42 o                         
   0  16   6         10.28         15.65         5.07 o                         
   1  16   6          0.79          3.53         4.25 o                         
   2  16   6          1.92         -1.83         3.88 o                         
   3  16   6          2.32         -1.11         4.22 o                         
  -6  17   6         21.77         35.67        13.00 o                         
  -5  17   6         14.56         19.89         7.75 o                         
  -4  17   6          1.37          5.77         8.08 o                         
  -3  17   6          9.92          2.15         6.86 o                         
  -2  17   6         45.04         44.26         9.53 o                         
  -1  17   6         14.61         15.99         6.95 o                         
   0  17   6         15.65         17.14         8.80 o                         
   1  17   6          0.79         10.43         5.24 o                         
   2  17   6          2.03          8.72         7.59 o                         
  -5  18   6          5.32         11.79         7.27 o                         
  -4  18   6         10.17         14.53         6.86 o                         
  -3  18   6          0.00          1.25         3.98 o                         
  -2  18   6         37.31         50.07        10.98 o                         
  -1  18   6          1.08          0.65         5.33 o                         
   1 -18   7         14.23         11.95         7.59 o                         
   2 -18   7         25.36         17.93         8.72 o                         
   3 -18   7          0.58          0.16         6.95 o                         
  -2 -17   7          5.74          6.46         6.62 o                         
  -1 -17   7          0.75          6.78         5.98 o                         
   0 -17   7          0.55          3.56         5.98 o                         
   1 -17   7         17.67         20.24         5.61 o                         
   2 -17   7         32.04         26.42         5.54 o                         
   3 -17   7         21.08         29.40         9.85 o                         
   4 -17   7          0.19         -2.18         4.51 o                         
   5 -17   7         38.77         29.35        17.61 o                         
   6 -17   7         12.01          8.00         5.03 o                         
  -3 -16   7          0.00         -0.48         5.17 o                         
  -2 -16   7          6.69          3.71         5.49 o                         
  -1 -16   7          2.81          5.17         5.01 o                         
   0 -16   7          1.60         -0.78         3.38 o                         
   1 -16   7         19.29         24.45         5.65 o                         
   2 -16   7          8.24          8.21         3.71 o                         
   3 -16   7          8.47         12.07         3.83 o                         
   4 -16   7         23.45         12.50         4.01 o                         
   5 -16   7          1.17         -1.89         3.17 o                         
   6 -16   7          0.39         -2.49         3.68 o                         
   7 -16   7          3.91          2.70         3.68 o                         
  -4 -15   7          5.43          7.19         4.93 o                         
  -3 -15   7         12.33         13.08         7.27 o                         
  -2 -15   7          1.11          4.04         5.17 o                         
  -1 -15   7         11.41         12.11         4.31 o                         
   0 -15   7          0.17         -0.64         3.08 o                         
   1 -15   7         49.92         55.69         6.24 o                         
   2 -15   7        190.96        187.59         8.47 o                         
   3 -15   7          1.00         -0.84         2.85 o                         
   4 -15   7          8.69          7.24         4.27 o                         
   5 -15   7          2.12         -3.02         3.19 o                         
   6 -15   7         10.53          6.78         3.72 o                         
   7 -15   7          0.89         -3.11         3.11 o                         
   8 -15   7          5.39          9.86         5.00 o                         
  -5 -14   7          3.33          4.58         4.34 o                         
  -4 -14   7         40.14         43.89         7.01 o                         
  -3 -14   7          0.00         -2.08         3.22 o                         
  -2 -14   7         45.62         51.35         6.34 o                         
  -1 -14   7          4.64          7.69         3.76 o                         
   0 -14   7          1.50         -1.00         4.61 o                         
   1 -14   7         27.51         34.97         4.49 o                         
   2 -14   7        176.82        186.93         7.53 o                         
   3 -14   7         53.62         52.86         4.38 o                         
   4 -14   7          0.65         -1.96         2.19 o                         
   5 -14   7          0.02         -1.63         2.25 o                         
   6 -14   7          0.22         -3.22         3.22 o                         
   7 -14   7          0.67          0.31         3.47 o                         
   8 -14   7          0.03         -2.35         3.32 o                         
  -6 -13   7          0.46         -2.21         3.70 o                         
  -5 -13   7          6.27         10.61         4.73 o                         
  -4 -13   7          4.11          0.04         6.46 o                         
  -3 -13   7         43.93         50.58         9.45 o                         
  -2 -13   7          0.00         -3.35         3.72 o                         
  -1 -13   7         46.78         61.22         5.98 o                         
   0 -13   7         11.57         11.36         4.39 o                         
   1 -13   7          7.38          7.88         2.98 o                         
   2 -13   7         88.55        103.38         4.70 o                         
   3 -13   7         27.20         20.03         3.08 o                         
   4 -13   7         37.03         40.48         3.92 o                         
   5 -13   7          7.30          5.17         2.56 o                         
   6 -13   7          1.61          2.39         3.10 o                         
   7 -13   7          1.92          6.71         3.61 o                         
   8 -13   7         36.81         29.76         5.08 o                         
   9 -13   7         18.41         24.42         6.25 o                         
  -6 -12   7          0.67          2.60         4.02 o                         
  -5 -12   7         12.34         13.57        11.14 o                         
  -4 -12   7         29.13         26.63         8.40 o                         
  -3 -12   7         62.83         67.68         6.42 o                         
  -2 -12   7        165.82        187.52         7.26 o                         
  -1 -12   7          2.20          3.02         2.67 o                         
   0 -12   7          0.04         -0.59         2.21 o                         
   1 -12   7          1.37          2.86         2.46 o                         
   2 -12   7        414.93        394.54         8.53 o                         
   3 -12   7        308.77        298.89        12.17 o                         
   4 -12   7          0.60          0.55         2.11 o                         
   5 -12   7         32.54         39.06         3.91 o                         
   6 -12   7         59.92         63.65         6.85 o                         
   7 -12   7          1.78         -1.24         3.01 o                         
   8 -12   7          2.71          1.54         3.36 o                         
   9 -12   7         30.22         30.30         4.37 o                         
  -7 -11   7         14.48         12.45         5.07 o                         
  -6 -11   7          2.55          0.55         3.37 o                         
  -5 -11   7          6.99          5.85         3.99 o                         
  -4 -11   7        206.89        221.83        10.51 o                         
  -3 -11   7         23.75         20.70         3.64 o                         
  -2 -11   7        160.68        176.84        11.95 o                         
  -1 -11   7          0.00         -1.03         1.99 o                         
   0 -11   7          4.71          2.55         2.16 o                         
   1 -11   7        113.56        106.34         4.20 o                         
   2 -11   7         10.98          9.87         2.28 o                         
   3 -11   7        110.16        116.31         4.58 o                         
   4 -11   7         40.59         40.68         4.08 o                         
   5 -11   7          0.01         -0.12         2.16 o                         
   6 -11   7          4.64          2.62         2.90 o                         
   7 -11   7          7.81         12.99         3.78 o                         
   8 -11   7          9.54          8.78         3.77 o                         
   9 -11   7         61.75         65.98         9.54 o                         
  10 -11   7          2.44         -1.45         6.62 o                         
  -7 -10   7          0.67          3.71         5.81 o                         
  -6 -10   7          1.51          8.54         4.14 o                         
  -5 -10   7          1.75          4.04         4.04 o                         
  -4 -10   7         26.34         35.46         6.54 o                         
  -3 -10   7        198.11        211.44        10.55 o                         
  -2 -10   7         38.99         37.84         3.87 o                         
  -1 -10   7          2.41          5.43         2.40 o                         
   0 -10   7         28.73         30.91         3.97 o                         
   1 -10   7          1.89          4.46         2.53 o                         
   2 -10   7        187.88        172.29         5.14 o                         
   3 -10   7          8.65          7.32         2.11 o                         
   4 -10   7         33.52         34.67         4.06 o                         
   5 -10   7         21.73         16.66         2.83 o                         
   6 -10   7          4.86         11.17         3.46 o                         
   7 -10   7         64.76         66.14         5.28 o                         
   8 -10   7          0.18          3.76         3.16 o                         
   9 -10   7         24.72         23.55         7.47 o                         
  10 -10   7          4.35          3.58         3.59 o                         
  -8  -9   7          0.01         -5.60         5.81 o                         
  -7  -9   7         15.74         21.23         6.54 o                         
  -6  -9   7         53.83         73.01        10.74 o                         
  -5  -9   7         50.93         44.68         5.70 o                         
  -4  -9   7        123.62        121.07         6.75 o                         
  -3  -9   7          9.54         14.03         2.93 o                         
  -2  -9   7        320.25        299.97         8.67 o                         
  -1  -9   7         37.16         38.40         3.55 o                         
   0  -9   7         12.40         13.42         2.80 o                         
   1  -9   7         33.36         33.95         2.47 o                         
   2  -9   7        947.72        896.13        13.58 o                         
   3  -9   7       1520.69       1421.65        19.57 o                         
   4  -9   7          0.32         -1.61         1.61 o                         
   5  -9   7          0.40         -0.44         1.76 o                         
   6  -9   7          1.02         -2.36         2.47 o                         
   7  -9   7         32.37         33.86         4.78 o                         
   8  -9   7         14.82         14.93         3.37 o                         
   9  -9   7         53.59         49.35         6.57 o                         
  10  -9   7          5.71         -0.40         4.55 o                         
  -8  -8   7          9.88          8.45         5.41 o                         
  -7  -8   7          2.75          4.95         3.84 o                         
  -6  -8   7          2.52          3.06         3.29 o                         
  -5  -8   7          6.16          7.93         3.63 o                         
  -4  -8   7         40.25         39.47         4.62 o                         
  -3  -8   7        441.30        417.24        10.02 o                         
  -2  -8   7         10.00         13.36         3.34 o                         
  -1  -8   7         58.72         52.69         3.48 o                         
   0  -8   7          4.20          3.54         1.78 o                         
   1  -8   7        164.97        156.22         5.64 o                         
   2  -8   7        289.56        280.90        10.50 o                         
   3  -8   7         86.56         91.26         3.71 o                         
   4  -8   7         93.90         94.28         4.01 o                         
   5  -8   7          2.37          2.48         1.99 o                         
   6  -8   7         33.45         32.32         4.34 o                         
   7  -8   7         16.27         21.37         3.94 o                         
   8  -8   7         16.84         14.89         3.31 o                         
   9  -8   7          0.24          4.15         3.50 o                         
  10  -8   7         14.40         18.49         4.39 o                         
  -9  -7   7          1.16          4.28         4.19 o                         
  -8  -7   7         32.08         32.93         6.22 o                         
  -7  -7   7          0.83          3.90         3.84 o                         
  -6  -7   7          0.03         -2.69         2.69 o                         
  -5  -7   7         71.18         69.69         5.86 o                         
  -4  -7   7          2.47          5.53         2.99 o                         
  -3  -7   7         95.48         88.22         5.61 o                         
  -2  -7   7        364.17        337.93        16.07 o                         
  -1  -7   7         43.66         44.07         2.54 o                         
   0  -7   7          2.01          4.54         1.58 o                         
   1  -7   7         55.06         63.15         3.94 o                         
   2  -7   7        273.35        244.89         9.63 o                         
   3  -7   7        930.80        877.77        13.04 o                         
   4  -7   7          0.64          2.28         1.81 o                         
   5  -7   7          1.58         -1.36         3.36 o                         
   6  -7   7         37.31         31.87         3.92 o                         
   7  -7   7         83.29         87.00         5.27 o                         
   8  -7   7         73.12         75.21         8.36 o                         
   9  -7   7         68.68         88.31        11.49 o                         
  10  -7   7         74.35         77.69         6.56 o                         
  -9  -6   7         61.15         56.66         7.08 o                         
  -8  -6   7          0.16          7.07         6.86 o                         
  -7  -6   7          9.73         12.21         5.65 o                         
  -6  -6   7          0.14         -2.45         2.68 o                         
  -5  -6   7         71.92         68.23         6.46 o                         
  -4  -6   7        291.99        277.35         9.95 o                         
  -3  -6   7         20.54         24.04         3.72 o                         
  -2  -6   7        252.11        243.84         8.25 o                         
  -1  -6   7        701.33        709.92        16.32 o                         
   0  -6   7          0.27          0.72         2.15 o                         
   1  -6   7        133.89        123.29         3.85 o                         
   2  -6   7         14.74         19.96         1.87 o                         
   3  -6   7        893.60        856.68        16.18 o                         
   4  -6   7        148.70        151.44         4.52 o                         
   5  -6   7         90.21         83.96         4.38 o                         
   6  -6   7         33.15         37.07         3.78 o                         
   7  -6   7          0.02         -2.50         2.50 o                         
   8  -6   7         56.53         41.85         5.09 o                         
   9  -6   7          0.37          1.28         3.39 o                         
  10  -6   7         23.17         21.48         4.90 o                         
 -10  -5   7         41.91         44.14         7.70 o                         
  -9  -5   7          4.85          8.09         4.32 o                         
  -8  -5   7         19.97         29.20         6.02 o                         
  -7  -5   7         11.63         13.59         4.46 o                         
  -6  -5   7          0.43          1.86         7.35 o                         
  -5  -5   7         46.84         55.22         3.75 o                         
  -4  -5   7         82.76         71.32         3.85 o                         
  -3  -5   7       1096.71       1091.19        18.27 o                         
  -2  -5   7        478.98        450.43        11.51 o                         
  -1  -5   7        228.28        243.29         4.97 o                         
   0  -5   7        144.95        159.47         4.06 o                         
   1  -5   7          7.52          7.63         1.93 o                         
   2  -5   7        208.20        193.37         4.17 o                         
   3  -5   7          0.63          1.38         1.54 o                         
   4  -5   7         36.18         33.40         2.74 o                         
   5  -5   7         10.35          6.39         2.22 o                         
   6  -5   7        102.83        107.57         6.05 o                         
   7  -5   7        161.82        164.88         6.86 o                         
   8  -5   7         10.64         11.71         3.65 o                         
   9  -5   7          1.20          3.62         3.37 o                         
  10  -5   7          7.52         13.75         4.08 o                         
 -10  -4   7          5.12          6.30         4.65 o                         
  -9  -4   7         23.83         27.08         5.91 o                         
  -8  -4   7          7.74          5.68         4.85 o                         
  -7  -4   7         17.86         22.06         9.93 o                         
  -6  -4   7         12.76          8.14         2.41 o                         
  -5  -4   7        239.69        244.08         7.92 o                         
  -4  -4   7        537.65        488.31        10.18 o                         
  -3  -4   7         12.21          8.58         2.16 o                         
  -2  -4   7        743.68        707.55        12.36 o                         
  -1  -4   7        344.60        347.36         7.71 o                         
   0  -4   7        202.05        206.43         4.56 o                         
   1  -4   7        492.21        458.05         7.97 o                         
   2  -4   7         96.97        103.45         2.95 o                         
   3  -4   7       1901.78       1786.85        25.67 o                         
   4  -4   7        411.65        403.50         7.49 o                         
   5  -4   7         13.44         13.48         2.99 o                         
   6  -4   7         55.36         48.30         3.77 o                         
   7  -4   7        133.34        144.09        11.39 o                         
   8  -4   7         72.70         74.00         5.44 o                         
   9  -4   7         39.91         30.10         4.77 o                         
  10  -4   7         55.83         48.67         7.40 o                         
 -10  -3   7         12.56          9.44         4.45 o                         
  -9  -3   7         32.84         38.47         8.96 o                         
  -8  -3   7         18.39         18.03         4.53 o                         
  -7  -3   7          8.97         10.75         5.57 o                         
  -6  -3   7          3.18          5.39         2.14 o                         
  -5  -3   7          6.84          7.55         2.11 o                         
  -4  -3   7        392.26        349.02         8.18 o                         
  -3  -3   7        783.65        727.76        12.78 o                         
  -2  -3   7         40.93         48.23         2.80 o                         
  -1  -3   7         55.09         70.11         3.03 o                         
   0  -3   7        234.57        253.16         4.78 o                         
   1  -3   7         40.96         23.55         1.82 o                         
   2  -3   7       1535.08       1402.36        73.25 o                         
   3  -3   7        254.98        238.68         4.33 o                         
   4  -3   7       1285.19       1278.93        16.46 o                         
   5  -3   7         54.43         60.17         4.62 o                         
   6  -3   7         60.57         61.84         3.50 o                         
   7  -3   7         40.56         45.13         4.47 o                         
   8  -3   7          3.86          4.06         3.22 o                         
   9  -3   7          6.16          1.33         3.69 o                         
  10  -3   7         21.36         25.45         5.93 o                         
 -10  -2   7         50.53         51.55         6.75 o                         
  -9  -2   7         12.32          8.43         3.81 o                         
  -8  -2   7         42.16         48.70         5.74 o                         
  -7  -2   7          1.86          3.48         2.13 o                         
  -6  -2   7         18.47         22.65         3.07 o                         
  -5  -2   7        448.82        418.20         9.32 o                         
  -4  -2   7         32.34         33.99         3.37 o                         
  -3  -2   7        180.14        165.40         4.96 o                         
  -2  -2   7        383.77        370.38         7.51 o                         
  -1  -2   7        194.34        213.96         5.14 o                         
   0  -2   7        902.21        963.23        17.07 o                         
   1  -2   7        190.30        218.23         4.78 o                         
   2  -2   7        953.58        939.29        14.20 o                         
   3  -2   7       1403.11       1377.34        15.53 o                         
   4  -2   7        164.63        162.89         4.04 o                         
   5  -2   7          1.00          1.14         1.41 o                         
   6  -2   7         95.62        102.87         5.09 o                         
   7  -2   7         82.01         81.00         6.19 o                         
   8  -2   7         61.19         73.41         5.27 o                         
   9  -2   7          4.86          2.22         4.07 o                         
  10  -2   7          4.26          7.47         4.74 o                         
 -11  -1   7          3.36         -2.58         9.85 o                         
 -10  -1   7          0.12          3.99         3.60 o                         
  -9  -1   7         88.23         78.63         6.92 o                         
  -8  -1   7         24.59         27.92         6.86 o                         
  -7  -1   7         15.08         16.09         2.92 o                         
  -6  -1   7         72.90         78.12         4.11 o                         
  -5  -1   7        118.59        118.57         4.60 o                         
  -4  -1   7        838.12        788.13        11.02 o                         
  -3  -1   7          3.62          2.79         1.53 o                         
  -2  -1   7        241.07        223.21         5.33 o                         
  -1  -1   7       2759.72       2908.56        44.99 o                         
   0  -1   7       1557.15       1713.60        23.26 o                         
   1  -1   7        644.28        580.57         8.21 o                         
   2  -1   7         14.19         28.59         2.02 o                         
   3  -1   7       1112.66       1133.26        14.59 o                         
   4  -1   7        494.65        492.94         7.85 o                         
   5  -1   7        289.60        273.71         5.11 o                         
   6  -1   7          7.97          5.10         2.21 o                         
   7  -1   7          1.29         -0.25         2.21 o                         
   8  -1   7         87.65        113.06         7.94 o                         
   9  -1   7          3.22          5.26         4.32 o                         
  10  -1   7         73.42         81.53         9.85 o                         
 -11   0   7          3.37         11.29         4.44 o                         
 -10   0   7         86.52         79.57         7.15 o                         
  -9   0   7         54.08         48.98         6.14 o                         
  -8   0   7         80.93         93.62         6.69 o                         
  -7   0   7          1.60          4.14         2.16 o                         
  -6   0   7         34.26         38.45         3.30 o                         
  -5   0   7        352.37        357.36         6.55 o                         
  -4   0   7         86.64         90.69         2.85 o                         
  -3   0   7       1479.54       1495.94        18.35 o                         
  -2   0   7        703.26        698.98         9.45 o                         
  -1   0   7       1931.36       2027.08        32.03 o                         
   0   0   7        122.44        137.12         3.15 o                         
   1   0   7        523.89        548.65         7.87 o                         
   2   0   7        530.97        467.43         7.19 o                         
   3   0   7          0.92          0.92         1.40 o                         
   4   0   7        214.26        209.91         4.19 o                         
   5   0   7         21.89         23.74         2.54 o                         
   6   0   7         26.24         27.20         3.52 o                         
   7   0   7        117.64        109.91         6.30 o                         
   8   0   7          7.79          7.85         4.45 o                         
   9   0   7          8.14          7.14         4.11 o                         
  10   0   7         13.60         13.03         4.79 o                         
 -11   1   7         18.67         17.71         6.70 o                         
 -10   1   7         19.88         26.61         5.38 o                         
  -9   1   7        193.66        223.05        10.26 o                         
  -8   1   7          0.74          2.08         3.70 o                         
  -7   1   7         28.58         27.03         3.42 o                         
  -6   1   7        241.95        238.26         5.92 o                         
  -5   1   7        406.09        429.14         7.49 o                         
  -4   1   7       1061.29        985.77        15.48 o                         
  -3   1   7         31.94         28.76         1.76 o                         
  -2   1   7       1432.52       1458.46        20.16 o                         
  -1   1   7        577.37        699.01        14.97 o                         
   0   1   7       2188.91       2202.12        29.63 o                         
   1   1   7        451.70        425.98         6.61 o                         
   2   1   7        110.89        111.32         3.74 o                         
   3   1   7        195.05        174.82         4.75 o                         
   4   1   7         11.37         15.94         1.68 o                         
   5   1   7         45.89         48.86         3.75 o                         
   6   1   7          0.07          1.83         2.04 o                         
   7   1   7          9.63          6.74         3.87 o                         
   8   1   7        216.41        258.34        11.36 o                         
   9   1   7         10.22         16.66         6.38 o                         
  10   1   7          2.71         -0.64         4.85 o                         
 -10   2   7         14.54         12.50         4.68 o                         
  -9   2   7         27.57         29.45         5.31 o                         
  -8   2   7         48.16         41.66         3.99 o                         
  -7   2   7          2.66          2.66         1.74 o                         
  -6   2   7          5.02         12.66         2.07 o                         
  -5   2   7         40.97         45.77         2.48 o                         
  -4   2   7       1640.74       1643.94        20.45 o                         
  -3   2   7       1413.41       1430.04        17.84 o                         
  -2   2   7        131.92        150.89         3.68 o                         
  -1   2   7       1002.64       1114.08        21.41 o                         
   0   2   7          2.02          1.85         1.28 o                         
   1   2   7          7.29          7.39         1.57 o                         
   2   2   7          4.18          9.49         2.27 o                         
   3   2   7         44.35         49.48         2.52 o                         
   4   2   7        174.09        171.66         4.49 o                         
   5   2   7         13.39         11.04         2.61 o                         
   6   2   7         20.16         28.97         4.24 o                         
   7   2   7         41.55         50.27         4.77 o                         
   8   2   7          0.39          1.36         2.78 o                         
   9   2   7          3.43          6.21         4.27 o                         
  10   2   7         14.14         13.17         4.94 o                         
 -10   3   7         25.16         24.55         7.43 o                         
  -9   3   7        110.32        104.10        14.05 o                         
  -8   3   7          8.80         11.52         2.92 o                         
  -7   3   7         88.28        103.46         4.02 o                         
  -6   3   7        131.17        143.88         4.31 o                         
  -5   3   7        751.33        748.85        11.19 o                         
  -4   3   7        271.40        267.68         5.32 o                         
  -3   3   7       1935.74       2005.55        27.31 o                         
  -2   3   7        152.72        153.07         3.55 o                         
  -1   3   7         20.11         42.84         2.27 o                         
   0   3   7        378.74        413.90         9.74 o                         
   1   3   7        237.22        286.44         6.76 o                         
   2   3   7        213.87        210.58         4.44 o                         
   3   3   7        216.91        206.24         6.08 o                         
   4   3   7         10.80         14.81         4.40 o                         
   5   3   7          1.86         -0.59         2.16 o                         
   6   3   7          9.05         10.24         3.18 o                         
   7   3   7         25.65         26.67         4.07 o                         
   8   3   7         71.08         69.85         7.56 o                         
   9   3   7         12.89          9.59         5.73 o                         
  10   3   7          4.69          8.69         7.35 o                         
  -9   4   7        159.04        167.90        10.82 o                         
  -8   4   7         66.16         57.29         3.85 o                         
  -7   4   7          0.27          5.49         1.87 o                         
  -6   4   7         95.44        103.37         3.69 o                         
  -5   4   7        125.00        128.13         4.52 o                         
  -4   4   7        787.66        776.51        18.03 o                         
  -3   4   7         69.48         63.44         4.39 o                         
  -2   4   7        163.19        152.88         4.69 o                         
  -1   4   7         60.11         54.98         2.91 o                         
   0   4   7        391.28        394.23         7.12 o                         
   1   4   7       1104.65       1085.91        16.13 o                         
   2   4   7        185.67        178.91         6.00 o                         
   3   4   7        178.20        176.11         5.64 o                         
   4   4   7        280.37        258.19         7.29 o                         
   5   4   7         14.35         15.86         3.49 o                         
   6   4   7          0.31         -1.23         2.25 o                         
   7   4   7          5.52          4.47         2.85 o                         
   8   4   7         37.86         45.54         5.25 o                         
   9   4   7         12.43         16.89        11.23 o                         
  -9   5   7          4.25          6.14         3.65 o                         
  -8   5   7         15.64         15.79         3.21 o                         
  -7   5   7         23.74         29.71         3.59 o                         
  -6   5   7         76.71         60.28         3.02 o                         
  -5   5   7        147.20        129.00         3.77 o                         
  -4   5   7          8.96         12.90         1.86 o                         
  -3   5   7        258.31        251.18         7.83 o                         
  -2   5   7          2.98          7.33         2.12 o                         
  -1   5   7         22.79         29.84         2.71 o                         
   0   5   7         96.85         86.85         3.19 o                         
   1   5   7        131.99        133.36         4.01 o                         
   2   5   7       1177.57       1125.08        17.06 o                         
   3   5   7         85.39         82.07         4.94 o                         
   4   5   7         55.62         55.91         4.73 o                         
   5   5   7          0.10          1.12         2.17 o                         
   6   5   7         17.22         19.19         3.53 o                         
   7   5   7         59.24         64.73        10.86 o                         
   8   5   7          0.91          1.22         3.14 o                         
   9   5   7         47.53         59.92         6.68 o                         
  -9   6   7        148.59        157.68         8.22 o                         
  -8   6   7         31.95         40.04         4.61 o                         
  -7   6   7         62.15         66.24         4.12 o                         
  -6   6   7         26.37         30.97         3.54 o                         
  -5   6   7         25.01         29.05         4.08 o                         
  -4   6   7        414.70        386.68        10.72 o                         
  -3   6   7         23.88         28.08         3.76 o                         
  -2   6   7        133.63        130.19         4.78 o                         
  -1   6   7          1.69          2.73         1.97 o                         
   0   6   7       1574.27       1511.49        25.58 o                         
   1   6   7        868.97        819.32        14.03 o                         
   2   6   7          8.55         13.56         2.47 o                         
   3   6   7         70.25         77.31         7.67 o                         
   4   6   7          4.95         -1.11         2.30 o                         
   5   6   7          6.87          2.98         3.47 o                         
   6   6   7          3.90          4.21         4.12 o                         
   7   6   7          4.53          4.04         4.60 o                         
   8   6   7        130.36        139.27        16.47 o                         
   9   6   7         17.11         23.86         5.38 o                         
 -10   7   7         12.23         15.67         6.78 o                         
  -9   7   7         34.16         39.25        13.41 o                         
  -8   7   7         52.22         55.30         5.24 o                         
  -7   7   7         21.99         33.85         3.97 o                         
  -6   7   7          1.24          0.67         2.04 o                         
  -5   7   7        154.26        151.15         8.19 o                         
  -4   7   7        350.70        342.65        10.31 o                         
  -3   7   7        303.25        273.56         9.41 o                         
  -2   7   7        168.31        157.40         5.44 o                         
  -1   7   7         12.08         22.07         5.43 o                         
   0   7   7        200.17        193.86         8.99 o                         
   1   7   7        791.36        777.29        12.57 o                         
   2   7   7          9.50          7.85         2.28 o                         
   3   7   7          3.41          4.24         2.68 o                         
   4   7   7          8.62          9.53         3.13 o                         
   5   7   7          1.10         -0.93         6.22 o                         
   6   7   7          1.16          1.28         2.81 o                         
   7   7   7          0.27         -1.87         2.60 o                         
   8   7   7         10.70         20.51        12.19 o                         
   9   7   7         20.26         30.85         9.21 o                         
 -10   8   7         12.26         10.82         6.14 o                         
  -9   8   7          9.04          7.17         3.76 o                         
  -8   8   7          9.35         10.11         5.01 o                         
  -7   8   7          7.13          6.87         2.75 o                         
  -6   8   7         43.27         42.80         4.45 o                         
  -5   8   7        267.71        247.67         7.58 o                         
  -4   8   7        820.10        811.63        24.71 o                         
  -3   8   7        338.48        336.58         8.51 o                         
  -2   8   7        732.39        730.34        13.74 o                         
  -1   8   7         65.11         72.90         7.09 o                         
   0   8   7         15.08         14.90         3.17 o                         
   1   8   7         22.27         34.61         3.31 o                         
   2   8   7        262.88        266.28         7.45 o                         
   3   8   7         12.75         10.34         3.24 o                         
   4   8   7          0.47          1.27         2.57 o                         
   5   8   7          2.33          5.79         3.29 o                         
   6   8   7         12.78         13.33         4.15 o                         
   7   8   7          6.23          7.31         3.75 o                         
   8   8   7          0.10          6.27        10.26 o                         
 -10   9   7          5.18          4.74         4.05 o                         
  -9   9   7          0.91         -0.43         4.20 o                         
  -8   9   7         67.42         70.86         6.22 o                         
  -7   9   7          7.77         13.00         3.12 o                         
  -6   9   7         41.37         44.11         4.39 o                         
  -5   9   7          1.11          2.70         4.76 o                         
  -4   9   7        700.06        676.13        16.84 o                         
  -3   9   7        885.71        843.56        15.82 o                         
  -2   9   7        244.72        222.34         8.05 o                         
  -1   9   7          6.12          6.37         2.25 o                         
   0   9   7          0.20          2.37         2.09 o                         
   1   9   7        379.16        361.98        12.65 o                         
   2   9   7         91.89         73.76         5.86 o                         
   3   9   7         76.84         80.95         6.34 o                         
   4   9   7         20.25         22.16         3.67 o                         
   5   9   7         41.02         33.80         4.49 o                         
   6   9   7          0.26          3.54         3.33 o                         
   7   9   7          2.74          6.14         3.86 o                         
   8   9   7          0.53          0.64         2.96 o                         
 -10  10   7          5.06         10.82         4.60 o                         
  -9  10   7         11.79          7.63         3.99 o                         
  -8  10   7          1.10          5.49         3.91 o                         
  -7  10   7          0.07          0.19         3.25 o                         
  -6  10   7        139.41        131.07         6.68 o                         
  -5  10   7        350.55        362.62        12.10 o                         
  -4  10   7         69.77         61.87         5.47 o                         
  -3  10   7        138.61        142.71         5.91 o                         
  -2  10   7          0.19          1.55         2.02 o                         
  -1  10   7         29.55         30.32         4.84 o                         
   0  10   7         58.72         53.44         3.94 o                         
   1  10   7         91.32         92.36         6.51 o                         
   2  10   7        281.70        285.73        11.30 o                         
   3  10   7          4.88          2.09         4.20 o                         
   4  10   7         37.32         45.31         7.67 o                         
   5  10   7          6.82          9.85         5.25 o                         
   6  10   7         22.89         18.59         5.20 o                         
   7  10   7          0.22          2.02        10.01 o                         
 -10  11   7         18.44         17.03         5.34 o                         
  -9  11   7         40.77         52.09         7.91 o                         
  -8  11   7         64.87         65.24         6.78 o                         
  -7  11   7        134.89        155.28         8.77 o                         
  -6  11   7        119.83        117.42         7.65 o                         
  -5  11   7        264.62        256.06        14.86 o                         
  -4  11   7         60.14         78.43         6.10 o                         
  -3  11   7         10.07          7.36         2.63 o                         
  -2  11   7         94.48         92.01         5.05 o                         
  -1  11   7         32.65         38.21         3.82 o                         
   0  11   7          0.59         -0.10         2.30 o                         
   1  11   7         85.82         97.89         9.69 o                         
   2  11   7          1.76          5.57         3.79 o                         
   3  11   7         55.79         49.06         6.58 o                         
   4  11   7         15.36         14.01         5.17 o                         
   5  11   7          0.39          0.95         3.52 o                         
   6  11   7         60.69         63.35        13.57 o                         
   7  11   7          1.73         -3.39         5.98 o                         
 -10  12   7         17.33         13.75         5.17 o                         
  -9  12   7          0.00         -3.24         3.24 o                         
  -8  12   7        121.76        134.69        18.90 o                         
  -7  12   7        111.52        115.30         8.10 o                         
  -6  12   7          0.11         -2.74         2.90 o                         
  -5  12   7         17.22         13.80         8.08 o                         
  -4  12   7         21.17         22.34         4.85 o                         
  -3  12   7         43.69         56.27         5.28 o                         
  -2  12   7          0.95          3.89         2.61 o                         
  -1  12   7          8.97          9.55         2.99 o                         
   0  12   7          0.02         -1.53         2.25 o
[truncated: 437,646 more chars]
