# Supplementary material for: Crystal structures of tris­[1-oxo­pyridine-2-olato(1−)]silicon(IV) chloride chloro­form-d 1 disolvate, tris­[1-oxo­pyridine-2-olato(1−)]silicon(IV) chloride aceto­nitrile unqu­anti­fied solvate, and fac-tris­[1-oxo­pyridine-2-thiol­ato(1−)]silicon(IV) chloride chloro­form-d 1 disolvate
Source: Acta Crystallogr E Crystallogr Commun. 2015 Nov 28;71(Pt 12):1531–5. doi: 10.1107/S2056989015022203 (PMC4719831; doi:10.1107/S2056989015022203)
Supplement: Supplementary file 4 [file e-71-01531-IIIsup4.hkl]

data_III                                                                        
_shelx_title ' sjfbk44 in P2(1)3'                                               
_shelx_refln_list_code          4                                               
_shelx_F_calc_maximum      259.34                                               
_exptl_crystal_F_000      1368.00                                               
_reflns_d_resolution_high  0.5704                                               
                                                                                
loop_                                                                           
 _space_group_symop_operation_xyz                                               
 'x, y, z'                                                                      
 '-x+1/2, -y, z+1/2'                                                            
 '-x, y+1/2, -z+1/2'                                                            
 'x+1/2, -y+1/2, -z'                                                            
 'z, x, y'                                                                      
 'z+1/2, -x+1/2, -y'                                                            
 '-z+1/2, -x, y+1/2'                                                            
 '-z, x+1/2, -y+1/2'                                                            
 'y, z, x'                                                                      
 '-y, z+1/2, -x+1/2'                                                            
 'y+1/2, -z+1/2, -x'                                                            
 '-y+1/2, -z, x+1/2'                                                            
                                                                                
_cell_length_a    13.9483                                                       
_cell_length_b    13.9483                                                       
_cell_length_c    13.9483                                                       
_cell_angle_alpha  90.000                                                       
_cell_angle_beta   90.000                                                       
_cell_angle_gamma  90.000                                                       
                                                                                
_shelx_F_squared_multiplier     1.000                                           
                                                                                
loop_                                                                           
 _refln_index_h                                                                 
 _refln_index_k                                                                 
 _refln_index_l                                                                 
 _refln_F_squared_calc                                                          
 _refln_F_squared_meas                                                          
 _refln_F_squared_sigma                                                         
 _refln_observed_status                                                         
  -1   1   1      19702.88      20828.74       224.72 o                         
   0   1   1       5043.90       5341.80        31.96 o                         
   1   1   1      19343.02      20524.86       171.76 o                         
   0   0   2       7042.73       8084.86        66.74 o                         
   1   0   2         94.78        161.45         2.58 o                         
  -1   1   2        497.58        540.09         5.38 o                         
   0   1   2         45.81         39.29         1.93 o                         
   1   1   2        403.58        434.56         4.46 o                         
  -2   2   2      24268.18      25626.96       231.47 o                         
  -1   2   2       2664.94       2711.58        18.19 o                         
   0   2   2       5716.98       6969.99        40.44 o                         
   1   2   2       2702.20       2792.56        16.35 o                         
   2   2   2      24419.06      25638.07       216.47 o                         
   1   0   3         30.75         36.62         2.30 o                         
   2   0   3       5320.92       5687.74        33.54 o                         
  -2   1   3       1486.44       1624.87        12.28 o                         
  -1   1   3      14068.46      14609.21        84.10 o                         
   0   1   3      43254.14      45628.55       255.46 o                         
   1   1   3      14038.40      14718.00        76.48 o                         
   2   1   3       1480.17       1618.40        11.68 o                         
  -2   2   3       4479.97       4703.19        30.13 o                         
  -1   2   3       6516.08       6884.96        40.16 o                         
   0   2   3      20011.90      20839.95       118.36 o                         
   1   2   3       6448.19       6736.15        36.56 o                         
   2   2   3       4544.84       4781.33        26.29 o                         
  -3   3   3      17258.56      18302.27       170.96 o                         
  -2   3   3       1173.11       1131.10        11.00 o                         
  -1   3   3      26950.46      29005.74       159.47 o                         
   0   3   3       7674.65       7598.71        44.26 o                         
   1   3   3      26954.43      28973.01       141.72 o                         
   2   3   3       1135.99       1114.78         9.40 o                         
   3   3   3      17208.54      18567.02       161.62 o                         
   0   0   4      41945.03      46968.91       352.19 o                         
   1   0   4       4952.09       5337.88        31.42 o                         
   2   0   4       4812.23       5059.03        31.03 o                         
   3   0   4       5241.70       5127.29        38.78 o                         
  -3   1   4      15911.14      15988.97        88.68 o                         
  -2   1   4       3805.48       3792.11        25.41 o                         
  -1   1   4       1390.33       1394.16        12.59 o                         
   0   1   4      29776.62      32236.52       181.47 o                         
   1   1   4       1379.09       1364.92        11.14 o                         
   2   1   4       3859.55       3853.07        24.36 o                         
   3   1   4      15939.86      15873.57        82.45 o                         
  -3   2   4       5516.91       5525.20        33.10 o                         
  -2   2   4       1024.60        971.57        10.15 o                         
  -1   2   4       3807.71       3802.27        25.77 o                         
   0   2   4        395.18        408.69         5.64 o                         
   1   2   4       3852.41       3879.97        23.88 o                         
   2   2   4       1046.43        995.64         9.19 o                         
   3   2   4       5551.17       5550.85        31.69 o                         
  -3   3   4       5538.81       5845.85        37.84 o                         
  -2   3   4       3276.88       3002.77        23.44 o                         
  -1   3   4       9514.87      10065.97        61.37 o                         
   0   3   4       3581.10       3562.13        27.07 o                         
   1   3   4       9625.74      10055.98        55.37 o                         
   2   3   4       3320.75       3060.02        20.54 o                         
   3   3   4       5515.64       5851.25        32.93 o                         
  -4   4   4      19852.47      20622.22       209.67 o                         
  -3   4   4       2428.53       2321.47        18.42 o                         
  -2   4   4       4186.50       4224.08        28.67 o                         
  -1   4   4       2696.11       2577.87        19.44 o                         
   0   4   4        223.33        218.56         4.82 o                         
   1   4   4       2651.91       2535.47        18.04 o                         
   2   4   4       4121.39       4129.63        25.47 o                         
   3   4   4       2441.11       2300.17        16.68 o                         
   4   4   4      19935.28      20420.05       179.81 o                         
   1   0   5       2405.18       2540.63        19.40 o                         
   2   0   5      10148.32       9648.60        55.80 o                         
   3   0   5       1771.46       1753.03        15.71 o                         
   4   0   5       4539.53       4382.94        29.45 o                         
  -4   1   5       1488.00       1452.69        13.40 o                         
  -3   1   5        821.51        815.36         8.96 o                         
  -2   1   5       4744.75       4970.51        34.72 o                         
  -1   1   5      18782.04      19491.72       109.59 o                         
   0   1   5       1764.81       2035.86        16.19 o                         
   1   1   5      18972.83      19718.01       107.90 o                         
   2   1   5       4758.74       4983.24        31.61 o                         
   3   1   5        818.34        794.64         9.05 o                         
   4   1   5       1511.38       1505.61        13.37 o                         
  -4   2   5       5584.68       5556.29        36.00 o                         
  -3   2   5       2097.79       2088.04        16.11 o                         
  -2   2   5       2653.17       2677.14        20.17 o                         
  -1   2   5       2626.17       2430.96        19.24 o                         
   0   2   5      10136.38      10675.52        58.90 o                         
   1   2   5       2680.65       2501.29        17.38 o                         
   2   2   5       2624.74       2645.72        17.98 o                         
   3   2   5       2091.96       2042.57        15.08 o                         
   4   2   5       5615.04       5596.03        34.23 o                         
  -4   3   5       3747.80       3449.98        25.23 o                         
  -3   3   5       3109.01       3276.13        24.92 o                         
  -2   3   5       3689.55       3754.89        26.23 o                         
  -1   3   5       6474.68       6551.43        41.82 o                         
   0   3   5       9172.29       9292.01        58.09 o                         
   1   3   5       6505.70       6554.15        39.73 o                         
   2   3   5       3868.74       3931.46        25.43 o                         
   3   3   5       3043.53       3224.80        21.65 o                         
   4   3   5       3799.96       3490.06        23.08 o                         
  -4   4   5       1013.77       1144.13        12.44 o                         
  -3   4   5       1994.87       2164.95        19.55 o                         
  -2   4   5       1351.40       1443.36        13.86 o                         
  -1   4   5        221.01        297.72         5.92 o                         
   0   4   5        370.22        401.26         6.79 o                         
   1   4   5        214.47        277.43         5.66 o                         
   2   4   5       1357.70       1462.73        12.54 o                         
   3   4   5       2039.85       2239.95        17.23 o                         
   4   4   5       1014.96       1146.11        11.87 o                         
  -5   5   5       1091.43        902.16        21.37 o                         
  -4   5   5        722.41        816.84        10.44 o                         
  -3   5   5       2902.45       2935.77        23.85 o                         
  -2   5   5       4597.60       4505.18        31.51 o                         
  -1   5   5       2576.89       2809.49        20.77 o                         
   0   5   5        189.51        360.70         6.45 o                         
   1   5   5       2588.91       2816.52        21.09 o                         
   2   5   5       4609.14       4544.70        30.32 o                         
   3   5   5       2882.26       2921.45        20.85 o                         
   4   5   5        734.74        824.85         9.58 o                         
   5   5   5       1053.48        872.94        19.02 o                         
   0   0   6      67255.53      69202.09       519.02 o                         
   1   0   6       1186.42       1639.89        14.90 o                         
   2   0   6       1887.82       2028.43        17.72 o                         
   3   0   6        213.24        269.21         5.47 o                         
   4   0   6       3248.08       3253.97        24.03 o                         
   5   0   6        464.30        448.32         7.51 o                         
  -5   1   6       2631.77       2537.19        20.71 o                         
  -4   1   6       3050.57       3116.91        23.31 o                         
  -3   1   6       2386.33       2476.52        19.16 o                         
  -2   1   6       4664.26       4857.21        33.59 o                         
  -1   1   6        686.76        735.62         9.14 o                         
   0   1   6      11400.11      11591.05        66.77 o                         
   1   1   6        694.59        735.20         8.71 o                         
   2   1   6       4699.66       4866.43        32.51 o                         
   3   1   6       2405.36       2464.68        19.35 o                         
   4   1   6       3089.48       3162.80        24.38 o                         
   5   1   6       2566.45       2457.64        19.70 o                         
  -5   2   6        914.09        918.30        10.85 o                         
  -4   2   6       4905.12       4850.43        32.32 o                         
  -3   2   6       1532.80       1540.85        15.04 o                         
  -2   2   6       8043.34       8516.68        53.36 o                         
  -1   2   6       5887.53       5892.21        38.74 o                         
   0   2   6      25489.48      26883.53       146.33 o                         
   1   2   6       5938.09       5962.64        36.18 o                         
   2   2   6       8026.11       8519.06        50.29 o                         
   3   2   6       1533.70       1566.66        13.81 o                         
   4   2   6       4886.62       4854.56        31.21 o                         
   5   2   6        890.61        905.76        10.69 o                         
  -5   3   6       4545.51       4530.50        31.87 o                         
  -4   3   6       6123.53       6366.43        40.59 o                         
  -3   3   6        685.97        724.98         9.92 o                         
  -2   3   6      10679.02      10536.72        63.18 o                         
  -1   3   6       1366.87       1339.94        13.99 o                         
   0   3   6          4.22         -0.36         2.31 o                         
   1   3   6       1364.42       1338.49        11.65 o                         
   2   3   6      10624.42      10505.63        61.23 o                         
   3   3   6        690.68        725.46         8.98 o                         
   4   3   6       6144.96       6307.30        37.98 o                         
   5   3   6       4574.76       4590.49        30.26 o                         
  -5   4   6       1211.41       1197.42        12.86 o                         
  -4   4   6         68.18        101.92         5.61 o                         
  -3   4   6       3438.97       3428.46        26.04 o                         
  -2   4   6        675.65        560.77         8.74 o                         
  -1   4   6       5180.25       5381.21        36.96 o                         
   0   4   6       3629.71       3475.59        26.13 o                         
   1   4   6       5022.52       5199.78        34.19 o                         
   2   4   6        652.80        533.74         7.53 o                         
   3   4   6       3472.93       3447.37        25.09 o                         
   4   4   6         71.69        102.72         5.08 o                         
   5   4   6       1228.46       1182.09        12.03 o                         
  -5   5   6       3815.00       3578.98        28.39 o                         
  -4   5   6       2156.55       2041.22        20.29 o                         
  -3   5   6        183.62        184.75         5.92 o                         
  -2   5   6       4996.61       5117.36        37.20 o                         
  -1   5   6       4371.08       4296.90        30.70 o                         
   0   5   6        127.55        106.98         4.69 o                         
   1   5   6       4341.78       4295.75        30.17 o                         
   2   5   6       5001.53       5121.67        34.65 o                         
   3   5   6        171.94        178.14         5.20 o                         
   4   5   6       2174.01       2055.83        17.43 o                         
   5   5   6       3789.64       3537.68        26.42 o                         
  -6   6   6       8274.26       7941.55        95.84 o                         
  -5   6   6        947.37        987.18        13.99 o                         
  -4   6   6       6242.52       5907.78        42.22 o                         
  -3   6   6        189.90        254.64         8.26 o                         
  -2   6   6       8358.56       8174.80        52.48 o                         
  -1   6   6       4778.09       4482.87        30.79 o                         
   0   6   6      10148.78      10336.53        63.06 o                         
   1   6   6       4764.15       4388.86        30.62 o                         
   2   6   6       8385.09       8170.84        50.08 o                         
   3   6   6        204.14        252.21         6.59 o                         
   4   6   6       6249.75       5883.39        37.85 o                         
   5   6   6        964.63        987.94        12.11 o                         
   6   6   6       8198.91       7952.40        89.48 o                         
   1   0   7       9238.34       9424.39        60.30 o                         
   2   0   7       6277.55       6133.83        40.36 o                         
   3   0   7        756.16        847.54        10.28 o                         
   4   0   7        106.93        133.87         4.96 o                         
   5   0   7        945.56        990.52        11.66 o                         
   6   0   7      25943.34      25458.88       139.29 o                         
  -6   1   7        765.35        817.51        10.81 o                         
  -5   1   7       2265.58       2307.62        19.95 o                         
  -4   1   7       1014.70        938.92        10.90 o                         
  -3   1   7       1698.34       1690.24        17.00 o                         
  -2   1   7       1897.62       1869.95        16.92 o                         
  -1   1   7      17101.50      17207.44        99.97 o                         
   0   1   7         52.56         51.84         3.63 o                         
   1   1   7      16983.54      17106.04       102.80 o                         
   2   1   7       1937.89       1918.17        15.67 o                         
   3   1   7       1626.11       1635.14        15.45 o                         
   4   1   7       1005.11        924.19        11.41 o                         
   5   1   7       2312.80       2369.07        19.85 o                         
   6   1   7        772.37        801.83        11.02 o                         
  -6   2   7       4906.62       5011.12        34.97 o                         
  -5   2   7         42.87         78.52         4.87 o                         
  -4   2   7       8031.32       8076.32        49.92 o                         
  -3   2   7       2057.88       2084.79        19.03 o                         
  -2   2   7       6536.28       6862.15        45.39 o                         
  -1   2   7       5147.11       5216.98        36.04 o                         
   0   2   7        918.44        949.00        10.15 o                         
   1   2   7       5142.13       5226.48        33.29 o                         
   2   2   7       6651.01       7062.30        42.74 o                         
   3   2   7       2052.78       2110.98        16.96 o                         
   4   2   7       7984.14       7971.75        47.39 o                         
   5   2   7         47.26         74.01         4.60 o                         
   6   2   7       4898.14       4976.29        34.50 o                         
  -6   3   7        310.65        339.58         7.56 o                         
  -5   3   7        447.38        430.20         7.93 o                         
  -4   3   7         24.66         37.19         4.28 o                         
  -3   3   7          9.04         10.01         3.32 o                         
  -2   3   7       1083.99       1107.59        13.62 o                         
  -1   3   7        285.26        359.04         7.61 o                         
   0   3   7       2712.50       3140.78        23.19 o                         
   1   3   7        300.05        373.62         6.59 o                         
   2   3   7       1075.63       1089.75        11.21 o                         
   3   3   7         10.52         15.27         2.81 o                         
   4   3   7         19.35         33.79         3.61 o                         
   5   3   7        435.21        416.07         7.85 o                         
   6   3   7        330.75        354.51         7.76 o                         
  -6   4   7       1650.19       1514.19        16.68 o                         
  -5   4   7       3571.73       3525.28        26.90 o                         
  -4   4   7        943.78        944.55        12.48 o                         
  -3   4   7       4539.67       4363.85        31.02 o                         
  -2   4   7       1316.39       1137.62        14.20 o                         
  -1   4   7        225.71        270.39         7.18 o                         
   0   4   7       2406.01       2463.55        19.81 o                         
   1   4   7        251.66        288.77         7.33 o                         
   2   4   7       1297.02       1136.89        12.88 o                         
   3   4   7       4525.14       4343.30        30.55 o                         
   4   4   7        989.63        992.11        11.93 o                         
   5   4   7       3592.59       3554.21        26.45 o                         
   6   4   7       1666.44       1526.98        15.48 o                         
  -6   5   7       1375.60       1335.08        15.96 o                         
  -5   5   7        377.77        366.48        11.29 o                         
  -4   5   7         67.70         43.56         4.64 o                         
  -3   5   7       2109.57       2131.82        20.35 o                         
  -2   5   7       4585.62       4450.88        33.47 o                         
  -1   5   7       7598.19       7272.55        47.31 o                         
   0   5   7       2895.32       2903.77        22.88 o                         
   1   5   7       7563.21       7245.86        46.30 o                         
   2   5   7       4582.95       4417.27        32.26 o                         
   3   5   7       2104.41       2083.27        18.98 o                         
   4   5   7         59.25         39.71         4.25 o                         
   5   5   7        374.19        387.06         8.53 o                         
   6   5   7       1385.58       1352.14        15.82 o                         
  -6   6   7       4673.38       4562.93        38.21 o                         
  -5   6   7         91.92        121.52         6.70 o                         
  -4   6   7       2350.49       2264.62        21.43 o                         
  -3   6   7        464.32        459.59         9.14 o                         
  -2   6   7       2076.20       1938.40        18.86 o                         
  -1   6   7       5077.23       5186.89        35.84 o                         
   0   6   7         61.20         85.40         4.93 o                         
   1   6   7       5049.40       5089.26        35.75 o                         
   2   6   7       2057.41       1930.10        18.45 o                         
   3   6   7        479.11        483.03         8.91 o                         
   4   6   7       2290.36       2189.32        20.11 o                         
   5   6   7         89.30        108.87         5.40 o                         
   6   6   7       4669.42       4567.28        34.26 o                         
  -7   7   7        217.42        210.62        18.28 o                         
  -6   7   7       1069.23       1004.59        16.46 o                         
  -5   7   7       2333.21       2238.38        22.98 o                         
  -4   7   7       4116.49       3957.98        31.84 o                         
  -3   7   7       1552.10       1514.37        16.23 o                         
  -2   7   7       2040.00       1961.84        18.76 o                         
  -1   7   7       1496.46       1325.33        14.80 o                         
   0   7   7       2327.88       2339.18        21.79 o                         
   1   7   7       1531.49       1374.22        15.46 o                         
   2   7   7       2076.76       1999.66        19.44 o                         
   3   7   7       1488.04       1425.24        16.07 o                         
   4   7   7       4171.07       4078.26        31.09 o                         
   5   7   7       2343.80       2259.84        20.57 o                         
   6   7   7       1062.37       1027.38        16.04 o                         
   7   7   7        222.55        209.19        21.42 o                         
   0   0   8          7.49          3.62         4.34 o                         
   1   0   8       2167.65       2523.43        21.45 o                         
   2   0   8      13084.62      13497.04        89.75 o                         
   3   0   8        157.87        142.31         5.08 o                         
   4   0   8       1974.50       2024.95        18.76 o                         
   5   0   8       1473.53       1388.77        14.88 o                         
   6   0   8       2010.13       1893.03        18.26 o                         
   7   0   8          0.93          3.44         3.66 o                         
  -7   1   8        712.32        736.28        10.22 o                         
  -6   1   8       8049.32       7682.90        49.56 o                         
  -5   1   8       4254.51       4219.70        31.23 o                         
  -4   1   8       2020.89       1883.18        17.85 o                         
  -3   1   8       5300.90       5011.37        36.45 o                         
  -2   1   8       2867.97       2847.18        24.49 o                         
  -1   1   8       8716.76       8267.33        55.29 o                         
   0   1   8      13396.11      14340.63        85.91 o                         
   1   1   8       8719.10       8335.65        55.89 o                         
   2   1   8       2899.80       2835.40        23.35 o                         
   3   1   8       5186.49       4955.88        38.18 o                         
   4   1   8       1957.55       1827.10        17.65 o                         
   5   1   8       4276.59       4256.34        30.70 o                         
   6   1   8       8059.14       7619.43        49.09 o                         
   7   1   8        691.28        715.65        11.31 o                         
  -7   2   8        344.30        314.92         7.76 o                         
  -6   2   8       5504.82       5346.63        37.41 o                         
  -5   2   8       6040.38       5852.38        39.66 o                         
  -4   2   8       1165.92       1115.44        13.88 o                         
  -3   2   8       1313.61       1422.88        15.54 o                         
  -2   2   8       3382.74       3139.09        26.61 o                         
  -1   2   8       3156.27       3498.16        26.05 o                         
   0   2   8      10115.50       9834.70        59.12 o                         
   1   2   8       3158.23       3478.34        25.92 o                         
   2   2   8       3363.10       3132.52        23.55 o                         
   3   2   8       1252.06       1352.47        13.72 o                         
   4   2   8       1205.67       1173.61        12.59 o                         
   5   2   8       6076.48       5854.14        38.33 o                         
   6   2   8       5571.45       5423.51        39.40 o                         
   7   2   8        354.42        350.99         8.45 o                         
  -7   3   8       1059.06        988.60        14.01 o                         
  -6   3   8        168.22        197.12         7.16 o                         
  -5   3   8        374.66        361.43         8.51 o                         
  -4   3   8        204.82        227.65         7.29 o                         
  -3   3   8        739.28        705.35        12.63 o                         
  -2   3   8       2691.28       2491.91        23.19 o                         
  -1   3   8       1259.53       1133.96        13.93 o                         
   0   3   8        152.05        156.10         5.71 o                         
   1   3   8       1247.92       1129.49        11.26 o                         
   2   3   8       2706.81       2550.51        20.54 o                         
   3   3   8        723.84        705.99        10.91 o                         
   4   3   8        201.62        224.73         6.82 o                         
   5   3   8        376.33        353.18         7.84 o                         
   6   3   8        155.81        164.74         6.59 o                         
   7   3   8       1043.31       1017.22        14.40 o                         
  -7   4   8       1936.82       1896.78        25.20 o                         
  -6   4   8       2218.03       2113.22        21.40 o                         
  -5   4   8       1981.19       1937.04        20.06 o                         
  -4   4   8       2153.95       2131.57        20.76 o                         
  -3   4   8       2791.77       2697.36        24.62 o                         
  -2   4   8       1141.57       1180.17        14.82 o                         
  -1   4   8       1222.90       1168.38        14.54 o                         
   0   4   8       3113.38       2936.93        23.05 o                         
   1   4   8       1224.12       1174.44        11.87 o                         
   2   4   8       1123.61       1191.47        13.59 o                         
   3   4   8       2832.98       2700.22        22.15 o                         
   4   4   8       2108.66       2078.89        18.58 o                         
   5   4   8       1964.57       1896.73        18.74 o                         
   6   4   8       2186.64       2125.97        19.84 o                         
   7   4   8       1871.54       1801.33        18.81 o                         
  -7   5   8       1801.16       1743.17        21.03 o                         
  -6   5   8        376.12        387.53         9.93 o                         
  -5   5   8       4714.75       4408.74        34.53 o                         
  -4   5   8         48.59         46.51         4.77 o                         
  -3   5   8       7651.16       7325.23        49.17 o                         
  -2   5   8       2976.89       2982.28        28.00 o                         
  -1   5   8      10517.56      10261.69        66.30 o                         
   0   5   8       1626.11       1785.03        16.39 o                         
   1   5   8      10587.37      10348.64        63.16 o                         
   2   5   8       2941.27       2988.20        24.91 o                         
   3   5   8       7674.27       7381.30        48.82 o                         
   4   5   8         50.03         55.37         4.90 o                         
   5   5   8       4768.46       4539.16        33.83 o                         
   6   5   8        382.74        388.26         9.15 o                         
   7   5   8       1823.22       1794.77        19.01 o                         
  -7   6   8       1878.70       1823.77        23.03 o                         
  -6   6   8       1332.83       1336.43        18.21 o                         
  -5   6   8       1011.92       1021.93        14.18 o                         
  -4   6   8       1974.79       1859.95        20.06 o                         
  -3   6   8       1290.73       1260.24        15.73 o                         
  -2   6   8        606.92        643.85        11.62 o                         
  -1   6   8       1039.87       1101.50        15.73 o                         
   0   6   8       3623.20       3552.85        29.10 o                         
   1   6   8       1057.72       1100.79        13.61 o                         
   2   6   8        615.03        656.95        10.36 o                         
   3   6   8       1260.95       1177.83        15.40 o                         
   4   6   8       1969.21       1837.01        19.24 o                         
   5   6   8       1031.23       1034.05        14.24 o                         
   6   6   8       1368.78       1370.57        16.78 o                         
   7   6   8       1831.62       1773.85        21.35 o                         
  -7   7   8       2155.68       2153.32        26.92 o                         
  -6   7   8       2820.25       2803.18        29.59 o                         
  -5   7   8       2096.99       2099.71        21.77 o                         
  -4   7   8        934.16        937.67        13.79 o                         
  -3   7   8        148.92        156.96         7.19 o                         
  -2   7   8       1092.07       1038.36        13.43 o                         
  -1   7   8       4691.72       4763.63        34.83 o                         
   0   7   8        924.54        938.71        13.11 o                         
   1   7   8       4612.64       4706.13        37.29 o                         
   2   7   8       1091.78       1049.82        13.80 o                         
   3   7   8        150.06        179.33         7.90 o                         
   4   7   8        909.15        901.11        13.88 o                         
   5   7   8       2128.19       2139.74        22.23 o                         
   6   7   8       2834.60       2858.78        27.36 o                         
   7   7   8       2160.17       2146.01        25.42 o                         
  -8   8   8        160.55        133.25        17.26 o                         
  -7   8   8       3741.33       3539.78        34.72 o                         
  -6   8   8        684.48        671.52        13.71 o                         
  -5   8   8       1981.80       1934.98        22.72 o                         
  -4   8   8        642.60        652.03        14.84 o                         
  -3   8   8        539.55        519.46        11.23 o                         
  -2   8   8       1593.18       1591.37        19.83 o                         
  -1   8   8       3621.30       3540.88        28.74 o                         
   0   8   8       5476.70       5327.94        39.09 o                         
   1   8   8       3568.41       3445.03        28.86 o                         
   2   8   8       1604.76       1612.00        18.20 o                         
   3   8   8        508.07        484.31        10.85 o                         
   4   8   8        642.34        645.92        12.32 o                         
   5   8   8       1956.55       1984.24        22.24 o                         
   6   8   8        698.60        690.96        13.22 o                         
   7   8   8       3730.95       3565.53        35.26 o                         
   8   8   8        180.83        129.64        16.43 o                         
   1   0   9         16.25         17.10         3.67 o                         
   2   0   9       1112.68       1065.56        13.63 o                         
   3   0   9         11.71          1.08         3.00 o                         
   4   0   9          5.66          7.52         3.23 o                         
   5   0   9       1247.36       1089.28        13.73 o                         
   6   0   9       1695.59       1639.96        17.09 o                         
   7   0   9       1438.14       1401.43        16.02 o                         
   8   0   9       1892.57       1730.78        19.83 o                         
  -8   1   9        266.69        299.83        10.94 o                         
  -7   1   9        591.38        603.38        10.98 o                         
  -6   1   9        134.51        161.71         6.37 o                         
  -5   1   9       4772.82       4425.04        35.74 o                         
  -4   1   9        219.83        249.75         8.01 o                         
  -3   1   9       1631.75       1567.86        16.26 o                         
  -2   1   9        294.53        339.63         9.90 o                         
  -1   1   9       1799.07       1877.58        19.99 o                         
   0   1   9        125.63        172.93         5.67 o                         
   1   1   9       1808.08       1916.34        19.87 o                         
   2   1   9        267.65        296.81         8.82 o                         
   3   1   9       1585.46       1511.10        15.10 o                         
   4   1   9        215.07        244.06         6.87 o                         
   5   1   9       4682.84       4335.70        31.74 o                         
   6   1   9        126.72        148.12         6.65 o                         
   7   1   9        590.95        575.47        12.03 o                         
   8   1   9        264.07        297.37         8.77 o                         
  -8   2   9        994.18       1008.56        14.66 o                         
  -7   2   9       1444.45       1376.59        16.95 o                         
  -6   2   9       3399.41       3289.86        27.01 o                         
  -5   2   9       3233.35       3196.07        27.85 o                         
  -4   2   9       5416.95       5038.09        37.98 o                         
  -3   2   9       1062.11       1064.14        13.64 o                         
  -2   2   9       1420.33       1328.77        16.07 o                         
  -1   2   9        509.94        547.20         8.27 o                         
   0   2   9       8555.91       8457.60        53.05 o                         
   1   2   9        544.31        592.24         9.43 o                         
   2   2   9       1439.58       1323.00        14.45 o                         
   3   2   9       1078.19       1115.01        12.64 o                         
   4   2   9       5363.77       5009.30        34.33 o                         
   5   2   9       3344.88       3326.46        26.39 o                         
   6   2   9       3391.98       3281.92        26.85 o                         
   7   2   9       1457.86       1410.41        16.50 o                         
   8   2   9       1018.71       1018.55        14.50 o                         
  -8   3   9        558.04        572.04        11.31 o                         
  -7   3   9        349.77        334.95         9.12 o                         
  -6   3   9       2130.31       1993.47        22.32 o                         
  -5   3   9         29.12         43.53         5.25 o                         
  -4   3   9        461.87        440.89         9.99 o                         
  -3   3   9        827.44        831.47        13.45 o                         
  -2   3   9       1569.25       1568.97        18.08 o                         
  -1   3   9        142.21        128.51         5.93 o                         
   0   3   9        696.71        676.43         9.89 o                         
   1   3   9        148.38        133.45         5.74 o                         
   2   3   9       1570.68       1565.66        15.96 o                         
   3   3   9        830.06        834.09        11.42 o                         
   4   3   9        449.08        427.74         8.43 o                         
   5   3   9         35.74         48.30         4.51 o                         
   6   3   9       2084.78       1969.60        20.18 o                         
   7   3   9        357.74        331.92         8.77 o                         
   8   3   9        548.16        576.88        11.74 o                         
  -8   4   9        786.01        692.28        13.27 o                         
  -7   4   9        226.06        241.43         9.31 o                         
  -6   4   9       3068.25       2985.95        29.07 o                         
  -5   4   9       2036.57       2029.09        21.48 o                         
  -4   4   9         77.32         64.60         5.80 o                         
  -3   4   9       1490.41       1462.81        18.12 o                         
  -2   4   9       1214.70       1175.81        15.84 o                         
  -1   4   9       4215.21       4242.21        32.66 o                         
   0   4   9       7162.59       6559.75        45.19 o                         
   1   4   9       4247.74       4308.68        36.48 o                         
   2   4   9       1238.63       1195.61        14.70 o                         
   3   4   9       1467.29       1402.48        15.70 o                         
   4   4   9         72.98         64.07         5.22 o                         
   5   4   9       2097.37       2059.09        21.28 o                         
   6   4   9       3021.43       2982.81        26.16 o                         
   7   4   9        201.69        222.77         7.82 o                         
   8   4   9        791.72        712.41        13.06 o                         
  -8   5   9        270.12        256.87         9.59 o                         
  -7   5   9        749.28        748.04        14.30 o                         
  -6   5   9       1457.94       1376.76        18.84 o                         
  -5   5   9        738.74        699.77        12.28 o                         
  -4   5   9       1546.65       1532.48        18.69 o                         
  -3   5   9       1490.90       1553.12        18.64 o                         
  -2   5   9       2516.32       2396.12        23.82 o                         
  -1   5   9        874.58        814.71        11.76 o                         
   0   5   9        616.22        651.51        10.20 o                         
   1   5   9        853.24        828.75        11.32 o                         
   2   5   9       2533.12       2354.01        21.56 o                         
   3   5   9       1434.94       1495.41        16.76 o                         
   4   5   9       1567.17       1553.32        17.50 o                         
   5   5   9        719.86        699.85        11.87 o                         
   6   5   9       1437.77       1336.66        16.98 o                         
   7   5   9        732.32        713.24        13.21 o                         
   8   5   9        283.80        299.22         9.41 o                         
  -8   6   9        289.72        278.91        10.94 o                         
  -7   6   9        545.73        550.82        13.06 o                         
  -6   6   9        241.62        231.10         9.04 o                         
  -5   6   9       4034.71       3819.09        32.52 o                         
  -4   6   9       2691.37       2594.74        26.48 o                         
  -3   6   9        565.24        520.74        11.36 o                         
  -2   6   9       1084.91       1001.11        14.68 o                         
  -1   6   9       1769.37       1638.54        18.75 o                         
   0   6   9        551.88        580.02        10.72 o                         
   1   6   9       1726.86       1617.36        17.22 o                         
   2   6   9       1101.33       1008.27        14.49 o                         
   3   6   9        587.85        554.67        11.19 o                         
   4   6   9       2705.22       2632.94        24.76 o                         
   5   6   9       3977.10       3838.79        31.17 o                         
   6   6   9        241.03        236.72         8.72 o                         
   7   6   9        521.82        512.61        11.73 o                         
   8   6   9        294.79        308.40        11.18 o                         
  -8   7   9        159.21        171.80         9.81 o                         
  -7   7   9       1791.37       1824.95        24.14 o                         
  -6   7   9       1809.07       1796.89        23.55 o                         
  -5   7   9       2638.03       2620.77        28.69 o                         
  -4   7   9       2207.62       2078.29        23.05 o                         
  -3   7   9        194.03        213.35         8.74 o                         
  -2   7   9       2769.21       2692.43        26.35 o                         
  -1   7   9        711.49        737.85        12.89 o                         
   0   7   9        180.01        139.53         7.35 o                         
   1   7   9        697.42        714.06        11.69 o                         
   2   7   9       2786.73       2731.06        26.04 o                         
   3   7   9        202.19        223.75         8.61 o                         
   4   7   9       2224.82       2164.04        23.20 o                         
   5   7   9       2594.80       2586.76        26.17 o                         
   6   7   9       1871.42       1816.77        21.41 o                         
   7   7   9       1814.10       1779.41        23.41 o                         
   8   7   9        164.96        168.98         9.55 o                         
  -8   8   9        231.55        286.15        13.03 o                         
  -7   8   9        209.69        185.62        10.13 o                         
  -6   8   9        111.25        112.78         8.76 o                         
  -5   8   9       2260.29       2197.49        26.74 o                         
  -4   8   9        930.01        853.03        14.65 o                         
  -3   8   9       1747.35       1652.14        20.30 o                         
  -2   8   9       1310.17       1363.22        17.23 o                         
  -1   8   9        118.11        106.77         7.27 o                         
   0   8   9         41.44         47.25         5.71 o                         
   1   8   9        118.76        127.31         7.29 o                         
   2   8   9       1337.02       1390.43        17.97 o                         
   3   8   9       1775.20       1687.87        21.07 o                         
   4   8   9        896.18        819.85        14.12 o                         
   5   8   9       2279.43       2243.46        24.49 o                         
   6   8   9        101.36        131.08         8.41 o                         
   7   8   9        228.20        220.48        10.77 o                         
   8   8   9        231.03        270.05        13.44 o                         
  -9   9   9        466.81        563.04        25.64 o                         
  -8   9   9        165.78        160.85        10.41 o                         
  -7   9   9        156.38        134.05         9.95 o                         
  -6   9   9       1547.73       1434.82        23.57 o                         
  -5   9   9        129.49        142.99         9.59 o                         
  -4   9   9       1113.44       1120.14        17.87 o                         
  -3   9   9        571.98        538.53        13.74 o                         
  -2   9   9         59.07         58.64         6.51 o                         
  -1   9   9        148.08        177.09         8.87 o                         
   0   9   9        220.46        204.92         8.49 o                         
   1   9   9        142.21        165.70         8.73 o                         
   2   9   9         56.50         39.89         5.77 o                         
   3   9   9        560.83        504.06        11.47 o                         
   4   9   9       1108.63       1151.62        17.04 o                         
   5   9   9        124.72        130.66         8.16 o                         
   6   9   9       1559.34       1489.96        22.73 o                         
   7   9   9        151.52        133.37         9.51 o                         
   8   9   9        165.02        178.98        10.35 o                         
   9   9   9        441.41        469.20        24.23 o                         
   0   0  10        654.26        679.44        15.56 o                         
   1   0  10       5090.24       4952.56        38.10 o                         
   2   0  10        138.05        174.81         6.92 o                         
   3   0  10        331.37        308.62        10.27 o                         
   4   0  10       3003.80       2845.40        32.44 o                         
   5   0  10        362.92        275.32         8.17 o                         
   6   0  10          3.19          4.29         4.56 o                         
   7   0  10         42.58         30.19         5.08 o                         
   8   0  10         40.36         30.67         5.07 o                         
   9   0  10          2.72          8.18         4.86 o                         
  -9   1  10       2802.09       2849.70        36.92 o                         
  -8   1  10       1581.03       1608.00        20.06 o                         
  -7   1  10        801.66        831.80        13.05 o                         
  -6   1  10       9555.68       9393.69        64.04 o                         
  -5   1  10        898.59        834.03        13.75 o                         
  -4   1  10       2833.80       2854.93        27.17 o                         
  -3   1  10       1476.28       1455.37        16.64 o                         
  -2   1  10       2308.10       2310.93        23.46 o                         
  -1   1  10        830.17        825.99        11.85 o                         
   0   1  10       5532.10       5530.08        42.16 o                         
   1   1  10        810.63        806.98        12.87 o                         
   2   1  10       2303.19       2318.58        24.06 o                         
   3   1  10       1531.91       1505.27        18.38 o                         
   4   1  10       2807.11       2836.80        24.03 o                         
   5   1  10        870.07        821.25        12.29 o                         
   6   1  10       9380.68       9202.88        58.35 o                         
   7   1  10        808.34        838.83        13.03 o                         
   8   1  10       1561.36       1536.99        18.74 o                         
   9   1  10       2788.87       2772.58        30.01 o                         
  -9   2  10        468.47        547.74        14.09 o                         
  -8   2  10        129.75        142.49         8.11 o                         
  -7   2  10       4260.09       4126.58        33.50 o                         
  -6   2  10        605.42        594.23        12.19 o                         
  -5   2  10        371.39        367.48         9.31 o                         
  -4   2  10       1541.69       1498.07        17.60 o                         
  -3   2  10        477.04        431.11         9.80 o                         
  -2   2  10       1917.35       1783.89        19.15 o                         
  -1   2  10        683.91        750.08        12.34 o                         
   0   2  10          6.98          9.56         4.20 o                         
   1   2  10        678.51        750.88        12.03 o                         
   2   2  10       1904.73       1790.09        19.33 o                         
   3   2  10        478.02        425.82         8.68 o                         
   4   2  10       1564.38       1558.18        17.06 o                         
   5   2  10        377.20        379.97         9.42 o                         
   6   2  10        609.66        601.60        11.40 o                         
   7   2  10       4346.67       4253.61        33.38 o                         
   8   2  10        131.14        140.32         7.27 o                         
   9   2  10        482.26        534.60        12.08 o                         
  -9   3  10       1781.90       1842.87        25.63 o                         
  -8   3  10        425.68        414.46        10.72 o                         
  -7   3  10       1810.03       1730.47        21.42 o                         
  -6   3  10        956.07        920.00        15.16 o                         
  -5   3  10        228.60        231.10         8.45 o                         
  -4   3  10       1758.46       1722.15        19.47 o                         
  -3   3  10       2500.24       2366.23        24.27 o                         
  -2   3  10       2002.66       1927.31        19.41 o                         
  -1   3  10       2768.03       2590.69        24.64 o                         
   0   3  10       1028.21        946.48        13.32 o                         
   1   3  10       2769.78       2659.09        23.40 o                         
   2   3  10       2004.42       1941.87        19.05 o                         
   3   3  10       2462.22       2362.67        22.15 o                         
   4   3  10       1749.45       1727.17        18.49 o                         
   5   3  10        224.59        233.49         8.11 o                         
   6   3  10        965.87        928.71        13.97 o                         
   7   3  10       1833.21       1773.44        20.57 o                         
   8   3  10        434.31        441.48        11.24 o                         
   9   3  10       1776.32       1829.48        23.01 o                         
  -9   4  10       1045.34        962.45        17.51 o                         
  -8   4  10       1350.20       1338.30        21.64 o                         
  -7   4  10        834.32        812.33        14.72 o                         
  -6   4  10        146.26        164.84         8.33 o                         
  -5   4  10        677.50        666.45        12.45 o                         
  -4   4  10        977.82        966.87        15.25 o                         
  -3   4  10       1147.61       1122.55        16.36 o                         
  -2   4  10         88.04         83.78         6.56 o                         
  -1   4  10        560.56        603.54        10.77 o                         
   0   4  10         88.58         75.93         6.25 o                         
   1   4  10        560.94        615.48        10.27 o                         
   2   4  10         88.45         75.20         5.57 o                         
   3   4  10       1154.81       1174.06        14.73 o                         
   4   4  10        925.81        893.95        13.21 o                         
   5   4  10        697.99        694.31        12.10 o                         
   6   4  10        146.68        165.30         7.54 o                         
   7   4  10        846.99        814.88        13.35 o                         
   8   4  10       1306.24       1338.33        19.65 o                         
   9   4  10       1085.88       1053.71        17.48 o                         
  -9   5  10       1375.66       1420.16        22.61 o                         
  -8   5  10       1059.56       1038.29        18.84 o                         
  -7   5  10       4086.60       3954.10        36.69 o                         
  -6   5  10       1961.56       1879.05        22.83 o                         
  -5   5  10       2281.22       2218.14        24.79 o                         
  -4   5  10         71.91         84.10         6.94 o                         
  -3   5  10       2634.43       2707.67        27.38 o                         
  -2   5  10       1170.98       1189.43        16.93 o                         
  -1   5  10        904.43        904.95        13.23 o                         
   0   5  10         16.53         54.27         5.17 o                         
   1   5  10        913.43        930.84        14.86 o                         
   2   5  10       1180.30       1186.93        16.30 o                         
   3   5  10       2565.52       2605.55        24.51 o                         
   4   5  10         77.07         81.79         6.37 o                         
   5   5  10       2308.17       2277.43        23.58 o                         
   6   5  10       1993.09       1927.85        21.26 o                         
   7   5  10       4110.42       4018.76        35.47 o                         
   8   5  10       1047.90       1060.68        16.94 o                         
   9   5  10       1366.79       1378.76        20.88 o                         
  -9   6  10         13.55         12.37         6.10 o                         
  -8   6  10        107.19         97.68         8.85 o                         
  -7   6  10        563.45        604.45        14.34 o                         
  -6   6  10       1395.99       1350.78        19.35 o                         
  -5   6  10        455.87        418.33        11.32 o                         
  -4   6  10       1824.56       1887.39        22.02 o                         
  -3   6  10       5479.88       5246.42        42.20 o                         
  -2   6  10        231.73        219.94         8.63 o                         
  -1   6  10        737.61        721.17        12.79 o                         
   0   6  10        166.67        195.33         8.22 o                         
   1   6  10        746.23        710.92        13.12 o                         
   2   6  10        230.12        242.66         9.34 o                         
   3   6  10       5564.97       5348.30        40.75 o                         
   4   6  10       1771.98       1815.96        19.98 o                         
   5   6  10        445.66        394.10        10.03 o                         
   6   6  10       1394.26       1329.71        17.54 o                         
   7   6  10        574.82        624.84        13.68 o                         
   8   6  10        108.24         79.34         8.41 o                         
   9   6  10         11.04         -1.53         5.72 o                         
  -9   7  10       2670.90       2589.02        32.72 o                         
  -8   7  10        953.52        946.11        21.11 o                         
  -7   7  10        846.67        868.78        20.38 o                         
  -6   7  10       1515.21       1447.43        21.73 o                         
  -5   7  10       2457.84       2337.67        31.66 o                         
  -4   7  10       1511.73       1493.68        19.00 o                         
  -3   7  10       1227.78       1281.76        17.38 o                         
  -2   7  10       3843.98       3807.22        34.32 o                         
  -1   7  10       2128.12       2010.33        22.07 o                         
   0   7  10       2623.69       2487.19        25.90 o                         
   1   7  10       2131.52       1973.32        24.36 o                         
   2   7  10       3843.92       3779.88        34.43 o                         
   3   7  10       1219.49       1257.67        18.26 o                         
   4   7  10       1493.61       1449.69        19.02 o                         
   5   7  10       2506.31       2351.63        25.43 o                         
   6   7  10       1486.67       1467.33        19.58 o                         
   7   7  10        852.98        919.66        16.22 o                         
   8   7  10        952.03        993.90        18.46 o                         
   9   7  10       2610.14       2493.35        30.42 o                         
  -9   8  10         34.50         33.22         7.60 o                         
  -8   8  10        347.94        332.99        13.13 o                         
  -7   8  10        343.00        351.29        11.61 o                         
  -6   8  10         71.23         55.51         7.31 o                         
  -5   8  10        397.78        408.82        11.87 o                         
  -4   8  10        236.59        232.92        10.19 o                         
  -3   8  10        501.06        541.55        12.62 o                         
  -2   8  10        922.63        929.50        16.12 o                         
  -1   8  10        654.32        678.22        12.51 o                         
   0   8  10        675.90        614.74        12.61 o                         
   1   8  10        638.83        651.62        13.69 o                         
   2   8  10        912.07        940.96        15.86 o                         
   3   8  10        521.43        553.55        12.62 o                         
   4   8  10        241.24        233.61        10.00 o                         
   5   8  10        399.73        425.44        11.54 o                         
   6   8  10         73.76         65.82         7.31 o                         
   7   8  10        331.34        347.65        11.88 o                         
   8   8  10        346.96        345.43        12.16 o                         
   9   8  10         31.84         34.93         7.39 o                         
  -9   9  10        100.39        128.55         9.87 o                         
  -8   9  10        369.93        355.09        13.56 o                         
  -7   9  10       1144.56       1145.94        20.48 o                         
  -6   9  10        537.35        527.65        14.74 o                         
  -5   9  10        540.79        539.11        14.16 o                         
  -4   9  10       1248.94       1264.47        21.41 o                         
  -3   9  10        222.18        223.65        10.81 o                         
  -2   9  10       1902.91       1773.80        23.03 o                         
  -1   9  10        326.86        309.93        10.57 o                         
   0   9  10         37.66         34.54         5.90 o                         
   1   9  10        334.77        316.44        10.97 o                         
   2   9  10       1903.88       1838.00        23.06 o                         
   3   9  10        218.71        242.35        10.17 o                         
   4   9  10       1250.47       1301.42        19.62 o                         
   5   9  10        564.33        548.92        15.72 o                         
   6   9  10        519.54        496.15        14.02 o                         
   7   9  10       1161.92       1147.02        20.26 o                         
   8   9  10        372.47        361.10        12.97 o                         
   9   9  10        100.28        118.15         9.49 o                         
 -10  10  10         53.91         40.00        13.23 o                         
  -9  10  10          6.88         20.84         7.24 o                         
  -8  10  10       1000.17       1031.42        21.16 o                         
  -7  10  10        649.34        692.42        17.36 o                         
  -6  10  10        420.38        430.01        14.02 o                         
  -5  10  10        594.14        569.77        20.50 o                         
  -4  10  10         67.33         69.24         8.27 o                         
  -3  10  10        130.60        144.36         9.73 o                         
  -2  10  10        750.06        748.84        16.04 o                         
  -1  10  10        861.71        878.35        16.28 o                         
   0  10  10        961.65        926.38        16.68 o                         
   1  10  10        870.60        914.41        17.07 o                         
   2  10  10        768.07        755.71        15.68 o                         
   3  10  10        130.74        140.62         9.44 o                         
   4  10  10         57.27         65.86         7.69 o                         
   5  10  10        594.15        567.11        15.18 o                         
   6  10  10        431.49        453.09        14.60 o                         
   7  10  10        625.83        653.24        16.24 o                         
   8  10  10       1006.40       1028.05        20.14 o                         
   9  10  10          6.30         18.84         7.05 o                         
  10  10  10         48.84         37.75        12.81 o                         
   1   0  11       8249.62       7958.93        56.29 o                         
   2   0  11       1589.26       1559.82        19.59 o                         
   3   0  11       1046.14       1040.56        17.07 o                         
   4   0  11       1274.67       1297.84        21.24 o                         
   5   0  11         91.13         97.57         9.68 o                         
   6   0  11       2884.73       2940.05        31.15 o                         
   7   0  11       2744.14       2653.99        27.87 o                         
   8   0  11         94.53         76.36         6.90 o                         
   9   0  11          0.09         -2.02         5.24 o                         
  10   0  11        127.72        122.84         9.48 o                         
 -10   1  11       3037.57       3108.35        34.08 o                         
  -9   1  11        269.16        278.43        10.90 o                         
  -8   1  11       3056.52       3025.37        30.39 o                         
  -7   1  11        392.88        403.20        10.66 o                         
  -6   1  11       1375.89       1412.06        18.72 o                         
  -5   1  11       2232.17       2184.20        24.74 o                         
  -4   1  11       3323.55       3232.32        33.94 o                         
  -3   1  11        647.46        572.90        12.71 o                         
  -2   1  11       1924.37       1862.15        20.18 o                         
  -1   1  11        338.97        318.62         8.34 o                         
   0   1  11        628.89        666.02        12.25 o                         
   1   1  11        342.79        314.08         9.57 o                         
   2   1  11       1930.22       1829.43        23.53 o                         
   3   1  11        631.54        574.42        15.08 o                         
   4   1  11       3358.18       3365.07        33.64 o                         
   5   1  11       2138.97       2083.89        23.81 o                         
   6   1  11       1387.46       1404.19        21.11 o                         
   7   1  11        410.47        424.17        11.19 o                         
   8   1  11       2986.78       2990.67        29.61 o                         
   9   1  11        257.30        254.89        11.15 o                         
  10   1  11       2999.04       3084.32        34.09 o                         
 -10   2  11        195.09        222.76        12.06 o                         
  -9   2  11        378.76        372.87        12.33 o                         
  -8   2  11       1320.53       1302.20        18.94 o                         
  -7   2  11       1336.39       1341.65        18.46 o                         
  -6   2  11        436.67        436.51        10.84 o                         
  -5   2  11        700.96        654.49        12.09 o                         
  -4   2  11        996.82        985.37        16.33 o                         
  -3   2  11       1123.74       1078.15        16.40 o                         
  -2   2  11       3679.61       3558.92        32.81 o                         
  -1   2  11        751.27        723.35        12.37 o                         
   0   2  11         39.23         49.18         5.66 o                         
   1   2  11        776.50        762.96        12.82 o                         
   2   2  11       3792.90       3685.14        31.54 o                         
   3   2  11       1118.08       1055.81        15.34 o                         
   4   2  11       1049.82       1035.05        15.84 o                         
   5   2  11        705.64        686.82        13.65 o                         
   6   2  11        442.69        475.47        11.19 o                         
   7   2  11       1379.74       1393.10        18.67 o                         
   8   2  11       1319.18       1315.00        19.33 o                         
   9   2  11        370.70        372.75        12.50 o                         
  10   2  11        194.16        188.77        11.18 o                         
 -10   3  11        256.68        276.73        12.19 o                         
  -9   3  11        445.37        490.36        13.53 o                         
  -8   3  11        356.64        352.78        11.67 o                         
  -7   3  11       1467.83       1468.21        20.12 o                         
  -6   3  11       1959.84       1975.21        23.35 o                         
  -5   3  11       4296.03       4326.94        36.34 o                         
  -4   3  11        109.15        154.82         8.14 o                         
  -3   3  11         26.99         20.21         5.69 o                         
  -2   3  11       1515.28       1332.36        18.61 o                         
  -1   3  11        671.94        706.55        14.32 o                         
   0   3  11       3643.74       3508.39        31.75 o                         
   1   3  11        655.21        706.83        12.37 o                         
   2   3  11       1496.34       1352.61        18.21 o                         
   3   3  11         28.58         25.79         5.39 o                         
   4   3  11        111.42        148.64         7.85 o                         
   5   3  11       4324.05       4337.16        38.58 o                         
   6   3  11       1893.02       1929.08        22.60 o                         
   7   3  11       1461.31       1449.79        18.49 o                         
   8   3  11        358.13        353.01        10.67 o                         
   9   3  11        444.49        463.80        13.04 o                         
  10   3  11        264.35        288.18        12.24 o                         
 -10   4  11        608.35        572.18        16.14 o                         
  -9   4  11        479.11        467.70        14.01 o                         
  -8   4  11        693.56        687.67        15.03 o                         
  -7   4  11        390.79        449.02        11.74 o                         
  -6   4  11        139.02        142.79         8.62 o                         
  -5   4  11         60.75         54.18         6.12 o                         
  -4   4  11        346.56        291.79        10.04 o                         
  -3   4  11       1121.77       1038.30        16.43 o                         
  -2   4  11       2927.68       2817.42        30.00 o                         
  -1   4  11         59.63         53.65         6.02 o                         
   0   4  11        531.81        523.33        11.96 o                         
   1   4  11         55.88         39.48         5.73 o                         
   2   4  11       2903.72       2765.78        29.00 o                         
   3   4  11       1092.85       1004.65        15.58 o                         
   4   4  11        326.66        293.06         9.56 o                         
   5   4  11         61.37         55.78         6.34 o                         
   6   4  11        130.81        141.41         7.72 o                         
   7   4  11        408.92        477.14        11.51 o                         
   8   4  11        700.81        667.49        15.56 o                         
   9   4  11        482.81        455.92        12.45 o                         
  10   4  11        619.47        607.27        17.87 o                         
 -10   5  11       2383.35       2317.57        32.40 o                         
  -9   5  11        886.55        974.94        25.09 o                         
  -8   5  11       1460.39       1497.93        23.92 o                         
  -7   5  11        605.84        546.22        13.01 o                         
  -6   5  11       1698.55       1712.73        22.86 o                         
  -5   5  11        659.44        586.52        13.81 o                         
  -4   5  11       2173.60       2179.85        24.68 o                         
  -3   5  11       2267.87       2118.82        24.16 o                         
  -2   5  11       2123.56       2070.01        23.08 o                         
  -1   5  11        150.96        142.38         7.99 o                         
   0   5  11        347.88        339.33        10.43 o                         
   1   5  11        146.86        122.42         8.01 o                         
   2   5  11       2082.55       1948.68        24.04 o                         
   3   5  11       2278.48       2127.80        24.53 o                         
   4   5  11       2150.56       2162.72        25.01 o                         
   5   5  11        658.62        574.37        12.13 o                         
   6   5  11       1658.30       1680.15        20.70 o                         
   7   5  11        634.97        574.86        12.89 o                         
   8   5  11       1483.03       1508.41        21.25 o                         
   9   5  11        899.54       1019.72        18.75 o                         
  10   5  11       2388.49       2470.61        32.74 o                         
 -10   6  11        750.27        780.00        19.86 o                         
  -9   6  11        935.85        946.73        19.46 o                         
  -8   6  11        850.29        820.19        18.23 o                         
  -7   6  11        677.86        672.75        15.19 o                         
  -6   6  11        965.64        951.98        19.41 o                         
  -5   6  11        105.47        113.02         8.32 o                         
  -4   6  11        446.53        424.14        11.32 o                         
  -3   6  11       2325.95       2227.74        26.03 o                         
  -2   6  11        161.99        181.46         8.84 o                         
  -1   6  11       2423.21       2159.50        24.65 o                         
   0   6  11        108.57        132.09         8.17 o                         
   1   6  11       2413.02       2162.59        24.04 o                         
   2   6  11        161.58        190.17         9.85 o                         
   3   6  11       2315.21       2220.71        26.43 o                         
   4   6  11        451.49        432.81        11.62 o                         
   5   6  11        130.24        154.53         8.80 o                         
   6   6  11        979.55        973.50        16.72 o                         
   7   6  11        661.49        711.66        14.87 o                         
   8   6  11        875.37        932.37        17.98 o                         
   9   6  11        912.79        932.51        18.84 o                         
  10   6  11        753.81        811.50        18.99 o                         
 -10   7  11       1422.28       1402.32        25.56 o                         
  -9   7  11       1078.19        980.90        20.17 o                         
  -8   7  11       1766.24       1721.46        26.90 o                         
  -7   7  11         33.13         50.64         7.52 o                         
  -6   7  11        797.08        765.73        16.85 o                         
  -5   7  11        725.59        755.21        15.95 o                         
  -4   7  11       1539.19       1438.64        20.01 o                         
  -3   7  11          5.86          7.08         4.96 o                         
  -2   7  11         29.65         23.50         5.49 o                         
  -1   7  11        221.72        264.41         9.83 o                         
   0   7  11        121.59        137.22         8.16 o                         
   1   7  11        204.29        258.88        10.33 o                         
   2   7  11         26.10         17.03         5.44 o                         
   3   7  11          8.56          3.52         5.06 o                         
   4   7  11       1535.91       1430.20        20.32 o                         
   5   7  11        693.63        732.76        15.02 o                         
   6   7  11        764.58        751.58        16.71 o                         
   7   7  11         33.41         38.53         6.69 o                         
   8   7  11       1752.01       1758.13        25.08 o                         
   9   7  11       1098.06       1075.37        20.05 o                         
  10   7  11       1437.09       1516.59        26.12 o                         
 -10   8  11        136.71        117.54        10.74 o                         
  -9   8  11        116.90        127.35        10.42 o                         
  -8   8  11       1579.44       1618.58        26.58 o                         
  -7   8  11       1650.50       1597.02        24.32 o                         
  -6   8  11        221.72        271.76        11.61 o                         
  -5   8  11        375.32        352.63        11.78 o                         
  -4   8  11        275.20        283.10        11.83 o                         
  -3   8  11       1119.63       1041.46        17.22 o                         
  -2   8  11         47.17         51.49         6.70 o                         
  -1   8  11        247.41        229.66         9.92 o                         
   0   8  11        623.19        664.16        13.73 o                         
   1   8  11        237.41        221.89         9.89 o                         
   2   8  11         53.34         48.73         6.38 o                         
   3   8  11       1098.73       1054.50        17.24 o                         
   4   8  11        262.01        255.40        10.52 o                         
   5   8  11        382.58        391.33        11.95 o                         
   6   8  11        238.08        264.05        12.15 o                         
   7   8  11       1632.50       1633.39        24.41 o                         
   8   8  11       1581.11       1613.19        25.77 o                         
   9   8  11        107.79        103.68         9.55 o                         
  10   8  11        133.13        106.99         9.89 o                         
 -10   9  11        312.49        312.53        14.03 o                         
  -9   9  11        601.37        633.19        21.30 o                         
  -8   9  11        560.33        535.49        15.77 o                         
  -7   9  11        816.41        880.57        18.52 o                         
  -6   9  11         38.62         59.83         8.27 o                         
  -5   9  11       2443.87       2389.69        30.36 o                         
  -4   9  11        392.20        412.14        14.52 o                         
  -3   9  11        391.44        398.67        12.77 o                         
  -2   9  11          9.43          6.10         6.16 o                         
  -1   9  11        664.11        587.50        13.68 o                         
   0   9  11       3345.48       3491.08        34.67 o                         
   1   9  11        670.01        589.40        13.80 o                         
   2   9  11          9.32         16.66         5.62 o                         
   3   9  11        393.97        370.94        11.67 o                         
   4   9  11        397.99        433.87        12.44 o                         
   5   9  11       2437.86       2397.68        31.79 o                         
   6   9  11         29.91         30.56         7.52 o                         
   7   9  11        799.97        850.79        19.01 o                         
   8   9  11        582.05        597.89        16.28 o                         
   9   9  11        601.85        647.43        18.47 o                         
  10   9  11        300.62        301.71        14.34 o                         
 -10  10  11        200.78        204.06        13.57 o                         
  -9  10  11        425.13        459.89        15.43 o                         
  -8  10  11       1361.41       1345.12        24.88 o                         
  -7  10  11        121.80        118.32        10.94 o                         
  -6  10  11        112.40        118.80         9.96 o                         
  -5  10  11        424.99        428.05        14.90 o                         
  -4  10  11        200.70        248.89        12.73 o                         
  -3  10  11         75.89         66.35         8.48 o                         
  -2  10  11        343.55        351.18        12.54 o                         
  -1  10  11       1455.80       1401.63        21.43 o                         
   0  10  11        180.68        195.53        10.51 o                         
   1  10  11       1471.52       1406.53        21.71 o                         
   2  10  11        345.25        334.96        12.77 o                         
   3  10  11         73.43         58.09         8.16 o                         
   4  10  11        193.98        217.66        11.55 o                         
   5  10  11        428.43        420.47        14.44 o                         
   6  10  11        118.05        106.82        10.58 o                         
   7  10  11        123.95        124.41        10.91 o                         
   8  10  11       1386.86       1422.38        25.00 o                         
   9  10  11        417.15        459.66        15.59 o                         
  10  10  11        203.10        195.68        13.24 o                         
 -11  11  11        929.35       1060.26        43.20 o                         
 -10  11  11        398.28        429.65        16.47 o                         
  -9  11  11        901.87        891.24        22.32 o                         
  -8  11  11        507.92        547.03        17.73 o                         
  -7  11  11        683.50        677.87        18.13 o                         
  -6  11  11        651.79        625.16        17.88 o                         
  -5  11  11       1509.86       1575.00        28.66 o                         
  -4  11  11        109.31         95.08         9.75 o                         
  -3  11  11          3.77          5.70         6.54 o                         
  -2  11  11        713.70        702.24        16.36 o                         
  -1  11  11        700.76        705.30        16.29 o                         
   0  11  11        328.42        337.74        13.68 o                         
   1  11  11        699.91        700.62        16.88 o                         
   2  11  11        704.66        717.20        23.00 o                         
   3  11  11          3.12          3.41         6.12 o                         
   4  11  11        110.68        101.29        10.67 o                         
   5  11  11       1501.97       1649.41        28.10 o                         
   6  11  11        634.99        665.19        20.17 o                         
   7  11  11        689.91        703.63        22.69 o                         
   8  11  11        502.87        567.08        17.93 o                         
   9  11  11        900.58        911.21        21.03 o                         
  10  11  11        399.97        439.92        19.81 o                         
  11  11  11        924.61       1058.35        58.12 o                         
   0   0  12       1888.06       1767.54        32.67 o                         
   1   0  12         40.10         15.11         5.65 o                         
   2   0  12       1883.89       1977.36        24.81 o                         
   3   0  12         49.58         37.27         6.59 o                         
   4   0  12        381.66        331.11        12.12 o                         
   5   0  12          3.21          0.33         5.70 o                         
   6   0  12        606.31        571.87        16.16 o                         
   7   0  12       1176.00       1087.74        19.46 o                         
   8   0  12        426.67        446.99        13.17 o                         
   9   0  12         79.78         77.49         9.76 o                         
  10   0  12       1933.68       2026.24        31.07 o                         
  11   0  12         77.82         71.94        10.17 o                         
 -11   1  12        206.96        208.16        13.74 o                         
 -10   1  12        251.32        211.42        13.20 o                         
  -9   1  12        218.69        234.09        13.03 o                         
  -8   1  12       1356.04       1336.23        22.49 o                         
  -7   1  12        428.55        450.95        14.56 o                         
  -6   1  12       3148.85       3082.15        35.60 o                         
  -5   1  12       2035.27       1979.13        27.09 o                         
  -4   1  12       4814.46       4904.69        45.55 o                         
  -3   1  12        310.30        330.08        11.59 o                         
  -2   1  12       6111.53       6066.62        55.93 o                         
  -1   1  12       5351.68       5186.97        48.12 o                         
   0   1  12       8655.18       8468.88        65.69 o                         
   1   1  12       5380.95       5238.28        49.98 o                         
   2   1  12       6018.85       6063.24        52.35 o                         
   3   1  12        325.72        346.33        10.53 o                         
   4   1  12       4708.09       4762.80        44.79 o                         
   5   1  12       2014.22       1942.50        27.37 o                         
   6   1  12       3075.07       2993.03        33.12 o                         
   7   1  12        410.82        452.44        13.30 o                         
   8   1  12       1315.12       1311.40        26.10 o                         
   9   1  12        222.82        217.45        12.73 o                         
  10   1  12        229.55        198.37        12.58 o                         
  11   1  12        197.27        216.09        14.84 o                         
 -11   2  12        404.11        418.17        15.95 o                         
 -10   2  12         52.46         39.27         9.02 o                         
  -9   2  12       1754.80       1742.54        28.89 o                         
  -8   2  12        162.91        159.52        11.97 o                         
  -7   2  12        734.81        737.93        23.84 o                         
  -6   2  12        513.21        500.12        14.20 o                         
  -5   2  12       1059.87       1018.43        19.26 o                         
  -4   2  12        385.46        405.05        11.97 o                         
  -3   2  12        730.82        662.68        13.42 o                         
  -2   2  12       1201.04       1093.58        17.05 o                         
  -1   2  12       3209.05       3132.51        31.06 o                         
   0   2  12       2827.08       2631.08        25.99 o                         
   1   2  12       3236.57       3185.08        29.31 o                         
   2   2  12       1175.41       1055.13        16.04 o                         
   3   2  12        746.20        670.04        13.67 o                         
   4   2  12        390.50        393.21        11.50 o                         
   5   2  12       1030.61       1024.31        19.58 o                         
   6   2  12        543.68        536.16        15.07 o                         
   7   2  12        744.73        730.69        16.09 o                         
   8   2  12        173.86        151.74        10.63 o                         
   9   2  12       1751.51       1722.33        27.75 o                         
  10   2  12         51.86         28.02         7.96 o                         
  11   2  12        386.55        390.53        16.13 o                         
 -11   3  12        188.36        207.53        14.31 o                         
 -10   3  12        905.94        894.02        24.72 o                         
  -9   3  12        905.93        870.96        20.64 o                         
  -8   3  12       1549.70       1535.42        25.35 o                         
  -7   3  12         40.26         22.22         6.91 o                         
  -6   3  12         38.83         33.02         6.24 o                         
  -5   3  12         41.04         36.18         6.55 o                         
  -4   3  12        282.56        322.94        10.70 o                         
  -3   3  12        208.82        209.60         9.60 o                         
  -2   3  12       3630.57       3653.66        34.62 o                         
  -1   3  12        904.51        936.44        16.00 o                         
   0   3  12        460.73        423.05        11.72 o                         
   1   3  12        891.72        923.47        15.25 o                         
   2   3  12       3616.16       3706.36        34.09 o                         
   3   3  12        212.25        197.60         9.15 o                         
   4   3  12        282.08        324.63        10.39 o                         
   5   3  12         30.64         30.03         6.20 o                         
   6   3  12         36.34         35.45         6.65 o                         
   7   3  12         42.59         36.85         6.93 o                         
   8   3  12       1542.19       1535.78        24.58 o                         
   9   3  12        892.34        844.20        19.75 o                         
  10   3  12        898.43        858.89        24.02 o                         
  11   3  12        187.45        200.53        13.56 o                         
 -11   4  12         23.76         33.00         8.97 o                         
 -10   4  12        341.58        319.53        15.00 o                         
  -9   4  12        182.55        219.84        16.92 o                         
  -8   4  12        445.59        496.86        15.22 o                         
  -7   4  12       1374.37       1308.81        21.70 o                         
  -6   4  12        253.46        254.91        11.34 o                         
  -5   4  12        600.23        564.80        14.22 o                         
  -4   4  12        397.08        394.34        11.68 o                         
  -3   4  12        752.79        712.72        14.37 o                         
  -2   4  12        215.28        254.27        10.25 o                         
  -1   4  12        217.60        218.62        10.11 o                         
   0   4  12        637.20        639.30        14.29 o                         
   1   4  12        220.58        246.34        10.61 o                         
   2   4  12        232.27        253.38        10.15 o                         
   3   4  12        741.21        708.55        13.67 o                         
   4   4  12        395.45        375.80        11.10 o                         
   5   4  12        598.99        583.85        13.36 o                         
   6   4  12        244.85        255.95        11.03 o                         
   7   4  12       1338.65       1288.15        22.33 o                         
   8   4  12        453.28        473.47        14.66 o                         
   9   4  12        172.23        189.41        11.94 o                         
  10   4  12        347.74        313.74        14.59 o                         
  11   4  12         30.49         30.00         8.53 o                         
 -11   5  12        326.44        393.00        17.20 o                         
 -10   5  12        806.13        807.11        20.42 o                         
  -9   5  12       2245.77       2227.52        33.22 o                         
  -8   5  12        231.85        241.78        13.81 o                         
  -7   5  12         55.82         34.89         7.14 o                         
  -6   5  12        535.52        546.70        14.42 o                         
  -5   5  12        487.64        510.81        13.83 o                         
  -4   5  12       3555.36       3277.72        35.67 o                         
  -3   5  12       1954.81       1945.83        24.31 o                         
  -2   5  12       2420.30       2449.02        28.82 o                         
  -1   5  12       2538.16       2379.57        28.36 o                         
   0   5  12       5135.92       4828.36        46.32 o                         
   1   5  12       2535.19       2361.97        28.38 o                         
   2   5  12       2425.46       2516.71        28.73 o                         
   3   5  12       1948.89       1951.01        24.66 o                         
   4   5  12       3625.51       3386.77        33.76 o                         
   5   5  12        503.62        542.62        13.62 o                         
   6   5  12        540.68        595.92        18.32 o                         
   7   5  12         55.01         43.81         7.83 o                         
   8   5  12        228.33        242.39        13.47 o                         
   9   5  12       2244.54       2292.52        34.28 o                         
  10   5  12        830.29        784.24        21.92 o                         
  11   5  12        329.01        364.66        17.81 o                         
 -11   6  12        394.79        417.47        17.24 o                         
 -10   6  12        193.45        202.54        13.57 o                         
  -9   6  12        391.05        378.00        15.46 o                         
  -8   6  12         90.54         96.77        10.07 o                         
  -7   6  12        304.75        322.80        13.52 o                         
  -6   6  12        911.72        897.81        20.10 o                         
  -5   6  12        545.42        523.91        14.15 o                         
  -4   6  12        613.80        677.21        15.60 o                         
  -3   6  12        762.95        698.44        15.43 o                         
  -2   6  12        128.97        135.14         9.27 o                         
  -1   6  12         97.38         61.64         7.38 o                         
   0   6  12          2.17         -4.98         4.98 o                         
   1   6  12        100.95         75.00         8.12 o                         
   2   6  12        128.41        137.13         9.19 o                         
   3   6  12        771.13        708.06        15.34 o                         
   4   6  12        643.71        679.73        14.66 o                         
   5   6  12        531.83        511.90        13.65 o                         
   6   6  12        920.25        933.57        19.63 o                         
   7   6  12        303.78        325.85        13.58 o                         
   8   6  12         90.59        111.83        11.40 o                         
   9   6  12        401.07        442.48        16.74 o                         
  10   6  12        187.80        159.27        13.71 o                         
  11   6  12        408.01        430.73        18.61 o                         
 -11   7  12        367.96        348.82        16.68 o                         
 -10   7  12        126.69        150.23        12.38 o                         
  -9   7  12          3.81         -6.27         6.27 o                         
  -8   7  12       2331.34       2231.46        33.12 o                         
  -7   7  12        518.49        482.90        15.63 o                         
  -6   7  12       2633.80       2533.75        33.51 o                         
  -5   7  12        724.14        716.23        20.97 o                         
  -4   7  12       3271.20       3216.07        37.42 o                         
  -3   7  12        409.89        381.31        13.51 o                         
  -2   7  12       4422.56       4306.85        42.86 o                         
  -1   7  12        461.36        483.17        13.11 o                         
   0   7  12       5264.55       5100.41        45.60 o                         
   1   7  12        462.18        492.11        13.26 o                         
   2   7  12       4434.90       4410.06        41.80 o                         
   3   7  12        421.21        377.15        12.26 o                         
   4   7  12       3258.05       3201.92        34.77 o                         
   5   7  12        764.72        771.88        17.25 o                         
   6   7  12       2632.32       2503.52        33.03 o                         
   7   7  12        537.93        509.60        15.92 o                         
   8   7  12       2345.05       2229.68        33.24 o                         
   9   7  12          4.93          2.04         7.31 o                         
  10   7  12        117.32        117.64        12.73 o                         
  11   7  12        379.54        383.35        19.69 o                         
 -11   8  12        990.51       1054.12        25.04 o                         
 -10   8  12         25.25          0.15         7.80 o                         
  -9   8  12        462.90        448.45        16.66 o                         
  -8   8  12        336.74        384.46        16.42 o                         
  -7   8  12       1235.39       1315.81        24.21 o                         
  -6   8  12          4.23          8.67         6.80 o                         
  -5   8  12        282.20        283.01        13.58 o                         
  -4   8  12        746.30        761.79        18.35 o                         
  -3   8  12        173.14        178.28        11.20 o                         
  -2   8  12          5.49          4.08         5.92 o                         
  -1   8  12       2467.56       2293.01        28.58 o                         
   0   8  12        467.55        461.06        12.95 o                         
   1   8  12       2505.35       2335.45        29.10 o                         
   2   8  12          6.98          5.16         5.64 o                         
   3   8  12        171.66        175.10        10.08 o                         
   4   8  12        766.13        824.15        16.87 o                         
   5   8  12        279.68        269.94        12.57 o                         
   6   8  12          5.67         -3.10         6.40 o                         
   7   8  12       1228.61       1298.85        25.54 o                         
   8   8  12        328.65        362.29        15.91 o                         
   9   8  12        460.62        468.53        16.67 o                         
  10   8  12         28.12         10.17         8.95 o                         
  11   8  12        964.20       1024.06        27.81 o                         
 -11   9  12        156.69        123.29        12.44 o                         
 -10   9  12        186.27        188.15        13.45 o                         
  -9   9  12        129.45        111.71        11.19 o                         
  -8   9  12         89.67        101.52        10.92 o                         
  -7   9  12         21.58         12.08         7.20 o                         
  -6   9  12       1239.12       1299.02        23.54 o                         
  -5   9  12          3.41          8.09         6.54 o                         
  -4   9  12       1831.10       1792.44        27.58 o                         
  -3   9  12         67.16         59.30         8.23 o                         
  -2   9  12        565.40        565.12        14.97 o                         
  -1   9  12        757.67        724.82        15.92 o                         
   0   9  12       2034.53       2064.86        30.39 o                         
   1   9  12        755.03        725.22        15.93 o                         
   2   9  12        550.75        555.07        13.71 o                         
   3   9  12         69.58         72.58         8.12 o                         
   4   9  12       1817.97       1798.52        30.20 o                         
   5   9  12          2.38         -2.67         6.60 o                         
   6   9  12       1237.13       1318.62        24.63 o                         
   7   9  12         19.97         23.68         8.55 o                         
   8   9  12         88.33         90.64        10.84 o                         
   9   9  12        128.84        104.96        12.07 o                         
  10   9  12        178.31        218.44        15.13 o                         
  11   9  12        158.94        163.03        14.46 o                         
 -11  10  12        249.76        329.16        17.92 o                         
 -10  10  12        381.31        367.41        17.57 o                         
  -9  10  12         50.94         65.03        10.31 o                         
  -8  10  12        316.44        359.23        16.74 o                         
  -7  10  12        598.37        615.45        18.18 o                         
  -6  10  12         60.55         46.88         8.27 o                         
  -5  10  12        725.34        687.02        18.91 o                         
  -4  10  12        488.19        469.28        15.38 o                         
  -3  10  12        251.27        250.56        12.93 o                         
  -2  10  12        365.43        381.70        13.51 o                         
  -1  10  12        141.27        152.22        10.57 o                         
   0  10  12        763.52        878.21        19.22 o                         
   1  10  12        139.32        149.55        10.22 o                         
   2  10  12        371.93        397.70        13.78 o                         
   3  10  12        257.93        253.49        13.32 o                         
   4  10  12        490.70        485.76        15.28 o                         
   5  10  12        722.07        723.51        18.82 o                         
   6  10  12         62.02         51.05         9.38 o                         
   7  10  12        594.98        598.21        18.31 o                         
   8  10  12        329.37        340.59        17.19 o                         
   9  10  12         52.23         50.31        10.19 o                         
  10  10  12        397.80        439.48        18.67 o                         
  11  10  12        250.97        278.35        16.77 o                         
 -11  11  12        247.45        224.84        16.65 o                         
 -10  11  12         41.84         24.54         9.34 o                         
  -9  11  12         52.04         57.17        10.21 o                         
  -8  11  12        141.27        115.34        11.77 o                         
  -7  11  12       1145.05       1086.27        23.98 o                         
  -6  11  12        404.47        451.99        16.45 o                         
  -5  11  12        302.31        323.58        15.28 o                         
  -4  11  12        563.81        611.78        17.45 o                         
  -3  11  12       2583.46       2666.88        35.47 o                         
  -2  11  12        495.07        475.49        16.48 o                         
  -1  11  12       1590.39       1636.32        27.12 o                         
   0  11  12        328.44        323.61        14.44 o                         
   1  11  12       1555.27       1614.19        25.90 o                         
   2  11  12        505.27        508.79        15.66 o                         
   3  11  12       2609.53       2652.91        35.46 o                         
   4  11  12        572.75        632.22        19.72 o                         
   5  11  12        316.43        317.16        17.54 o                         
   6  11  12        423.01        462.44        17.53 o                         
   7  11  12       1133.33       1076.62        23.79 o                         
   8  11  12        139.59        136.97        12.57 o                         
   9  11  12         55.10         68.94        11.79 o                         
  10  11  12         40.93         29.73        12.31 o                         
  11  11  12        250.31        213.16        16.85 o                         
 -12  12  12         68.36         53.23        23.82 o                         
 -11  12  12        204.34        235.29        19.73 o                         
 -10  12  12        259.52        261.80        19.31 o                         
  -9  12  12        519.81        580.93        20.39 o                         
  -8  12  12         60.44         69.62        11.72 o                         
  -7  12  12         16.81         17.00         9.20 o                         
  -6  12  12         46.26         40.66         9.66 o                         
  -5  12  12        212.43        206.95        15.14 o                         
  -4  12  12        231.79        250.91        16.80 o                         
  -3  12  12        278.65        260.29        18.04 o                         
  -2  12  12        102.21         99.96        15.18 o                         
  -1  12  12        285.80        313.47        16.24 o                         
   0  12  12        123.24        108.84        11.71 o                         
   1  12  12        281.90        334.45        16.99 o                         
   2  12  12        105.19        120.86        12.19 o                         
   3  12  12        291.80        294.88        16.56 o                         
   4  12  12        233.26        244.93        16.41 o                         
   5  12  12        210.20        205.81        16.49 o                         
   6  12  12         47.78         51.85        11.75 o                         
   7  12  12         19.89         14.26        10.46 o                         
   8  12  12         62.05         35.96        11.61 o                         
   9  12  12        512.44        559.45        24.20 o                         
  10  12  12        268.45        307.50        20.00 o                         
  11  12  12        200.83        200.66        19.46 o                         
  12  12  12         69.50          9.41        22.02 o                         
   1   0  13        457.38        446.04        13.99 o                         
   2   0  13        292.51        226.99        11.38 o                         
   3   0  13        143.18        180.70        11.22 o                         
   4   0  13        245.20        231.98        12.21 o                         
   5   0  13          0.42         -0.31         6.60 o                         
   6   0  13       2247.31       2246.04        31.20 o                         
   7   0  13        372.99        366.39        13.17 o                         
   8   0  13         57.62         50.08         8.38 o                         
   9   0  13        368.25        388.40        15.26 o                         
  10   0  13        452.89        407.81        16.33 o                         
  11   0  13        687.88        711.61        22.36 o                         
  12   0  13        385.72        487.14        18.82 o                         
 -12   1  13       1062.05       1139.29        26.63 o                         
 -11   1  13       1562.64       1604.53        29.08 o                         
 -10   1  13       2137.47       2195.53        33.54 o                         
  -9   1  13        203.86        198.10        14.96 o                         
  -8   1  13       1508.66       1572.67        27.82 o                         
  -7   1  13        163.32        160.71        11.47 o                         
  -6   1  13       2153.26       2114.96        31.11 o                         
  -5   1  13        888.20        878.45        18.77 o                         
  -4   1  13        356.31        380.10        12.95 o                         
  -3   1  13         32.70         27.17         6.53 o                         
  -2   1  13        194.40        208.40        11.43 o                         
  -1   1  13       1535.59       1548.70        26.15 o                         
   0   1  13       2069.32       2279.62        28.40 o                         
   1   1  13       1513.01       1519.39        21.34 o                         
   2   1  13        197.13        212.68        10.97 o                         
   3   1  13         36.31         52.38         7.60 o                         
   4   1  13        365.84        387.65        12.67 o                         
   5   1  13        852.37        872.43        18.97 o                         
   6   1  13       2164.18       2152.63        29.51 o                         
   7   1  13        147.18        153.44        10.28 o                         
   8   1  13       1505.73       1614.43        26.08 o                         
   9   1  13        210.51        198.20        13.00 o                         
  10   1  13       2124.36       2093.10        32.78 o                         
  11   1  13       1562.17       1640.04        29.33 o                         
  12   1  13       1058.55       1176.83        27.68 o                         
 -12   2  13       1501.26       1555.48        35.64 o                         
 -11   2  13        242.25        238.25        15.35 o                         
 -10   2  13        280.39        289.25        16.03 o                         
  -9   2  13        471.65        530.38        17.95 o                         
  -8   2  13       1177.57       1126.86        23.78 o                         
  -7   2  13        446.02        417.77        15.02 o                         
  -6   2  13       2055.01       2108.38        33.04 o                         
  -5   2  13        592.18        579.79        15.92 o                         
  -4   2  13       1056.88       1052.18        19.17 o                         
  -3   2  13        623.43        585.41        14.21 o                         
  -2   2  13       1397.90       1362.35        21.00 o                         
  -1   2  13       1627.36       1598.65        22.78 o                         
   0   2  13          4.73         17.06         5.53 o                         
   1   2  13       1581.11       1555.77        23.34 o                         
   2   2  13       1368.79       1377.51        19.90 o                         
   3   2  13        666.98        649.97        15.81 o                         
   4   2  13       1057.31       1062.11        19.43 o                         
   5   2  13        577.57        567.16        14.71 o                         
   6   2  13       2072.81       2072.58        28.99 o                         
   7   2  13        466.33        435.53        14.49 o                         
   8   2  13       1178.64       1174.01        23.27 o                         
   9   2  13        470.47        517.11        17.27 o                         
  10   2  13        282.20        298.85        16.23 o                         
  11   2  13        249.32        226.65        14.88 o                         
  12   2  13       1493.36       1495.26        32.91 o                         
 -12   3  13        583.88        614.64        22.73 o                         
 -11   3  13        184.02        204.86        16.91 o                         
 -10   3  13       1935.52       1978.09        37.89 o                         
  -9   3  13       1124.55       1164.99        25.47 o                         
  -8   3  13       2130.62       2164.54        33.19 o                         
  -7   3  13        480.09        485.54        15.99 o                         
  -6   3  13       1881.78       1850.25        27.74 o                         
  -5   3  13        822.18        784.57        17.98 o                         
  -4   3  13       2000.67       1940.66        25.96 o                         
  -3   3  13        940.79        907.04        17.43 o                         
  -2   3  13        971.88        933.48        17.42 o                         
  -1   3  13        231.72        303.81        12.03 o                         
   0   3  13         38.13         38.02         6.60 o                         
   1   3  13        236.92        282.08        10.54 o                         
   2   3  13        980.14        945.08        17.10 o                         
   3   3  13        951.62        922.59        16.33 o                         
   4   3  13       2035.74       1997.84        26.55 o                         
   5   3  13        823.90        742.08        16.60 o                         
   6   3  13       1909.29       1915.78        27.76 o                         
   7   3  13        488.56        507.19        16.65 o                         
   8   3  13       2115.66       2158.33        31.99 o                         
   9   3  13       1112.41       1101.66        25.26 o                         
  10   3  13       1955.42       1958.53        32.85 o                         
  11   3  13        178.69        223.41        16.59 o                         
  12   3  13        564.57        582.13        23.11 o                         
 -12   4  13        487.27        483.07        21.42 o                         
 -11   4  13        170.61        175.68        16.00 o                         
 -10   4  13          1.06         -4.77         7.89 o                         
  -9   4  13       1112.04       1049.59        25.75 o                         
  -8   4  13        794.43        875.26        21.36 o                         
  -7   4  13          3.87         -3.84         5.96 o                         
  -6   4  13         84.10        117.51        10.03 o                         
  -5   4  13        836.10        850.24        18.70 o                         
  -4   4  13        579.36        538.73        14.69 o                         
  -3   4  13        496.59        521.89        13.16 o                         
  -2   4  13        236.65        248.93        11.14 o                         
  -1   4  13        269.64        326.64        11.87 o                         
   0   4  13        540.87        530.74        13.70 o                         
   1   4  13        256.06        303.72        11.82 o                         
   2   4  13        228.96        241.14        10.83 o                         
   3   4  13        496.64        476.91        12.69 o                         
   4   4  13        573.62        526.84        13.09 o                         
   5   4  13        849.74        863.95        17.72 o                         
   6   4  13         86.31        105.36         9.41 o                         
   7   4  13          5.40         -6.07         6.07 o                         
   8   4  13        768.30        851.45        20.19 o                         
   9   4  13       1108.71       1085.27        25.21 o                         
  10   4  13          1.06         -4.61         7.94 o                         
  11   4  13        167.76        189.52        15.07 o                         
  12   4  13        493.91        525.29        21.49 o                         
 -12   5  13       1169.34       1245.66        32.30 o                         
 -11   5  13        875.19        814.63        25.80 o                         
 -10   5  13       1956.21       2001.71        36.54 o                         
  -9   5  13        283.76        299.70        16.85 o                         
  -8   5  13        874.73        794.27        23.26 o                         
  -7   5  13       2092.14       1981.66        29.64 o                         
  -6   5  13       1304.29       1321.00        22.60 o                         
  -5   5  13        128.16        188.29        11.69 o                         
  -4   5  13        740.06        685.59        16.29 o                         
  -3   5  13        113.69        106.70         8.90 o                         
  -2   5  13        673.07        676.28        15.61 o                         
  -1   5  13       1397.27       1343.38        21.54 o                         
   0   5  13         73.91         56.07         7.52 o                         
   1   5  13       1368.05       1310.08        21.43 o                         
   2   5  13        682.15        655.00        15.12 o                         
   3   5  13        108.99        110.28         8.63 o                         
   4   5  13        759.03        679.96        15.50 o                         
   5   5  13        127.93        171.81        10.63 o                         
   6   5  13       1316.31       1293.30        23.32 o                         
   7   5  13       2109.67       1980.03        32.07 o                         
   8   5  13        880.81        882.62        23.07 o                         
   9   5  13        284.29        305.49        19.07 o                         
  10   5  13       1978.71       2002.81        39.09 o                         
  11   5  13        844.12        841.92        35.25 o                         
  12   5  13       1179.65       1254.49        32.87 o                         
 -12   6  13        968.70        945.85        28.15 o                         
 -11   6  13        207.47        226.65        18.09 o                         
 -10   6  13        107.23         80.32        12.11 o                         
  -9   6  13        293.43        297.43        18.13 o                         
  -8   6  13       1032.84       1079.97        24.36 o                         
  -7   6  13        477.24        467.15        15.50 o                         
  -6   6  13        691.20        660.46        17.31 o                         
  -5   6  13        176.95        167.91        11.33 o                         
  -4   6  13        510.82        461.14        14.13 o                         
  -3   6  13        352.48        353.12        12.88 o                         
  -2   6  13         63.20         54.90         7.68 o                         
  -1   6  13        162.86        213.17        11.32 o                         
   0   6  13       1819.92       1666.60        24.55 o                         
   1   6  13        161.05        212.09        11.14 o                         
   2   6  13         62.48         53.81         7.51 o                         
   3   6  13        351.57        348.31        13.44 o                         
   4   6  13        504.41        458.72        13.56 o                         
   5   6  13        177.10        171.09        11.06 o                         
   6   6  13        703.87        654.10        17.54 o                         
   7   6  13        484.55        499.17        16.68 o                         
   8   6  13       1008.74       1056.11        24.22 o                         
   9   6  13        292.13        334.34        19.25 o                         
  10   6  13         93.63         95.01        13.70 o                         
  11   6  13        212.14        228.92        17.28 o                         
  12   6  13        973.52        984.96        29.72 o                         
 -12   7  13        847.43        922.72        28.67 o                         
 -11   7  13         75.94         97.61        13.09 o                         
 -10   7  13        411.68        428.80        18.68 o                         
  -9   7  13        529.96        511.49        18.57 o                         
  -8   7  13       1280.79       1323.72        32.05 o                         
  -7   7  13        725.05        732.23        20.47 o                         
  -6   7  13       1012.19        999.24        22.21 o                         
  -5   7  13        285.30        310.93        14.39 o                         
  -4   7  13        601.86        607.31        16.76 o                         
  -3   7  13        379.36        382.99        13.87 o                         
  -2   7  13        414.65        447.20        13.79 o                         
  -1   7  13        209.96        230.67        11.34 o                         
   0   7  13        250.60        213.00        11.16 o                         
   1   7  13        216.21        213.51        11.17 o                         
   2   7  13        433.25        461.10        13.87 o                         
   3   7  13        371.82        365.04        13.14 o                         
   4   7  13        595.68        631.01        15.75 o                         
   5   7  13        277.21        311.83        13.06 o                         
   6   7  13       1034.12       1042.07        21.73 o                         
   7   7  13        731.71        735.15        19.05 o                         
   8   7  13       1301.39       1364.16        27.76 o                         
   9   7  13        546.44        531.68        19.83 o                         
  10   7  13        408.07        418.20        21.76 o                         
  11   7  13         74.78         82.75        13.20 o                         
  12   7  13        830.71        811.40        27.73 o                         
 -12   8  13        317.79        347.36        22.08 o                         
 -11   8  13         29.05         26.81         9.40 o                         
 -10   8  13        427.16        434.27        18.94 o                         
  -9   8  13        114.18        129.31        13.37 o                         
  -8   8  13         55.87         30.14         9.53 o                         
  -7   8  13         17.41         21.05         8.40 o                         
  -6   8  13       1161.81       1249.79        25.26 o                         
  -5   8  13       1844.62       1828.19        31.58 o                         
  -4   8  13        834.87        766.82        19.88 o                         
  -3   8  13        384.95        403.11        14.92 o                         
  -2   8  13        304.00        276.97        12.70 o                         
  -1   8  13       1959.79       1984.46        27.94 o                         
   0   8  13       1511.61       1540.62        24.39 o                         
   1   8  13       1932.60       1973.91        26.95 o                         
   2   8  13        295.84        291.13        12.33 o                         
   3   8  13        377.42        402.06        13.48 o                         
   4   8  13        829.70        765.27        17.39 o                         
   5   8  13       1858.02       1829.10        28.70 o                         
   6   8  13       1151.93       1242.26        23.87 o                         
   7   8  13         16.09         16.89         7.63 o                         
   8   8  13         56.95         29.31         9.23 o                         
   9   8  13        116.17        120.09        12.79 o                         
  10   8  13        412.56        454.76        21.44 o                         
  11   8  13         30.70         23.53        10.47 o                         
  12   8  13        309.99        300.95        20.49 o                         
 -12   9  13        344.63        364.12        20.59 o                         
 -11   9  13        704.01        731.11        23.16 o                         
 -10   9  13        514.84        564.05        20.71 o                         
  -9   9  13        576.91        620.98        19.93 o                         
  -8   9  13       1029.75       1003.33        24.98 o                         
  -7   9  13        285.70        256.44        16.23 o                         
  -6   9  13       1498.73       1442.08        27.77 o                         
  -5   9  13         16.36         22.24         8.16 o                         
  -4   9  13       1248.50       1169.07        24.40 o                         
  -3   9  13        549.58        503.71        16.01 o                         
  -2   9  13        657.28        674.06        17.71 o                         
  -1   9  13        482.05        479.11        15.29 o                         
   0   9  13        296.01        255.82        12.48 o                         
   1   9  13        470.45        474.99        14.87 o                         
   2   9  13        657.04        681.68        16.62 o                         
   3   9  13        560.68        539.85        14.77 o                         
   4   9  13       1258.88       1175.66        21.47 o                         
   5   9  13         18.22         14.56         7.99 o                         
   6   9  13       1482.35       1512.47        28.08 o                         
   7   9  13        292.66        268.86        15.85 o                         
   8   9  13       1029.65       1014.92        25.31 o                         
   9   9  13        561.25        594.63        24.27 o                         
  10   9  13        512.70        550.82        21.77 o                         
  11   9  13        700.28        714.72        25.31 o                         
  12   9  13        333.09        361.22        20.96 o                         
 -12  10  13          2.92         -1.36         9.58 o                         
 -11  10  13        162.73        152.88        14.90 o                         
 -10  10  13        502.55        498.31        20.06 o                         
  -9  10  13         82.61         52.67        10.29 o                         
  -8  10  13        483.11        543.96        20.06 o                         
  -7  10  13        106.07         96.27        12.25 o                         
  -6  10  13         23.45         17.11         8.63 o                         
  -5  10  13        722.11        672.76        19.16 o                         
  -4  10  13        117.35        150.21        12.27 o                         
  -3  10  13        694.25        663.45        18.07 o                         
  -2  10  13        191.12        200.89        12.84 o                         
  -1  10  13        498.88        573.66        16.43 o                         
   0  10  13         64.49         46.70         8.86 o                         
   1  10  13        485.46        544.21        15.48 o                         
   2  10  13        194.95        181.57        11.90 o                         
   3  10  13        681.41        683.50        17.87 o                         
   4  10  13        113.21        130.74        11.64 o                         
   5  10  13        745.94        726.71        26.87 o                         
   6  10  13         22.20         16.16         8.52 o                         
   7  10  13        104.93        112.44        12.29 o                         
   8  10  13        472.55        546.24        19.34 o                         
   9  10  13         75.10         44.94        10.60 o                         
  10  10  13        506.92        492.66        20.47 o                         
  11  10  13        163.97        172.32        18.04 o                         
  12  10  13          3.20         16.46        11.49 o                         
 -12  11  13        433.46        449.05        25.16 o                         
 -11  11  13        458.11        432.14        31.31 o                         
 -10  11  13        221.08        261.74        18.12 o                         
  -9  11  13        463.82        468.69        20.10 o                         
  -8  11  13        308.93        364.21        20.19 o                         
  -7  11  13        517.23        601.61        21.08 o                         
  -6  11  13         70.87         69.40        10.78 o                         
  -5  11  13        165.63        175.98        13.71 o                         
  -4  11  13         61.40         53.20         9.07 o                         
  -3  11  13       1221.65       1268.78        25.00 o                         
  -2  11  13         49.76         67.49         9.72 o                         
  -1  11  13        132.94        144.85        11.70 o                         
   0  11  13         61.82         42.07         9.46 o                         
   1  11  13        135.72        141.89        11.84 o                         
   2  11  13         55.29         63.64         9.41 o                         
   3  11  13       1228.81       1293.25        24.55 o                         
   4  11  13         56.95         72.07        10.17 o                         
   5  11  13        168.19        201.49        14.23 o                         
   6  11  13         72.69         73.03        10.68 o                         
   7  11  13        541.36        593.80        20.79 o                         
   8  11  13        312.27        350.97        19.34 o                         
   9  11  13        461.67        450.43        20.14 o                         
  10  11  13        218.91        218.64        18.59 o                         
  11  11  13        457.86        453.79        32.67 o                         
  12  11  13        431.21        487.61        29.89 o                         
 -12  12  13        109.52        101.73        18.07 o                         
 -11  12  13         11.93         21.25        12.12 o                         
 -10  12  13        356.27        422.55        23.40 o                         
  -9  12  13         68.39         74.51        12.85 o                         
  -8  12  13         32.63         61.28        11.67 o                         
  -7  12  13         67.02         61.60        12.84 o                         
  -6  12  13         48.65         34.43        10.04 o                         
  -5  12  13        302.01        314.21        17.98 o                         
  -4  12  13        223.96        248.31        16.89 o                         
  -3  12  13         43.23         49.46        10.15 o                         
  -2  12  13        284.53        343.93        18.90 o                         
  -1  12  13        413.18        401.25        20.41 o                         
   0  12  13        276.79        233.97        15.89 o                         
   1  12  13        406.56        406.17        18.07 o                         
   2  12  13        287.99        312.28        16.99 o                         
   3  12  13         42.84         42.90        10.31 o                         
   4  12  13        213.30        245.35        19.26 o                         
   5  12  13        299.70        229.27        16.37 o                         
   6  12  13         50.12         32.61        11.03 o                         
   7  12  13         64.96         60.66        12.90 o                         
   8  12  13         26.80         28.95        12.29 o                         
   9  12  13         64.22         41.94        13.84 o                         
  10  12  13        350.95        410.56        24.58 o                         
  11  12  13         11.95         -0.75        13.17 o                         
  12  12  13        107.03         90.68        17.60 o                         
 -13  13  13        171.12        108.35        36.76 o                         
 -12  13  13         65.95         71.72        16.41 o                         
 -11  13  13        367.68        395.12        26.27 o                         
 -10  13  13        148.98        180.66        18.69 o                         
  -9  13  13        157.54        158.19        17.71 o                         
  -8  13  13        319.13        342.61        23.06 o                         
  -7  13  13        739.78        711.39        27.03 o                         
  -6  13  13        145.98        153.24        17.49 o                         
  -5  13  13        224.90        218.91        17.98 o                         
  -4  13  13        702.27        784.62        25.54 o                         
  -3  13  13        329.19        327.82        20.56 o                         
  -2  13  13        619.97        656.67        23.73 o                         
  -1  13  13        136.13        133.02        16.16 o                         
   0  13  13        410.23        393.12        19.59 o                         
   1  13  13        141.89        160.94        14.85 o                         
   2  13  13        621.14        646.95        25.06 o                         
   3  13  13        325.08        355.28        21.86 o                         
   4  13  13        695.18        752.12        25.43 o                         
   5  13  13        231.36        254.46        22.49 o                         
   6  13  13        144.58        144.31        16.02 o                         
   7  13  13        747.73        724.28        26.79 o                         
   8  13  13        323.69        389.35        23.21 o                         
   9  13  13        161.70        162.91        18.15 o                         
  10  13  13        153.65        155.14        20.88 o                         
  11  13  13        356.66        344.48        27.23 o                         
  12  13  13         70.53         61.56        20.39 o                         
  13  13  13        168.96         46.35        41.37 o                         
   0   0  14          1.33         -7.14         8.20 o                         
   1   0  14        387.41        344.43        13.43 o                         
   2   0  14        559.92        539.74        15.47 o                         
   3   0  14        132.29        126.44        10.80 o                         
   4   0  14        158.05        151.11        11.27 o                         
   5   0  14        610.70        680.98        20.46 o                         
   6   0  14         12.93          5.97         6.71 o                         
   7   0  14        237.14        221.79        12.82 o                         
   8   0  14         45.53         15.31         8.01 o                         
   9   0  14         77.02         62.38         9.51 o                         
  10   0  14        582.00        676.01        20.01 o                         
  11   0  14         48.21         50.25        10.62 o                         
  12   0  14        721.41        778.94        23.23 o                         
  13   0  14          9.35         -5.25         9.70 o                         
 -13   1  14        818.97        826.99        26.45 o                         
 -12   1  14         63.53         89.52        13.26 o                         
 -11   1  14        437.38        507.58        19.55 o                         
 -10   1  14        198.02        225.17        16.13 o                         
  -9   1  14         76.50         95.20        11.55 o                         
  -8   1  14        986.88        994.41        21.74 o                         
  -7   1  14        730.61        701.35        18.35 o                         
  -6   1  14       1087.12       1111.13        23.30 o                         
  -5   1  14       3376.19       3393.07        45.81 o                         
  -4   1  14       1259.78       1238.86        21.81 o                         
  -3   1  14        286.24        285.40        13.03 o                         
  -2   1  14       1493.20       1533.16        23.98 o                         
  -1   1  14        701.15        709.70        17.00 o                         
   0   1  14       1527.87       1587.14        24.72 o                         
   1   1  14        682.65        710.68        18.08 o                         
   2   1  14       1486.72       1558.29        25.85 o                         
   3   1  14        278.24        293.85        13.32 o                         
   4   1  14       1253.63       1243.08        24.78 o                         
   5   1  14       3350.44       3389.60        40.53 o                         
   6   1  14       1116.82       1217.99        22.77 o                         
   7   1  14        738.88        687.92        17.79 o                         
   8   1  14        978.76        973.70        23.24 o                         
   9   1  14         74.56         75.89        10.42 o                         
  10   1  14        207.68        218.64        15.59 o                         
  11   1  14        434.96        480.71        18.94 o                         
  12   1  14         61.58         68.03        11.91 o                         
  13   1  14        808.72        876.46        26.22 o                         
 -13   2  14        138.02        145.06        16.64 o                         
 -12   2  14          7.97          6.74         9.71 o                         
 -11   2  14         10.60          6.04         9.53 o                         
 -10   2  14        307.43        291.59        16.90 o                         
  -9   2  14        836.38        861.34        24.18 o                         
  -8   2  14        922.20        939.44        22.53 o                         
  -7   2  14        957.50        919.18        21.49 o                         
  -6   2  14       1328.08       1237.58        23.40 o                         
  -5   2  14        247.64        276.20        12.78 o                         
  -4   2  14         46.86         55.96         7.99 o                         
  -3   2  14        423.35        422.45        13.21 o                         
  -2   2  14       1328.49       1204.81        21.36 o                         
  -1   2  14        592.75        610.01        16.13 o                         
   0   2  14        719.69        761.65        17.41 o                         
   1   2  14        575.12        578.96        16.26 o                         
   2   2  14       1306.30       1222.17        23.01 o                         
   3   2  14        403.92        416.09        15.09 o                         
   4   2  14         53.21         58.64         9.14 o                         
   5   2  14        243.23        270.05        13.31 o                         
   6   2  14       1331.98       1243.28        23.11 o                         
   7   2  14        930.53        949.95        21.52 o                         
   8   2  14        921.67        953.68        24.49 o                         
   9   2  14        837.60        872.73        22.38 o                         
  10   2  14        322.51        300.17        17.34 o                         
  11   2  14          9.37         11.98         9.54 o                         
  12   2  14          7.27          3.83         9.49 o                         
  13   2  14        129.73         89.58        14.17 o                         
 -13   3  14       1524.77       1586.54        37.77 o                         
 -12   3  14        173.68        182.88        16.81 o                         
 -11   3  14        941.55        924.19        26.56 o                         
 -10   3  14        151.48        156.34        15.42 o                         
  -9   3  14        173.20        175.11        15.72 o                         
  -8   3  14         19.10         18.60         8.11 o                         
  -7   3  14        335.88        377.63        15.43 o                         
  -6   3  14        519.53        515.55        16.16 o                         
  -5   3  14        782.15        777.34        17.96 o                         
  -4   3  14       1918.13       1891.09        27.56 o                         
  -3   3  14        159.66        150.54        10.18 o                         
  -2   3  14        594.03        572.13        15.42 o                         
  -1   3  14         14.11         19.10         6.78 o                         
   0   3  14          3.37         12.22         6.26 o                         
   1   3  14         15.93         23.08         6.60 o                         
   2   3  14        583.45        618.53        16.93 o                         
   3   3  14        156.67        151.48        11.29 o                         
   4   3  14       1928.32       1972.84        28.53 o                         
   5   3  14        776.19        785.33        17.69 o                         
   6   3  14        522.71        499.80        14.90 o                         
   7   3  14        335.60        383.06        15.18 o                         
   8   3  14         21.34         16.40         7.53 o                         
   9   3  14        180.29        194.52        16.30 o                         
  10   3  14        156.22        166.11        16.73 o                         
  11   3  14        943.36        917.13        27.15 o                         
  12   3  14        170.45        158.07        16.24 o                         
  13   3  14       1521.27       1647.20        38.99 o                         
 -13   4  14         47.39         43.59        11.82 o                         
 -12   4  14        126.51        123.97        14.75 o                         
 -11   4  14         17.86          5.72         9.84 o                         
 -10   4  14        365.43        341.95        19.95 o                         
  -9   4  14        201.81        212.69        15.60 o                         
  -8   4  14        481.39        533.94        19.03 o                         
  -7   4  14        162.76        146.55        11.85 o                         
  -6   4  14       1067.76       1016.84        21.34 o                         
  -5   4  14        180.68        218.74        12.36 o                         
  -4   4  14        342.81        311.74        14.11 o                         
  -3   4  14        745.93        762.10        17.81 o                         
  -2   4  14       1000.62       1015.89        21.02 o                         
  -1   4  14        448.93        493.06        14.77 o                         
   0   4  14       1308.67       1388.46        23.44 o                         
   1   4  14        441.12        480.06        14.69 o                         
   2   4  14       1037.04       1066.72        19.94 o                         
   3   4  14        746.42        745.02        16.75 o                         
   4   4  14        337.39        304.84        13.50 o                         
   5   4  14        168.94        182.07        11.13 o                         
   6   4  14       1065.40       1093.63        21.90 o                         
   7   4  14        175.87        195.62        12.48 o                         
   8   4  14        489.58        503.51        17.09 o                         
   9   4  14        202.44        246.76        18.67 o                         
  10   4  14        379.37        381.51        20.23 o                         
  11   4  14         17.48         -7.19         9.68 o                         
  12   4  14        128.75        139.38        16.40 o                         
  13   4  14         43.47         28.23        12.18 o                         
 -13   5  14        408.10        430.22        22.29 o                         
 -12   5  14        477.15        538.51        23.14 o                         
 -11   5  14        177.07        176.30        16.12 o                         
 -10   5  14        261.12        317.77        18.79 o                         
  -9   5  14        469.86        495.98        19.97 o                         
  -8   5  14         96.73         65.44        11.30 o                         
  -7   5  14       1363.39       1444.78        30.03 o                         
  -6   5  14       1415.22       1441.89        26.67 o                         
  -5   5  14       2760.10       2682.01        35.83 o                         
  -4   5  14        300.58        335.81        14.13 o                         
  -3   5  14       1925.43       1877.93        32.30 o                         
  -2   5  14        310.42        276.90        13.36 o                         
  -1   5  14        624.60        637.07        16.67 o                         
   0   5  14       3273.07       3393.99        37.65 o                         
   1   5  14        635.06        637.20        17.07 o                         
   2   5  14        301.18        287.56        12.18 o                         
   3   5  14       1898.14       1849.53        26.18 o                         
   4   5  14        312.68        334.14        13.48 o                         
   5   5  14       2752.99       2795.63        34.60 o                         
   6   5  14       1399.05       1441.92        29.97 o                         
   7   5  14       1373.11       1404.32        27.90 o                         
   8   5  14         89.41         81.78        11.01 o                         
   9   5  14        462.62        519.77        22.69 o                         
  10   5  14        267.67        265.53        19.19 o                         
  11   5  14        184.49        176.52        18.03 o                         
  12   5  14        484.98        568.80        26.03 o                         
  13   5  14        424.79        408.71        25.39 o                         
 -13   6  14         70.62         51.99        13.61 o                         
 -12   6  14        310.28        359.72        22.33 o                         
 -11   6  14        566.87        533.72        22.95 o                         
 -10   6  14        382.15        384.48        19.27 o                         
  -9   6  14         47.65         44.13        10.76 o                         
  -8   6  14        261.35        267.81        17.98 o                         
  -7   6  14        385.84        426.73        18.68 o                         
  -6   6  14        947.92        963.06        23.45 o                         
  -5   6  14        163.42        159.27        12.40 o                         
  -4   6  14        207.48        202.95        12.92 o                         
  -3   6  14        153.29        163.74        11.73 o                         
  -2   6  14         77.77         48.46         7.72 o                         
  -1   6  14        100.96        104.99         9.41 o                         
   0   6  14        685.14        587.77        15.65 o                         
   1   6  14         98.36        110.47         9.40 o                         
   2   6  14         80.62         49.38         7.49 o                         
   3   6  14        158.98        183.32        11.08 o                         
   4   6  14        204.88        198.96        11.88 o                         
   5   6  14        166.85        181.08        12.36 o                         
   6   6  14        943.74        966.09        22.59 o                         
   7   6  14        380.17        354.70        16.57 o                         
   8   6  14        256.98        281.22        16.66 o                         
   9   6  14         51.37         52.87        11.33 o                         
  10   6  14        378.70        388.67        22.20 o                         
  11   6  14        578.58        578.50        25.98 o                         
  12   6  14        308.46        301.31        22.86 o                         
  13   6  14         67.67         64.12        13.80 o                         
 -13   7  14        222.35        264.50        21.36 o                         
 -12   7  14        636.74        670.72        26.23 o                         
 -11   7  14        410.11        485.94        21.92 o                         
 -10   7  14        228.72        189.18        17.05 o                         
  -9   7  14        204.50        213.74        17.27 o                         
  -8   7  14       1535.19       1561.04        35.87 o                         
  -7   7  14       1232.86       1363.63        29.95 o                         
  -6   7  14        272.37        295.94        16.17 o                         
  -5   7  14        575.15        526.02        16.74 o                         
  -4   7  14       1017.05       1075.05        22.62 o                         
  -3   7  14        559.09        639.62        17.10 o                         
  -2   7  14       1959.55       1923.13        32.47 o                         
  -1   7  14        362.41        335.41        13.51 o                         
   0   7  14          0.08          4.80         6.36 o                         
   1   7  14        366.12        374.33        13.45 o                         
   2   7  14       1966.61       1931.20        27.28 o                         
   3   7  14        555.35        648.63        17.59 o                         
   4   7  14       1004.04       1093.78        20.97 o                         
   5   7  14        569.49        557.89        17.01 o                         
   6   7  14        280.06        269.29        19.00 o                         
   7   7  14       1239.88       1374.20        27.02 o                         
   8   7  14       1550.11       1622.67        30.90 o                         
   9   7  14        195.09        221.67        17.50 o                         
  10   7  14        227.13        189.62        16.79 o                         
  11   7  14        419.64        443.59        24.65 o                         
  12   7  14        647.50        652.05        30.08 o                         
  13   7  14        221.93        285.24        21.97 o                         
 -13   8  14        428.92        512.07        30.35 o                         
 -12   8  14        227.58        173.00        19.21 o                         
 -11   8  14        216.98        210.25        18.56 o                         
 -10   8  14        182.40        208.38        19.75 o                         
  -9   8  14        443.57        435.84        21.17 o                         
  -8   8  14        180.73        179.86        15.67 o                         
  -7   8  14        495.58        492.87        20.68 o                         
  -6   8  14         82.22         69.52        10.19 o                         
  -5   8  14         74.49        105.15        11.29 o                         
  -4   8  14         19.81         15.04         7.73 o                         
  -3   8  14         15.60         25.70         7.77 o                         
  -2   8  14         18.69         26.60         7.37 o                         
  -1   8  14        692.94        785.22        19.94 o                         
   0   8  14         74.00         64.91        10.42 o                         
   1   8  14        674.01        770.29        18.36 o                         
   2   8  14         20.21         23.64         7.08 o                         
   3   8  14         12.67         11.68         6.63 o                         
   4   8  14         19.97         -0.80         6.46 o                         
   5   8  14         73.32         70.58         9.82 o                         
   6   8  14         82.64         60.90         9.73 o                         
   7   8  14        478.80        464.73        18.67 o                         
   8   8  14        169.31        143.93        15.21 o                         
   9   8  14        434.56        439.88        21.85 o                         
  10   8  14        182.05        171.14        16.34 o                         
  11   8  14        228.90        239.23        20.06 o                         
  12   8  14        224.25        235.91        20.24 o                         
  13   8  14        428.47        480.54        25.63 o                         
 -13   9  14        335.64        380.45        23.91 o                         
 -12   9  14        169.87        197.95        19.53 o                         
 -11   9  14        340.61        376.00        21.73 o                         
 -10   9  14         27.57         15.79        10.39 o                         
  -9   9  14        218.78        225.96        18.09 o                         
  -8   9  14          6.38         10.87         9.14 o                         
  -7   9  14        291.13        303.49        17.70 o                         
  -6   9  14        484.53        567.78        19.08 o                         
  -5   9  14       1509.35       1510.81        28.89 o                         
  -4   9  14        578.20        541.63        22.82 o                         
  -3   9  14        360.00        367.76        15.62 o                         
  -2   9  14        162.57        194.60        13.46 o                         
  -1   9  14        348.53        377.09        15.02 o                         
   0   9  14        311.46        299.16        13.47 o                         
   1   9  14        348.80        377.85        14.69 o                         
   2   9  14        155.30        155.22        11.28 o                         
   3   9  14        359.76        391.69        15.02 o                         
   4   9  14        579.86        546.97        20.00 o                         
   5   9  14       1506.32       1566.05        29.02 o                         
   6   9  14        475.14        533.15        18.63 o                         
   7   9  14        296.97        295.66        16.90 o                         
   8   9  14          6.92          0.29         8.79 o                         
   9   9  14        213.36        222.87        17.42 o                         
  10   9  14         26.35          6.02        12.22 o                         
  11   9  14        351.44        368.44        23.56 o                         
  12   9  14        169.66        143.33        16.76 o                         
  13   9  14        333.96        329.20        23.04 o                         
 -13  10  14        252.10        268.63        22.75 o                         
 -12  10  14          5.77          5.91        11.27 o                         
 -11  10  14        118.47        113.59        15.38 o                         
 -10  10  14        120.57        122.32        15.55 o                         
  -9  10  14         10.53         24.28        10.38 o                         
  -8  10  14         45.67         33.29        10.28 o                         
  -7  10  14        164.67        135.53        14.22 o                         
  -6  10  14         44.35         59.29        10.40 o                         
  -5  10  14        123.49        162.32        13.07 o                         
  -4  10  14        718.17        688.16        19.74 o                         
  -3  10  14          4.51          5.20         7.46 o                         
  -2  10  14        343.81        377.99        16.10 o                         
  -1  10  14        275.45        284.17        15.41 o                         
   0  10  14        721.43        839.32        20.32 o                         
   1  10  14        294.04        293.67        15.27 o                         
   2  10  14        354.18        392.82        15.64 o                         
   3  10  14          6.15          5.88         7.94 o                         
   4  10  14        720.37        791.54        21.49 o                         
   5  10  14        117.89        140.69        13.53 o                         
   6  10  14         47.78         60.94        10.95 o                         
   7  10  14        169.48        148.95        13.47 o                         
   8  10  14         47.89         33.38        10.26 o                         
   9  10  14         12.08         24.12        10.04 o                         
  10  10  14        117.25        100.62        14.88 o                         
  11  10  14        120.16        112.09        17.86 o                         
  12  10  14          6.96         13.65        11.45 o                         
  13  10  14        249.93        283.61        28.24 o                         
 -13  11  14        179.24        163.26        23.09 o                         
 -12  11  14        314.11        289.12        23.86 o                         
 -11  11  14         47.42         53.27        13.44 o                         
 -10  11  14         13.02          9.75        10.72 o                         
  -9  11  14        862.76        825.09        25.74 o                         
  -8  11  14         65.15         48.45        11.17 o                         
  -7  11  14        762.97        824.96        27.77 o                         
  -6  11  14        411.39        440.56        19.80 o                         
  -5  11  14        385.98        367.38        17.56 o                         
  -4  11  14         17.84         26.04         8.66 o                         
  -3  11  14        861.09        839.86        21.41 o                         
  -2  11  14        169.41        178.16        13.65 o                         
  -1  11  14        740.09        730.16        20.81 o                         
   0  11  14          2.09         -5.11         7.38 o                         
   1  11  14        697.25        688.00        23.80 o                         
   2  11  14        166.95        161.32        12.26 o                         
   3  11  14        864.25        859.12        21.85 o                         
   4  11  14         18.56         15.95         8.72 o                         
   5  11  14        390.54        405.63        18.52 o                         
   6  11  14        410.10        422.12        20.70 o                         
   7  11  14        746.60        857.36        25.68 o                         
   8  11  14         63.03         47.96        12.02 o                         
   9  11  14        856.60        914.13        37.68 o                         
  10  11  14         12.48         -5.74        11.32 o                         
  11  11  14         45.98         53.82        16.52 o                         
  12  11  14        332.30        379.25        28.30 o                         
  13  11  14        175.88        155.10        21.37 o                         
 -13  12  14         27.87         29.41        17.47 o                         
 -12  12  14          5.15         -8.54        14.29 o                         
 -11  12  14        135.11        125.33        18.76 o                         
 -10  12  14         19.71         22.49        11.94 o                         
  -9  12  14        138.85        140.89        15.97 o                         
  -8  12  14        112.84        100.48        14.30 o                         
  -7  12  14         91.70        112.48        14.85 o                         
  -6  12  14        190.53        205.80        22.40 o                         
  -5  12  14        401.88        438.85        20.47 o                         
  -4  12  14        378.31        426.43        19.89 o                         
  -3  12  14        406.12        426.51        20.12 o                         
  -2  12  14        267.31        230.31        16.97 o                         
  -1  12  14        320.25        315.77        18.65 o                         
   0  12  14        132.64        112.53        13.30 o                         
   1  12  14        318.61        337.89        18.93 o                         
   2  12  14        263.33        199.04        15.71 o                         
   3  12  14        406.13        476.39        21.57 o                         
   4  12  14        379.38        440.23        20.30 o                         
   5  12  14        407.85        484.69        21.24 o                         
   6  12  14        182.92        208.43        17.71 o                         
   7  12  14         87.51         93.64        14.89 o                         
   8  12  14        107.63        113.46        15.83 o                         
   9  12  14        144.53        143.30        17.61 o                         
  10  12  14         20.40          6.87        17.93 o                         
  11  12  14        138.99        138.53        21.15 o                         
  12  12  14          5.78        -13.81        13.95 o                         
  13  12  14         28.98         16.41        17.79 o                         
 -13  13  14          4.50         24.01        18.16 o                         
 -12  13  14        258.92        219.46        25.44 o                         
 -11  13  14        244.25        259.99        24.09 o                         
 -10  13  14         79.20         60.74        16.72 o                         
  -9  13  14        321.89        342.03        27.27 o                         
  -8  13  14         15.60         24.93        13.16 o                         
  -7  13  14        421.40        473.47        25.88 o                         
  -6  13  14         35.02         25.81        12.48 o                         
  -5  13  14        659.84        640.89        24.27 o                         
  -4  13  14        122.63        125.00        14.96 o                         
  -3  13  14        697.67        713.74        25.14 o                         
  -2  13  14        248.35        271.26        18.14 o                         
  -1  13  14       1039.55       1045.17        28.13 o                         
   0  13  14         29.32         16.21        10.40 o                         
   1  13  14       1015.67       1022.05        26.94 o                         
   2  13  14        242.91        288.52        19.22 o                         
   3  13  14        696.66        704.48        27.83 o                         
   4  13  14        126.91        118.11        16.07 o                         
   5  13  14        674.43        649.32        25.97 o                         
   6  13  14         36.04         41.11        12.57 o                         
   7  13  14        417.05        449.03        24.99 o                         
   8  13  14         17.64         14.45        12.61 o                         
   9  13  14        319.26        316.47        23.43 o                         
  10  13  14         81.93         75.61        16.19 o                         
  11  13  14        244.43        294.82        26.56 o                         
  12  13  14        255.12        265.34        30.99 o                         
  13  13  14          4.38         13.59        20.29 o                         
 -13  14  14          4.33         40.09        23.11 o                         
 -12  14  14        167.76        185.31        30.08 o                         
 -11  14  14         19.82         30.05        15.81 o                         
 -10  14  14         15.69         17.35        14.50 o                         
  -9  14  14         19.41         27.94        14.10 o                         
  -8  14  14        474.47        608.32        28.71 o                         
  -7  14  14         31.24         40.49        13.59 o                         
  -6  14  14        118.65        101.32        21.81 o                         
  -5  14  14         17.58         11.83        10.86 o                         
  -4  14  14        129.08        128.30        15.63 o                         
  -3  14  14        136.16        110.50        14.71 o                         
  -2  14  14          3.94         15.48        10.69 o                         
  -1  14  14         50.85         51.47        12.36 o                         
   0  14  14         70.62         64.42        12.83 o                         
   1  14  14         54.10         44.34        12.21 o                         
   2  14  14          3.60         -6.46        10.21 o                         
   3  14  14        134.58        108.95        15.23 o                         
   4  14  14        130.02        116.58        16.77 o                         
   5  14  14         18.14          9.18        11.62 o                         
   6  14  14        114.61        108.45        16.57 o                         
   7  14  14         31.01         27.09        12.37 o                         
   8  14  14        454.39        529.53        33.02 o                         
   9  14  14         19.19         24.72        13.48 o                         
  10  14  14         13.60         18.03        15.27 o                         
  11  14  14         21.58         20.80        17.09 o                         
  12  14  14        159.42        137.00        31.04 o                         
  13  14  14          4.61         -1.73        20.03 o                         
   1   0  15        102.77         84.81        10.07 o                         
   2   0  15       2963.94       2894.01        41.96 o                         
   3   0  15        838.29        875.74        21.93 o                         
   4   0  15        405.82        466.45        15.69 o                         
   5   0  15         78.36         86.30         9.78 o                         
   6   0  15       1441.52       1444.18        24.99 o                         
   7   0  15          0.09          0.51         6.95 o                         
   8   0  15        890.58        971.80        23.18 o                         
   9   0  15        295.15        372.48        17.31 o                         
  10   0  15         49.04         50.00        10.80 o                         
  11   0  15         48.31         29.62         9.81 o                         
  12   0  15        197.59        240.07        17.75 o                         
  13   0  15        477.35        554.57        28.50 o                         
  14   0  15        126.22        111.49        14.93 o                         
 -14   1  15        390.47        450.92        24.84 o                         
 -13   1  15        146.44        183.12        18.23 o                         
 -12   1  15        329.55        289.35        20.24 o                         
 -11   1  15        362.77        353.43        20.80 o                         
 -10   1  15        506.77        609.49        20.64 o                         
  -9   1  15        239.63        229.94        15.29 o                         
  -8   1  15        245.31        222.70        14.57 o                         
  -7   1  15        225.69        265.56        14.23 o                         
  -6   1  15        628.26        668.26        19.27 o                         
  -5   1  15          3.55          8.40         7.30 o                         
  -4   1  15        887.76        872.56        21.05 o                         
  -3   1  15        229.16        219.09        12.69 o                         
  -2   1  15         36.42         46.76         8.12 o                         
  -1   1  15        235.65        212.63        13.41 o                         
   0   1  15       2658.71       2620.20        35.29 o                         
   1   1  15        234.30        202.02        12.83 o                         
   2   1  15         38.96         42.50         8.54 o                         
   3   1  15        233.21        229.65        14.08 o                         
   4   1  15        893.29        867.48        21.51 o                         
   5   1  15          3.35          8.73         6.96 o                         
   6   1  15        622.96        682.50        18.21 o                         
   7   1  15        229.69        267.62        14.72 o                         
   8   1  15        250.67        215.51        14.65 o                         
   9   1  15        234.52        258.09        16.04 o                         
  10   1  15        512.81        557.94        20.09 o                         
  11   1  15        355.67        345.53        19.58 o                         
  12   1  15        332.41        284.56        19.21 o                         
  13   1  15        145.03        187.75        18.00 o                         
  14   1  15        385.36        446.65        25.61 o                         
 -14   2  15         53.09         49.39        12.40 o                         
 -13   2  15         48.44         40.62        12.60 o                         
 -12   2  15         21.05         10.49        10.17 o                         
 -11   2  15        142.52        143.80        15.29 o                         
 -10   2  15         84.77         77.44        11.71 o                         
  -9   2  15        257.49        260.35        16.23 o                         
  -8   2  15         17.30         21.97         8.71 o                         
  -7   2  15        129.37        118.08        11.17 o                         
  -6   2  15         30.67         26.07         8.08 o                         
  -5   2  15        250.02        251.13        14.40 o                         
  -4   2  15        515.81        514.67        16.14 o                         
  -3   2  15        206.53        226.81        13.00 o                         
  -2   2  15        407.93        391.03        14.94 o                         
  -1   2  15        474.04        457.50        16.00 o                         
   0   2  15         66.35         73.34         9.85 o                         
   1   2  15        496.46        484.48        16.01 o                         
   2   2  15        421.26        421.20        15.41 o                         
   3   2  15        201.02        205.09        13.65 o                         
   4   2  15        509.42        510.63        17.21 o                         
   5   2  15        254.48        251.78        14.58 o                         
   6   2  15         30.16         17.21         7.80 o                         
   7   2  15        126.52        127.84        12.18 o                         
   8   2  15         19.67         19.94         9.09 o                         
   9   2  15        239.49        233.68        16.08 o                         
  10   2  15         84.74         96.08        12.49 o                         
  11   2  15        138.45        128.90        14.04 o                         
  12   2  15         20.45          7.83        10.86 o                         
  13   2  15         50.34         25.22        13.29 o                         
  14   2  15         55.73         18.69        11.85 o                         
 -14   3  15        405.09        428.06        23.88 o                         
 -13   3  15         61.01         38.97        12.85 o                         
 -12   3  15        447.50        415.75        21.78 o                         
 -11   3  15         47.44         48.70        10.83 o                         
 -10   3  15         24.94         19.07         9.58 o                         
  -9   3  15        410.08        423.36        21.62 o                         
  -8   3  15        437.80        470.14        18.26 o                         
  -7   3  15       1653.65       1747.39        32.16 o                         
  -6   3  15        432.96        429.36        15.60 o                         
  -5   3  15        555.50        574.58        16.83 o                         
  -4   3  15        239.02        219.64        13.38 o                         
  -3   3  15         55.88         80.93         9.77 o                         
  -2   3  15        108.08         71.22         9.15 o                         
  -1   3  15       3437.82       3301.47        38.90 o                         
   0   3  15        872.55        856.17        21.01 o                         
   1   3  15       3496.92       3273.21        42.37 o                         
   2   3  15        106.33         85.83         9.77 o                         
   3   3  15         56.19         67.59         9.90 o                         
   4   3  15        241.15        235.22        13.89 o                         
   5   3  15        555.82        584.28        17.70 o                         
   6   3  15        421.36        403.47        15.19 o                         
   7   3  15       1675.13       1775.38        30.15 o                         
   8   3  15        429.19        444.07        18.11 o                         
   9   3  15        400.81        389.10        18.13 o                         
  10   3  15         26.76         23.63        10.94 o                         
  11   3  15         47.02         43.80        12.13 o                         
  12   3  15        447.07        436.40        23.32 o                         
  13   3  15         61.75         60.84        13.79 o                         
  14   3  15        407.21        427.11        23.92 o                         
 -14   4  15        198.93        211.18        19.24 o                         
 -13   4  15         67.01         55.23        13.94 o                         
 -12   4  15        485.21        610.48        23.79 o                         
 -11   4  15         35.48         16.48        10.12 o                         
 -10   4  15         67.21         72.90        12.74 o                         
  -9   4  15        138.38        190.90        15.41 o                         
  -8   4  15        270.81        285.07        17.89 o                         
  -7   4  15        191.89        164.24        13.88 o                         
  -6   4  15        424.29        446.07        16.57 o                         
  -5   4  15        381.03        440.65        15.69 o                         
  -4   4  15        230.60        201.89        13.00 o                         
  -3   4  15        283.14        270.28        14.13 o                         
  -2   4  15        351.38        390.04        14.31 o                         
  -1   4  15        911.11        918.58        20.69 o                         
   0   4  15        374.46        386.93        14.31 o                         
   1   4  15        889.96        868.46        20.68 o                         
   2   4  15        360.38        379.07        15.57 o                         
   3   4  15        266.87        241.92        13.55 o                         
   4   4  15        225.69        222.15        13.87 o                         
   5   4  15        390.41        449.96        16.14 o                         
   6   4  15        420.42        446.98        19.94 o                         
   7   4  15        183.89        133.71        12.37 o                         
   8   4  15        274.72        292.28        17.68 o                         
   9   4  15        132.45        129.82        14.73 o                         
  10   4  15         63.06         53.54        11.54 o                         
  11   4  15         38.09         42.15        12.59 o                         
  12   4  15        490.42        553.83        24.76 o                         
  13   4  15         66.59         60.52        14.79 o                         
  14   4  15        198.10        201.84        19.75 o                         
 -14   5  15        156.47        130.96        17.15 o                         
 -13   5  15        115.66         71.71        13.41 o                         
 -12   5  15        100.87         96.57        15.57 o                         
 -11   5  15        275.15        321.23        24.26 o                         
 -10   5  15        355.36        390.91        21.00 o                         
  -9   5  15         84.19         51.90        11.79 o                         
  -8   5  15         35.64         39.17        10.97 o                         
  -7   5  15        452.34        464.91        24.39 o                         
  -6   5  15         10.95         15.78         8.21 o                         
  -5   5  15        337.12        324.84        15.31 o                         
  -4   5  15        559.44        605.93        17.71 o                         
  -3   5  15        284.16        282.43        14.26 o                         
  -2   5  15        381.01        389.40        15.21 o                         
  -1   5  15        365.55        342.51        14.39 o                         
   0   5  15        102.29         99.78        10.17 o                         
   1   5  15        360.17        347.90        14.09 o                         
   2   5  15        385.41        434.30        15.51 o                         
   3   5  15        280.22        281.71        14.21 o                         
   4   5  15        565.43        610.48        17.45 o                         
   5   5  15        325.10        308.37        16.40 o                         
   6   5  15         11.92         12.22         8.44 o                         
   7   5  15        451.80        501.75        18.86 o                         
   8   5  15         35.78         35.20        10.12 o                         
   9   5  15         90.65         52.54        12.00 o                         
  10   5  15        344.54        373.21        26.81 o                         
  11   5  15        263.74        299.98        29.04 o                         
  12   5  15        109.94         98.67        16.59 o                         
  13   5  15        123.04        140.04        18.37 o                         
  14   5  15        156.58        153.28        20.79 o                         
 -14   6  15         44.30         33.91        13.23 o                         
 -13   6  15        162.12        155.12        18.04 o                         
 -12   6  15        374.35        362.25        23.50 o                         
 -11   6  15         73.24         73.16        13.65 o                         
 -10   6  15        616.29        686.49        28.48 o                         
  -9   6  15        423.94        419.59        21.32 o                         
  -8   6  15         46.77         40.09        11.66 o                         
  -7   6  15         13.08         -8.66         8.88 o                         
  -6   6  15        613.41        617.94        19.44 o                         
  -5   6  15        821.64        818.27        21.78 o                         
  -4   6  15        148.12        133.21        11.63 o                         
  -3   6  15        107.17        128.89        11.25 o                         
  -2   6  15         57.08         31.89         7.97 o                         
  -1   6  15       1191.58       1236.19        23.60 o                         
   0   6  15         20.29         -1.41         6.77 o                         
   1   6  15       1173.03       1175.08        22.42 o                         
   2   6  15         64.69         49.75         9.27 o                         
   3   6  15         97.43        101.58        10.26 o                         
   4   6  15        146.73        147.97        11.97 o                         
   5   6  15        834.79        840.02        21.45 o                         
   6   6  15        618.53        663.95        23.02 o                         
   7   6  15         14.31          5.08         8.51 o                         
   8   6  15         50.49         29.59        10.22 o                         
   9   6  15        421.19        428.51        21.69 o                         
  10   6  15        602.68        678.32        24.65 o                         
  11   6  15         71.21         66.17        14.11 o                         
  12   6  15        376.92        363.73        25.41 o                         
  13   6  15        156.55        118.65        18.15 o                         
  14   6  15         44.24         35.11        17.20 o                         
 -14   7  15        107.97         80.97        17.11 o                         
 -13   7  15        678.82        695.81        30.17 o                         
 -12   7  15        205.20        262.92        22.97 o                         
 -11   7  15        665.76        642.06        27.37 o                         
 -10   7  15          5.00          4.06         9.62 o                         
  -9   7  15        456.89        484.37        22.01 o                         
  -8   7  15         16.47         14.44        10.67 o                         
  -7   7  15        558.22        584.66        22.51 o                         
  -6   7  15        516.09        485.27        18.00 o                         
  -5   7  15         66.83         64.24        10.20 o                         
  -4   7  15        156.22        196.28        14.27 o                         
  -3   7  15        179.14        192.32        15.67 o                         
  -2   7  15         96.34         85.37        10.34 o                         
  -1   7  15        193.11        212.64        13.18 o                         
   0   7  15        629.15        608.05        17.00 o                         
   1   7  15        200.17        217.97        12.75 o                         
   2   7  15         99.77         89.28         9.26 o                         
   3   7  15        175.50        216.62        12.62 o                         
   4   7  15        162.09        171.76        12.81 o                         
   5   7  15         64.94         53.49         9.99 o                         
   6   7  15        516.16        503.21        18.09 o                         
   7   7  15        561.15        601.66        20.62 o                         
   8   7  15         16.12         11.13         9.35 o                         
   9   7  15        456.30        512.01        22.68 o                         
  10   7  15          6.34         13.45        11.37 o                         
  11   7  15        668.71        701.33        27.28 o                         
  12   7  15        207.96        201.80        19.49 o                         
  13   7  15        670.58        672.87        28.13 o                         
  14   7  15        106.66         81.35        16.30 o                         
 -14   8  15         68.31         64.18        16.14 o                         
 -13   8  15         39.20         16.44        12.70 o                         
 -12   8  15         28.69         33.76        13.17 o                         
 -11   8  15        241.31        293.51        22.00 o                         
 -10   8  15        197.10        199.00        17.71 o                         
  -9   8  15         26.86         30.39        11.15 o                         
  -8   8  15        113.46        119.85        15.60 o                         
  -7   8  15         35.81         49.22        11.46 o                         
  -6   8  15         46.07         40.68         9.88 o                         
  -5   8  15        168.70        214.38        15.25 o                         
  -4   8  15        580.88        567.12        18.95 o                         
  -3   8  15        372.56        422.61        20.54 o                         
  -2   8  15          3.02         -4.85         7.38 o                         
  -1   8  15        276.85        287.35        15.35 o                         
   0   8  15        268.65        218.42        12.99 o                         
   1   8  15        271.64        252.30        16.31 o                         
   2   8  15          3.05         -1.48         6.99 o                         
   3   8  15        382.65        435.11        15.37 o                         
   4   8  15        560.83        593.30        18.13 o                         
   5   8  15        170.99        201.46        14.41 o                         
   6   8  15         42.52         46.93        10.71 o                         
   7   8  15         36.72         24.25        10.01 o                         
   8   8  15        104.91        109.47        13.69 o                         
   9   8  15         24.71         21.64        11.29 o                         
  10   8  15        189.46        194.50        17.83 o                         
  11   8  15        239.94        292.95        22.13 o                         
  12   8  15         28.69         19.22        13.52 o                         
  13   8  15         38.46         40.98        13.09 o                         
  14   8  15         68.49         87.19        15.51 o                         
 -14   9  15        317.68        294.15        25.51 o                         
 -13   9  15        183.64        181.24        20.66 o                         
 -12   9  15         52.51         32.05        13.85 o                         
 -11   9  15        137.04        138.87        17.58 o                         
 -10   9  15        107.29         92.70        14.58 o                         
  -9   9  15        344.88        362.82        22.38 o                         
  -8   9  15       1232.94       1304.22        34.74 o                         
  -7   9  15        307.45        335.81        20.99 o                         
  -6   9  15        854.03        878.64        34.35 o                         
  -5   9  15        142.66        167.28        14.09 o                         
  -4   9  15         60.45         59.10        10.79 o                         
  -3   9  15        619.52        614.51        20.15 o                         
  -2   9  15        620.82        590.30        21.14 o                         
  -1   9  15          5.80         -2.13         7.37 o                         
   0   9  15       1849.42       1874.33        29.53 o                         
   1   9  15          7.39         12.75         7.33 o                         
   2   9  15        621.20        576.80        17.95 o                         
   3   9  15        628.37        643.89        18.49 o                         
   4   9  15         65.15         61.34        10.23 o                         
   5   9  15        151.10        170.69        14.42 o                         
   6   9  15        842.15        848.81        24.14 o                         
   7   9  15        314.20        324.19        18.12 o                         
   8   9  15       1234.24       1358.70        31.89 o                         
   9   9  15        341.02        320.02        21.16 o                         
  10   9  15        106.39         99.85        15.14 o                         
  11   9  15        139.72        112.07        16.07 o                         
  12   9  15         53.49         42.26        13.75 o                         
  13   9  15        182.96        165.84        18.46 o                         
  14   9  15        321.50        334.67        26.75 o                         
 -14  10  15          1.03        -10.94        14.82 o                         
 -13  10  15         56.67         72.09        16.66 o                         
 -12  10  15        160.24        163.53        20.56 o                         
 -11  10  15          5.48         16.85        10.99 o                         
 -10  10  15         60.40         64.04        13.70 o                         
  -9  10  15        414.37        431.01        22.76 o                         
  -8  10  15         22.72         37.85        11.99 o                         
  -7  10  15        541.62        554.12        22.56 o                         
  -6  10  15         52.73         25.65        10.30 o                         
  -5  10  15        279.61        270.46        17.28 o                         
  -4  10  15        204.79        210.10        14.84 o                         
  -3  10  15        253.44        273.44        16.29 o                         
  -2  10  15         78.92         51.80         9.84 o                         
  -1  10  15        914.37        901.45        22.60 o                         
   0  10  15          6.20         11.02         8.29 o                         
   1  10  15        895.09        850.93        22.31 o                         
   2  10  15         75.16         65.21        10.13 o                         
   3  10  15        257.17        261.94        15.77 o                         
   4  10  15        215.61        244.43        16.03 o                         
   5  10  15        283.05        289.49        17.75 o                         
   6  10  15         55.02         51.86        12.77 o                         
   7  10  15        529.33        546.75        21.90 o                         
   8  10  15         26.13         14.56        10.33 o                         
   9  10  15        413.31        432.04        22.29 o                         
  10  10  15         62.41         37.48        15.09 o                         
  11  10  15          5.28         -2.44        11.84 o                         
  12  10  15        167.70        224.10        20.54 o                         
  13  10  15         60.09         63.67        16.29 o                         
  14  10  15          1.07          2.49        13.59 o                         
 -14  11  15         56.04         20.67        17.65 o                         
 -13  11  15        328.11        287.40        31.38 o                         
 -12  11  15         45.08         47.41        14.73 o                         
 -11  11  15        293.74        303.55        21.23 o                         
 -10  11  15         37.94         40.75        13.07 o                         
  -9  11  15        252.66        278.40        20.65 o                         
  -8  11  15        297.43        302.90        20.41 o                         
  -7  11  15        217.07        180.65        16.79 o                         
  -6  11  15         83.51         78.33        12.90 o                         
  -5  11  15        482.88        493.76        18.85 o                         
  -4  11  15        106.06         93.31        11.93 o                         
  -3  11  15        326.70        293.08        18.07 o                         
  -2  11  15        173.97        171.57        14.48 o                         
  -1  11  15         60.55         64.23        11.07 o                         
   0  11  15          0.86         -1.52         8.21 o                         
   1  11  15         63.91         61.02        10.58 o                         
   2  11  15        169.61        201.31        14.88 o                         
   3  11  15        325.76        326.37        17.94 o                         
   4  11  15        107.42        116.18        13.51 o                         
   5  11  15        473.30        491.51        21.13 o                         
   6  11  15         85.43         45.39        13.16 o                         
   7  11  15        224.95        213.06        18.02 o                         
   8  11  15        292.38        328.56        21.41 o                         
   9  11  15        246.17        239.40        20.96 o                         
  10  11  15         38.30         54.14        18.84 o                         
  11  11  15        295.31        310.30        32.16 o                         
  12  11  15         42.69         55.59        18.57 o                         
  13  11  15        327.44        380.42        30.73 o                         
  14  11  15         54.37         54.84        18.58 o                         
 -14  12  15         92.51        104.22        24.83 o                         
 -13  12  15         64.33         45.84        18.59 o                         
 -12  12  15        137.99        125.33        25.92 o                         
 -11  12  15         52.67         47.57        14.80 o                         
 -10  12  15        231.85        247.88        23.16 o                         
  -9  12  15        128.86        134.60        18.14 o                         
  -8  12  15        295.77        347.60        24.27 o                         
  -7  12  15        121.39        147.30        19.64 o                         
  -6  12  15         50.46         44.05        13.09 o                         
  -5  12  15        134.26        124.44        15.98 o                         
  -4  12  15         21.29          9.65         9.69 o                         
  -3  12  15        378.72        410.76        21.35 o                         
  -2  12  15        156.07        151.26        16.22 o                         
  -1  12  15        295.26        279.60        19.73 o                         
   0  12  15        273.45        252.80        18.64 o                         
   1  12  15        288.80        274.43        19.30 o                         
   2  12  15        155.53        196.42        17.64 o                         
   3  12  15        368.38        405.53        22.06 o                         
   4  12  15         19.83         20.75        11.94 o                         
   5  12  15        137.94        141.39        20.36 o                         
   6  12  15         52.62         62.60        12.96 o                         
   7  12  15        122.99        134.73        17.03 o                         
   8  12  15        287.62        284.63        28.17 o                         
   9  12  15        130.28        126.28        19.82 o                         
  10  12  15        228.73        252.23        24.51 o                         
  11  12  15         52.48         17.32        16.71 o                         
  12  12  15        140.29        104.13        23.72 o                         
  13  12  15         62.75         32.95        19.78 o                         
  14  12  15         95.39         60.04        23.28 o                         
 -13  13  15        538.03        582.22        63.93 o                         
 -12  13  15         11.20          2.19        17.30 o                         
 -11  13  15        368.73        412.31        37.95 o                         
 -10  13  15        259.06        243.86        28.66 o                         
  -9  13  15        243.69        234.22        23.34 o                         
  -8  13  15        122.01        125.96        19.29 o                         
  -7  13  15        465.08        459.42        32.53 o                         
  -6  13  15         27.49         22.21        12.17 o                         
  -5  13  15        141.46        182.61        17.94 o                         
  -4  13  15        254.86        234.76        19.87 o                         
  -3  13  15        197.98        156.15        16.43 o                         
  -2  13  15         99.84         90.84        13.58 o                         
  -1  13  15         23.27          9.73         9.77 o                         
   0  13  15         36.07          8.29        10.55 o                         
   1  13  15         21.34          2.05         9.38 o                         
   2  13  15        101.63         89.47        14.26 o                         
   3  13  15        190.39        168.65        18.68 o                         
   4  13  15        268.51        312.76        22.75 o                         
   5  13  15        142.77        195.71        20.75 o                         
   6  13  15         24.23        -11.02        11.22 o                         
   7  13  15        462.39        581.89        28.46 o                         
   8  13  15        126.53        129.60        23.86 o                         
   9  13  15        245.59        217.86        23.33 o                         
  10  13  15        273.16        296.27        24.94 o                         
  11  13  15        376.13        430.48        34.27 o                         
  12  13  15         10.78         22.69        17.27 o                         
  13  13  15        535.95        527.61        50.13 o                         
  14  13  15         54.74         20.68        56.35 o                         
 -13  14  15         38.34        -30.67        37.80 o                         
 -12  14  15          3.72         17.36        18.41 o                         
 -11  14  15        102.97         91.09        22.38 o                         
 -10  14  15         60.31         57.20        19.75 o                         
  -9  14  15         46.35         41.79        17.53 o                         
  -8  14  15        353.10        355.87        27.40 o                         
  -7  14  15          2.22          1.76        12.22 o                         
  -6  14  15          5.05          9.49        11.86 o                         
  -5  14  15         13.79          7.21        14.14 o                         
  -4  14  15        119.45        127.98        15.93 o                         
  -3  14  15          8.90          0.34        11.23 o                         
  -2  14  15         81.76         81.54        13.40 o                         
  -1  14  15        102.44        108.79        14.82 o                         
   0  14  15         27.14         27.40        11.65 o                         
   1  14  15        103.18         69.12        13.76 o                         
   2  14  15         79.51         84.79        15.20 o                         
   3  14  15         10.03         34.79        12.01 o                         
   4  14  15        110.86        113.36        16.96 o                         
   5  14  15         15.08         20.07        13.52 o                         
   6  14  15          6.13          5.45        12.90 o                         
   7  14  15          2.91         17.56        13.85 o                         
   8  14  15        356.27        283.41        24.60 o                         
   9  14  15         48.40         45.24        15.75 o                         
  10  14  15         60.20         48.32        16.96 o                         
  11  14  15        100.81         90.73        21.00 o                         
  12  14  15          3.39        -17.36        19.49 o                         
 -12  15  15         56.33         55.51        45.04 o                         
 -11  15  15         98.25         74.46        24.86 o                         
 -10  15  15        116.03         86.13        22.33 o                         
  -9  15  15         93.21        105.29        21.23 o                         
  -8  15  15        156.86        177.09        21.64 o                         
  -7  15  15        358.65        326.39        27.29 o                         
  -6  15  15        215.30        219.59        22.01 o                         
  -5  15  15        151.31        144.94        17.45 o                         
  -4  15  15         64.36         45.42        13.01 o                         
  -3  15  15        281.17        278.02        20.97 o                         
  -2  15  15        326.79        315.61        21.94 o                         
  -1  15  15        208.02        239.22        20.41 o                         
   0  15  15        184.06        183.91        18.59 o                         
   1  15  15        204.74        199.15        21.35 o                         
   2  15  15        329.71        339.58        24.50 o                         
   3  15  15        277.35        270.03        21.33 o                         
   4  15  15         61.15         44.69        13.89 o                         
   5  15  15        151.78        103.67        18.45 o                         
   6  15  15        217.37        174.58        20.46 o                         
   7  15  15        364.13        311.11        24.60 o                         
   8  15  15        160.46        194.51        22.02 o                         
   9  15  15         90.75         76.54        18.64 o                         
  10  15  15        118.30        109.19        22.82 o                         
  11  15  15        101.08         83.71        22.73 o                         
   0   0  16          7.12         13.82        10.80 o                         
   1   0  16        139.00        140.31        13.28 o                         
   2   0  16       2051.48       2131.17        34.16 o                         
   3   0  16        693.26        638.88        18.90 o                         
   4   0  16       2374.12       2568.98        37.16 o                         
   5   0  16         15.55         23.85         8.36 o                         
   6   0  16         41.68         74.23         9.91 o                         
   7   0  16        149.76        141.08        11.78 o                         
   8   0  16        269.24        340.80        17.33 o                         
   9   0  16       1240.07       1363.25        28.70 o                         
  10   0  16        302.59        268.83        17.70 o                         
  11   0  16         25.20          4.63        11.16 o                         
  12   0  16        362.15        373.83        22.51 o                         
  13   0  16          5.09         14.35        11.38 o                         
  14   0  16        106.61        122.76        15.99 o                         
  15   0  16          0.31        -11.36        11.36 o                         
 -15   1  16         49.10         39.18        13.26 o                         
 -14   1  16         80.71         58.00        13.48 o                         
 -13   1  16         13.30          7.23        11.62 o                         
 -12   1  16        356.80        427.39        23.92 o                         
 -11   1  16        173.69        182.44        17.10 o                         
 -10   1  16        501.87        555.43        20.79 o                         
  -9   1  16        184.63        195.26        14.85 o                         
  -8   1  16        359.50        373.64        18.55 o                         
  -7   1  16        222.08        220.97        14.36 o                         
  -6   1  16        557.99        582.84        17.85 o                         
  -5   1  16        537.61        499.65        17.16 o                         
  -4   1  16        841.09        808.91        22.11 o                         
  -3   1  16        383.12        384.24        18.52 o                         
  -2   1  16        581.27        623.34        19.81 o                         
  -1   1  16        280.61        270.33        15.81 o                         
   0   1  16        102.63         97.29        10.36 o                         
   1   1  16        284.00        311.89        15.41 o                         
   2   1  16        587.02        624.42        19.12 o                         
   3   1  16        379.34        373.93        16.81 o                         
   4   1  16        851.15        810.14        21.87 o                         
   5   1  16        542.78        543.45        18.58 o                         
   6   1  16        553.74        557.12        18.41 o                         
   7   1  16        234.36        220.65        14.24 o                         
   8   1  16        360.47        331.29        17.28 o                         
   9   1  16        185.41        190.14        14.77 o                         
  10   1  16        505.16        513.69        20.65 o                         
  11   1  16        169.55        194.92        16.95 o                         
  12   1  16        345.07        345.48        20.25 o                         
  13   1  16         14.25        -11.49        11.49 o                         
  14   1  16         82.36         47.45        14.55 o                         
  15   1  16         52.63         48.37        14.56 o                         
 -15   2  16        157.74        104.07        15.35 o                         
 -14   2  16        193.95        172.09        21.33 o                         
 -13   2  16        222.09        304.60        21.75 o                         
 -12   2  16         42.61         21.51        11.81 o                         
 -11   2  16        107.98         90.07        13.71 o                         
 -10   2  16        246.32        237.57        17.71 o                         
  -9   2  16          4.31          0.35         9.28 o                         
  -8   2  16         13.55          2.58         9.05 o                         
  -7   2  16       1020.36       1087.14        25.48 o                         
  -6   2  16         15.91         11.36         8.24 o                         
  -5   2  16         12.70         12.66         8.09 o                         
  -4   2  16        624.54        624.31        19.79 o                         
  -3   2  16        135.75        154.03        14.13 o                         
  -2   2  16        321.97        350.38        16.14 o                         
  -1   2  16        831.54        770.86        20.89 o                         
   0   2  16          5.44         -0.17         7.58 o                         
   1   2  16        836.87        829.40        20.81 o                         
   2   2  16        314.26        333.97        16.34 o                         
   3   2  16        130.27        124.65        11.78 o                         
   4   2  16        633.33        690.59        20.18 o                         
   5   2  16          9.17          7.24         8.17 o                         
   6   2  16         18.27         17.88         8.55 o                         
   7   2  16       1006.28       1058.72        25.58 o                         
   8   2  16         14.28         -8.10         8.10 o                         
   9   2  16          3.45          4.58         8.84 o                         
  10   2  16        244.65        233.37        16.69 o                         
  11   2  16        101.15        105.38        14.84 o                         
  12   2  16         45.01         37.52        12.77 o                         
  13   2  16        214.76        218.71        20.15 o                         
  14   2  16        194.00        193.01        20.30 o                         
  15   2  16        152.50        130.98        18.01 o                         
 -15   3  16        147.10        171.40        18.35 o                         
 -14   3  16         35.34         29.34        12.37 o                         
 -13   3  16         97.90         76.18        14.76 o                         
 -12   3  16        154.61        105.87        15.41 o                         
 -11   3  16         76.69         83.74        13.55 o                         
 -10   3  16         31.76          5.57         9.22 o                         
  -9   3  16        339.20        410.39        21.69 o                         
  -8   3  16        319.24        340.87        18.88 o                         
  -7   3  16        630.49        664.69        28.19 o                         
  -6   3  16        356.30        352.66        17.28 o                         
  -5   3  16        904.98        905.23        23.53 o                         
  -4   3  16        345.31        358.15        16.73 o                         
  -3   3  16        102.44        106.56        11.02 o                         
  -2   3  16        649.74        669.03        19.53 o                         
  -1   3  16       1059.35        988.89        23.18 o                         
   0   3  16        828.55        728.16        24.70 o                         
   1   3  16       1071.61       1017.31        23.81 o                         
   2   3  16        645.49        629.43        18.71 o                         
   3   3  16        106.00        111.47        11.76 o                         
   4   3  16        351.32        366.14        16.60 o                         
   5   3  16        885.28        958.21        22.95 o                         
   6   3  16        359.89        360.66        17.55 o                         
   7   3  16        614.12        617.98        20.29 o                         
   8   3  16        324.51        397.42        20.25 o                         
   9   3  16        331.23        360.06        19.65 o                         
  10   3  16         29.57          7.82        10.31 o                         
  11   3  16         74.69         74.19        13.41 o                         
  12   3  16        158.23        159.89        17.06 o                         
  13   3  16        103.18        112.50        16.68 o                         
  14   3  16         37.82         50.29        13.63 o                         
  15   3  16        146.80        132.62        19.58 o                         
 -15   4  16         57.24         82.53        15.34 o                         
 -14   4  16        372.35        427.30        27.91 o                         
 -13   4  16          4.84         -6.02        10.94 o                         
 -12   4  16        199.54        208.75        19.03 o                         
 -11   4  16        197.68        171.97        17.15 o                         
 -10   4  16         56.49         43.55        15.85 o                         
  -9   4  16        951.03        966.67        30.64 o                         
  -8   4  16         30.42         34.76        10.97 o                         
  -7   4  16        471.37        477.16        21.34 o                         
  -6   4  16        406.57        452.28        18.40 o                         
  -5   4  16        190.59        204.63        13.72 o                         
  -4   4  16        455.28        485.92        16.78 o                         
  -3   4  16        896.03        936.97        21.88 o                         
  -2   4  16        456.99        498.14        16.74 o                         
  -1   4  16        249.00        274.78        15.14 o                         
   0   4  16        175.20        159.32        12.86 o                         
   1   4  16        250.48        267.43        16.66 o                         
   2   4  16        459.91        497.09        17.89 o                         
   3   4  16        897.02        986.49        22.77 o                         
   4   4  16        440.08        458.91        16.96 o                         
   5   4  16        186.95        214.73        14.48 o                         
   6   4  16        416.84        436.13        18.43 o                         
   7   4  16        467.10        478.66        20.47 o                         
   8   4  16         34.68         30.28        11.29 o                         
   9   4  16        966.40        973.70        31.91 o                         
  10   4  16         57.18         55.47        12.54 o                         
  11   4  16        191.92        173.58        19.46 o                         
  12   4  16        202.49        220.97        20.57 o                         
  13   4  16          5.13         18.21        13.42 o                         
  14   4  16        379.88        371.14        25.04 o                         
  15   4  16         60.58         52.14        15.49 o                         
 -15   5  16        111.75         96.69        15.97 o                         
 -14   5  16         45.83         26.07        12.50 o                         
 -13   5  16         51.08         57.57        12.99 o                         
 -12   5  16        616.51        641.52        28.15 o                         
 -11   5  16        435.35        450.33        24.87 o                         
 -10   5  16        542.34        585.05        26.17 o                         
  -9   5  16        187.39        134.46        15.67 o                         
  -8   5  16        113.78         95.39        14.18 o                         
  -7   5  16        300.95        313.50        18.95 o                         
  -6   5  16        113.12        103.02        12.35 o                         
  -5   5  16        542.62        533.57        18.11 o                         
  -4   5  16        299.51        320.53        15.99 o                         
  -3   5  16        353.17        374.82        16.30 o                         
  -2   5  16        553.20        527.85        19.98 o                         
  -1   5  16        352.98        353.12        14.89 o                         
   0   5  16        106.00        107.18        11.12 o                         
   1   5  16        352.33        358.77        16.35 o                         
   2   5  16        563.60        570.83        17.63 o                         
   3   5  16        344.95        372.51        21.45 o                         
   4   5  16        306.70        305.05        17.05 o                         
   5   5  16        555.88        573.68        22.38 o                         
   6   5  16        117.95         89.66        12.12 o                         
   7   5  16        302.90        355.56        19.88 o                         
   8   5  16        115.40        117.16        14.64 o                         
   9   5  16        182.45        144.04        16.39 o                         
  10   5  16        548.73        588.63        25.33 o                         
  11   5  16        429.32        444.70        26.42 o                         
  12   5  16        616.81        637.97        28.94 o                         
  13   5  16         50.18         66.84        16.36 o                         
  14   5  16         47.06         23.51        13.60 o                         
  15   5  16        112.31         79.57        18.77 o                         
 -15   6  16          5.47         -3.29        13.43 o                         
 -14   6  16         18.22         -4.18        11.79 o                         
 -13   6  16         53.87         69.14        15.15 o                         
 -12   6  16         13.18         24.78        12.52 o                         
 -11   6  16        493.60        503.76        25.70 o                         
 -10   6  16        238.14        209.71        19.38 o                         
  -9   6  16        876.56        842.30        31.45 o                         
  -8   6  16        231.68        278.21        23.77 o                         
  -7   6  16        172.57        168.87        15.73 o                         
  -6   6  16         31.30         32.99        10.29 o                         
  -5   6  16        670.64        653.61        20.58 o                         
  -4   6  16        535.24        537.92        18.85 o                         
  -3   6  16       1721.06       1656.02        29.56 o                         
  -2   6  16        840.80        923.66        22.21 o                         
  -1   6  16          9.94          9.30         7.66 o                         
   0   6  16         51.28         21.76         8.01 o                         
   1   6  16         10.50         11.38         7.54 o                         
   2   6  16        838.94        929.44        22.11 o                         
   3   6  16       1734.75       1697.50        29.47 o                         
   4   6  16        526.73        510.23        18.24 o                         
   5   6  16        689.51        755.74        23.29 o                         
   6   6  16         30.39         34.19        10.73 o                         
   7   6  16        169.30        187.05        16.35 o                         
   8   6  16        227.53        224.38        17.91 o                         
   9   6  16        882.30        855.56        29.21 o                         
  10   6  16        232.26        213.65        19.67 o                         
  11   6  16        503.05        570.17        28.30 o                         
  12   6  16         13.96         25.82        13.72 o                         
  13   6  16         51.27         50.58        14.87 o                         
  14   6  16         17.17         49.43        14.46 o                         
  15   6  16          5.49          2.63        13.29 o                         
 -15   7  16         38.30         37.46        15.63 o                         
 -14   7  16        135.31        124.51        17.99 o                         
 -13   7  16         25.66          3.07        12.55 o                         
 -12   7  16        113.24        103.96        17.36 o                         
 -11   7  16         39.25         30.00        12.57 o                         
 -10   7  16        341.48        320.16        23.54 o                         
  -9   7  16        149.56        161.38        16.72 o                         
  -8   7  16        146.22        121.27        16.33 o                         
  -7   7  16         76.15         65.40        12.39 o                         
  -6   7  16        199.93        188.16        15.43 o                         
  -5   7  16        771.54        794.16        22.53 o                         
  -4   7  16        472.22        479.49        18.59 o                         
  -3   7  16        538.84        543.04        19.31 o                         
  -2   7  16         64.68         56.30         9.95 o                         
  -1   7  16        655.50        568.45        18.33 o                         
   0   7  16        304.06        376.06        16.04 o                         
   1   7  16        659.71        617.73        18.56 o                         
   2   7  16         65.78         59.38         9.83 o                         
   3   7  16        537.83        568.17        18.41 o                         
   4   7  16        474.22        489.20        19.06 o                         
   5   7  16        771.88        784.36        22.88 o                         
   6   7  16        199.14        209.48        16.53 o                         
   7   7  16         78.27         70.65        12.00 o                         
   8   7  16        153.48        142.96        15.67 o                         
   9   7  16        154.35        197.45        21.44 o                         
  10   7  16        326.37        308.29        22.26 o                         
  11   7  16         39.91         36.74        13.86 o                         
  12   7  16        115.62         95.76        19.63 o                         
  13   7  16         24.16         10.98        13.16 o                         
  14   7  16        141.53        185.68        20.58 o                         
  15   7  16         40.82         42.14        15.60 o                         
 -15   8  16        138.79        102.92        19.30 o                         
 -14   8  16         22.31         15.55        14.56 o                         
 -13   8  16        152.20        152.31        20.58 o                         
 -12   8  16         76.52         60.58        14.89 o                         
 -11   8  16         63.04         45.45        13.73 o                         
 -10   8  16         85.34        105.73        15.39 o                         
  -9   8  16         34.65         32.68        11.74 o                         
  -8   8  16        259.18        225.19        19.30 o                         
  -7   8  16        351.28        433.79        21.81 o                         
  -6   8  16        406.30        422.54        20.66 o                         
  -5   8  16        120.01        102.67        12.15 o                         
  -4   8  16        361.24        372.75        18.18 o                         
  -3   8  16        141.80        143.67        13.57 o                         
  -2   8  16         32.46         32.38         9.41 o                         
  -1   8  16        351.18        335.55        16.40 o                         
   0   8  16        563.40        540.47        18.62 o                         
   1   8  16        347.74        322.61        16.24 o                         
   2   8  16         34.49         34.89         9.33 o                         
   3   8  16        139.28        132.30        12.91 o                         
   4   8  16        354.45        362.52        19.04 o                         
   5   8  16        116.41        114.23        13.08 o                         
   6   8  16        406.11        405.57        21.16 o                         
   7   8  16        337.17        393.13        21.86 o                         
   8   8  16        269.40        280.72        18.85 o                         
   9   8  16         34.34         33.03        12.17 o                         
  10   8  16         79.61         71.69        13.44 o                         
  11   8  16         65.28         35.41        13.80 o                         
  12   8  16         75.39         49.70        15.13 o                         
  13   8  16        142.64        142.43        17.80 o                         
  14   8  16         20.09         -0.47        12.48 o                         
  15   8  16        141.60        160.98        22.82 o                         
 -15   9  16        109.29        119.02        23.68 o                         
 -14   9  16         65.11        109.13        19.80 o                         
 -13   9  16         19.54         15.44        12.89 o                         
 -12   9  16        148.21        155.55        20.32 o                         
 -11   9  16         35.27         34.68        13.19 o                         
 -10   9  16         34.49         30.19        12.67 o                         
  -9   9  16        102.57         83.36        14.57 o                         
  -8   9  16        109.56        103.16        15.42 o                         
  -7   9  16        598.53        639.80        28.44 o                         
  -6   9  16        252.77        170.87        15.67 o                         
  -5   9  16        148.42        164.04        14.38 o                         
  -4   9  16        412.75        491.47        19.49 o                         
  -3   9  16        284.03        280.68        17.33 o                         
  -2   9  16        784.06        869.80        23.77 o                         
  -1   9  16        531.19        501.72        19.13 o                         
   0   9  16          0.18         -0.56         8.18 o                         
   1   9  16        536.65        544.36        18.30 o                         
   2   9  16        761.72        889.76        23.12 o                         
   3   9  16        283.49        278.47        17.81 o                         
   4   9  16        419.57        491.43        25.72 o                         
   5   9  16        150.28        137.59        14.64 o                         
   6   9  16        251.06        182.18        16.31 o                         
   7   9  16        595.35        597.08        22.14 o                         
   8   9  16        112.98         80.59        13.40 o                         
   9   9  16        103.32        109.16        15.19 o                         
  10   9  16         31.95         23.55        12.43 o                         
  11   9  16         34.77         61.47        14.57 o                         
  12   9  16        140.95        123.52        17.78 o                         
  13   9  16         18.98         14.02        12.68 o                         
  14   9  16         60.62         49.91        15.35 o                         
  15   9  16        113.05         90.73        20.15 o                         
 -15  10  16         17.95         72.16        27.80 o                         
 -14  10  16         62.54         99.30        23.36 o                         
 -13  10  16        242.00        227.64        23.26 o                         
 -12  10  16        127.54        118.66        18.65 o                         
 -11  10  16        102.80         72.88        15.12 o                         
 -10  10  16        305.59        357.10        23.31 o                         
  -9  10  16        375.59        354.11        23.48 o                         
  -8  10  16        140.24        115.02        16.47 o                         
  -7  10  16         99.57         78.83        14.01 o                         
  -6  10  16         80.61         73.47        13.04 o                         
  -5  10  16         54.31         62.41        11.09 o                         
  -4  10  16        140.11        149.59        14.04 o                         
  -3  10  16        324.24        328.56        18.49 o                         
  -2  10  16         14.86         -2.13         8.92 o                         
  -1  10  16         34.52         36.25         9.97 o                         
   0  10  16          0.56         -8.29         8.29 o                         
   1  10  16         33.75         24.65         9.80 o                         
   2  10  16         13.95         14.56         8.99 o                         
   3  10  16        323.38        340.43        18.00 o                         
   4  10  16        142.42        147.93        14.95 o                         
   5  10  16         52.01         66.45        12.05 o                         
   6  10  16         90.69         83.19        13.42 o                         
   7  10  16        101.28         95.00        13.87 o                         
   8  10  16        151.35        124.36        13.95 o                         
   9  10  16        391.27        449.62        25.64 o                         
  10  10  16        319.24        320.18        22.98 o                         
  11  10  16        106.36         91.34        16.90 o                         
  12  10  16        131.99        110.74        18.41 o                         
  13  10  16        237.45        244.98        23.46 o                         
  14  10  16         66.68         56.52        17.92 o                         
  15  10  16         20.64         -6.20        25.04 o                         
 -14  11  16         86.93        103.65        23.95 o                         
 -13  11  16          2.36         10.64        17.26 o                         
 -12  11  16        153.90        163.90        22.63 o                         
 -11  11  16         69.59         71.85        14.62 o                         
 -10  11  16         37.53         40.75        13.25 o                         
  -9  11  16         79.70         53.83        13.46 o                         
  -8  11  16        249.04        235.94        19.83 o                         
  -7  11  16        282.52        301.86        19.64 o                         
  -6  11  16        234.01        254.12        18.98 o                         
  -5  11  16        798.77        768.63        23.81 o                         
  -4  11  16        267.85        263.77        18.09 o                         
  -3  11  16        833.63        912.85        26.38 o                         
  -2  11  16        429.01        449.76        20.66 o                         
  -1  11  16        803.80        883.19        26.02 o                         
   0  11  16       1778.45       1846.61        36.58 o                         
   1  11  16        794.32        880.33        25.16 o                         
   2  11  16        426.40        466.06        20.56 o                         
   3  11  16        821.27        870.22        25.35 o                         
   4  11  16        262.71        282.95        19.43 o                         
   5  11  16        794.57        726.26        28.98 o                         
   6  11  16        229.40        224.36        19.01 o                         
   7  11  16        286.90        349.90        23.49 o                         
   8  11  16        251.09        221.35        20.45 o                         
   9  11  16         72.84         67.63        18.89 o                         
  10  11  16         38.52         36.44        16.86 o                         
  11  11  16         69.95         55.84        19.48 o                         
  12  11  16        158.71        163.13        23.98 o                         
  13  11  16          2.57        -14.66        14.66 o                         
  14  11  16         88.85         54.41        21.69 o                         
 -14  12  16          8.54         25.68        51.35 o                         
 -13  12  16         53.80         39.68        23.76 o                         
 -12  12  16         19.68         12.84        17.54 o                         
 -11  12  16        208.78        243.17        24.45 o                         
 -10  12  16         72.87         37.75        14.50 o                         
  -9  12  16        192.43        186.40        21.49 o                         
  -8  12  16         34.72         34.19        15.16 o                         
  -7  12  16        292.39        304.89        24.84 o                         
  -6  12  16        299.88        270.79        23.59 o                         
  -5  12  16        428.24        468.98        44.82 o                         
  -4  12  16        210.24        219.88        19.77 o                         
  -3  12  16       1503.93       1516.05        37.69 o                         
  -2  12  16        329.91        373.17        22.91 o                         
  -1  12  16        359.11        412.73        23.73 o                         
   0  12  16       1278.94       1381.93        34.08 o                         
   1  12  16        360.57        418.43        22.67 o                         
   2  12  16        335.08        327.22        22.68 o                         
   3  12  16       1492.91       1577.71        36.90 o                         
   4  12  16        205.47        168.00        21.76 o                         
   5  12  16        425.70        444.95        26.37 o                         
   6  12  16        302.33        312.02        28.10 o                         
   7  12  16        286.24        332.91        24.03 o                         
   8  12  16         34.34         36.17        14.41 o                         
   9  12  16        186.63        192.61        23.17 o                         
  10  12  16         73.12         58.19        18.58 o                         
  11  12  16        194.87        182.45        25.11 o                         
  12  12  16         20.81         22.06        17.69 o                         
  13  12  16         51.27         36.99        18.24 o                         
  14  12  16          7.76        -36.38        43.51 o                         
 -13  13  16          3.09         10.70        49.93 o                         
 -12  13  16        131.38        104.15        26.17 o                         
 -11  13  16        187.77        190.98        27.60 o                         
 -10  13  16          2.54         10.94        15.26 o                         
  -9  13  16         35.87         50.00        16.84 o                         
  -8  13  16         21.44         31.31        15.42 o                         
  -7  13  16        246.49        243.96        23.77 o                         
  -6  13  16        158.98        126.16        19.43 o                         
  -5  13  16        199.69        159.42        19.62 o                         
  -4  13  16         49.39         36.64        13.97 o                         
  -3  13  16        147.33        120.27        16.64 o                         
  -2  13  16         16.82          5.93        11.39 o                         
  -1  13  16        289.22        289.17        24.92 o                         
   0  13  16         56.26         71.30        13.88 o                         
   1  13  16        292.82        296.35        22.11 o                         
   2  13  16         16.44          6.05        11.52 o                         
   3  13  16        150.15        119.12        14.95 o                         
   4  13  16         49.63         67.24        14.65 o                         
   5  13  16        208.61        197.93        21.49 o                         
   6  13  16        149.33        121.08        19.94 o                         
   7  13  16        259.62        261.34        24.35 o                         
   8  13  16         23.21         15.35        14.08 o                         
   9  13  16         38.45         28.38        15.57 o                         
  10  13  16          2.08          9.75        15.02 o                         
  11  13  16        190.43        189.49        25.29 o                         
  12  13  16        128.04        118.00        28.54 o                         
  13  13  16          3.17        -34.95        49.21 o                         
 -11  14  16         32.17         16.48        19.63 o                         
 -10  14  16         19.88         29.55        18.12 o                         
  -9  14  16         71.97         90.18        19.38 o                         
  -8  14  16        177.12        173.99        22.93 o                         
  -7  14  16          2.21          2.50        13.36 o                         
  -6  14  16        304.02        296.68        25.17 o                         
  -5  14  16         20.25         29.50        14.34 o                         
  -4  14  16         81.11         89.13        16.55 o                         
  -3  14  16        160.90        161.11        23.91 o                         
  -2  14  16        124.97        107.03        15.98 o                         
  -1  14  16         22.51         40.71        13.60 o                         
   0  14  16        149.31        162.18        17.64 o                         
   1  14  16         22.61          3.83        12.00 o                         
   2  14  16        123.95        121.49        17.79 o                         
   3  14  16        157.42        149.20        24.28 o                         
   4  14  16         82.73        115.14        18.38 o                         
   5  14  16         21.40         31.58        14.22 o                         
   6  14  16        301.96        289.10        25.72 o                         
   7  14  16          1.65          2.36        14.22 o                         
   8  14  16        171.52        134.97        20.80 o                         
   9  14  16         71.66         62.72        19.66 o                         
  10  14  16         20.10         26.35        18.77 o                         
  11  14  16         33.86         30.62        20.18 o                         
  12  14  16         77.28         39.23        62.77 o                         
 -10  15  16         24.17         56.89        27.20 o                         
  -9  15  16          7.94         10.04        16.73 o                         
  -8  15  16         45.42         40.97        18.32 o                         
  -7  15  16         55.91         41.26        15.84 o                         
  -6  15  16        106.78        116.93        19.38 o                         
  -5  15  16        280.13        355.30        28.41 o                         
  -4  15  16         40.16         34.48        14.63 o                         
  -3  15  16        118.43        100.45        16.67 o                         
  -2  15  16        139.60        136.69        17.96 o                         
  -1  15  16        237.61        186.06        27.51 o                         
   0  15  16        269.11        311.88        24.69 o                         
   1  15  16        242.89        218.84        21.47 o                         
   2  15  16        141.17        158.62        20.48 o                         
   3  15  16        122.80         90.65        18.55 o                         
   4  15  16         41.14         49.82        16.08 o                         
   5  15  16        276.83        255.16        23.95 o                         
   6  15  16        106.73         99.85        19.25 o                         
   7  15  16         58.92         35.18        17.17 o                         
   8  15  16         46.90         17.04        15.65 o                         
   9  15  16          7.70          4.55        15.61 o                         
  10  15  16         23.76         58.85        28.47 o                         
  -9  16  16         71.75        101.99        62.77 o                         
  -8  16  16         12.98         23.24        17.48 o                         
  -7  16  16         39.75         24.93        17.37 o                         
  -6  16  16         68.71         33.52        16.41 o                         
  -5  16  16         31.86         26.89        15.54 o                         
  -4  16  16        115.44         94.02        18.91 o                         
  -3  16  16        101.39         92.78        17.04 o                         
  -2  16  16          9.90         26.13        13.19 o                         
  -1  16  16         53.84         51.02        14.86 o                         
   0  16  16         84.13         46.52        15.17 o                         
   1  16  16         53.25         42.83        15.24 o                         
   2  16  16          9.66          0.35        13.24 o                         
   3  16  16         99.49         83.63        18.38 o                         
   4  16  16        114.60         92.47        26.97 o                         
   5  16  16         29.57         20.70        14.72 o                         
   6  16  16         65.21         70.68        18.38 o                         
   7  16  16         38.16         19.69        16.82 o                         
   8  16  16         13.90         40.48        24.88 o                         
   9  16  16         76.90         62.79        69.18 o                         
   1   0  17         59.28         58.21        10.14 o                         
   2   0  17        993.60       1090.31        24.87 o                         
   3   0  17        365.89        431.53        18.18 o                         
   4   0  17          5.17          4.07         8.13 o                         
   5   0  17        177.83        211.27        16.01 o                         
   6   0  17        119.52         88.96        11.47 o                         
   7   0  17         61.85         83.03        11.93 o                         
   8   0  17       1080.56       1169.77        28.38 o                         
   9   0  17        131.46        136.14        13.53 o                         
  10   0  17        680.66        608.13        22.19 o                         
  11   0  17         11.01         10.41        11.59 o                         
  12   0  17        101.06         67.36        14.45 o                         
  13   0  17         68.73         50.48        13.38 o                         
  14   0  17        512.04        532.85        31.72 o                         
  15   0  17         36.45         21.67        14.36 o                         
  16   0  17        317.02        268.69        24.68 o                         
 -16   1  17        258.69        213.41        27.85 o                         
 -15   1  17         15.46         35.50        14.67 o                         
 -14   1  17        295.54        306.46        23.30 o                         
 -13   1  17         88.92         89.08        15.55 o                         
 -12   1  17        412.51        415.08        25.51 o                         
 -11   1  17        336.12        385.39        22.78 o                         
 -10   1  17        670.08        738.33        26.76 o                         
  -9   1  17        205.27        177.08        15.06 o                         
  -8   1  17        345.79        316.07        17.81 o                         
  -7   1  17         92.12        137.16        13.31 o                         
  -6   1  17        466.38        508.40        25.15 o                         
  -5   1  17        616.86        652.12        21.15 o                         
  -4   1  17        270.05        305.45        17.86 o                         
  -3   1  17       1161.06       1141.73        27.34 o                         
  -2   1  17         39.70         33.52         9.78 o                         
  -1   1  17        803.15        905.32        24.21 o                         
   0   1  17        660.95        694.16        21.76 o                         
   1   1  17        814.81        897.46        24.23 o                         
   2   1  17         37.34         35.38         9.78 o                         
   3   1  17       1177.35       1195.76        26.73 o                         
   4   1  17        267.07        307.07        17.59 o                         
   5   1  17        607.54        618.08        19.23 o                         
   6   1  17        456.58        462.53        17.97 o                         
   7   1  17         99.03        136.78        14.04 o                         
   8   1  17        353.17        353.57        19.18 o                         
   9   1  17        211.33        210.21        17.74 o                         
  10   1  17        666.38        725.54        23.80 o                         
  11   1  17        335.84        368.92        21.91 o                         
  12   1  17        413.29        467.19        27.45 o                         
  13   1  17         92.39        103.90        18.02 o                         
  14   1  17        293.47        246.42        22.06 o                         
  15   1  17         13.01         14.74        13.36 o                         
  16   1  17        261.91        286.47        24.46 o                         
 -16   2  17        266.20        295.54        23.00 o                         
 -15   2  17         65.27         64.08        14.47 o                         
 -14   2  17        299.13        266.79        20.82 o                         
 -13   2  17         75.52         63.04        14.58 o                         
 -12   2  17         40.77         40.38        13.30 o                         
 -11   2  17         63.62         64.89        13.39 o                         
 -10   2  17        616.84        592.39        23.12 o                         
  -9   2  17         39.15         28.20        10.46 o                         
  -8   2  17        723.74        742.64        23.33 o                         
  -7   2  17         62.90         81.90        11.43 o                         
  -6   2  17        104.32        103.11        12.95 o                         
  -5   2  17         60.94         62.75        11.82 o                         
  -4   2  17        163.16        139.36        14.26 o                         
  -3   2  17        248.12        270.80        17.68 o                         
  -2   2  17        679.17        690.70        27.83 o                         
  -1   2  17         78.69         49.47        10.45 o                         
   0   2  17        382.94        415.28        18.62 o                         
   1   2  17         85.66         64.18        10.73 o                         
   2   2  17        672.50        704.63        20.99 o                         
   3   2  17        241.08        250.38        16.05 o                         
   4   2  17        168.34        132.89        12.89 o                         
   5   2  17         58.84         47.03         9.71 o                         
   6   2  17        106.77        112.73        13.09 o                         
   7   2  17         60.18         82.22        12.57 o                         
   8   2  17        702.13        679.68        22.41 o                         
   9   2  17         36.48         19.19        10.34 o                         
  10   2  17        625.68        659.72        25.90 o                         
  11   2  17         61.84         62.53        13.76 o                         
  12   2  17         40.54         22.04        12.61 o                         
  13   2  17         76.42         52.72        17.33 o                         
  14   2  17        294.26        268.60        23.94 o                         
  15   2  17         67.02         82.01        16.63 o                         
  16   2  17        264.92        241.25        22.51 o                         
 -16   3  17        168.21        148.68        19.77 o                         
 -15   3  17        104.18        108.57        17.01 o                         
 -14   3  17        149.45        100.76        20.03 o                         
 -13   3  17        641.70        636.10        27.89 o                         
 -12   3  17        491.21        549.58        25.65 o                         
 -11   3  17         93.16         81.71        15.09 o                         
 -10   3  17        125.62        115.63        15.50 o                         
  -9   3  17        157.84        169.66        16.52 o                         
  -8   3  17         19.98          3.80        10.05 o                         
  -7   3  17        470.33        438.25        20.56 o                         
  -6   3  17        689.78        766.14        24.79 o                         
  -5   3  17        372.18        440.16        19.38 o                         
  -4   3  17        183.95        193.42        15.92 o                         
  -3   3  17         89.23         87.26        14.66 o                         
  -2   3  17        453.79        536.57        20.65 o                         
  -1   3  17         55.66         55.15        10.39 o                         
   0   3  17        263.87        290.37        16.48 o                         
   1   3  17         59.15         76.87        10.84 o                         
   2   3  17        462.04        475.78        19.13 o                         
   3   3  17         90.31         72.09        11.24 o                         
   4   3  17        178.09        161.05        13.18 o                         
   5   3  17        384.46        422.28        18.28 o                         
   6   3  17        687.88        744.65        23.43 o                         
   7   3  17        474.27        464.58        20.16 o                         
   8   3  17         21.63         28.32        10.79 o                         
   9   3  17        158.81        140.75        16.21 o                         
  10   3  17        126.36        106.53        15.46 o                         
  11   3  17         99.70         72.07        14.55 o                         
  12   3  17        475.70        534.77        28.47 o                         
  13   3  17        650.42        649.85        28.10 o                         
  14   3  17        142.78        129.57        20.64 o                         
  15   3  17        106.83        108.20        18.39 o                         
  16   3  17        163.75        134.37        20.96 o                         
 -16   4  17        122.14        102.95        21.96 o                         
 -15   4  17        183.33        168.57        23.24 o                         
 -14   4  17        190.98        224.89        27.05 o                         
 -13   4  17         31.42         49.49        14.87 o                         
 -12   4  17         90.30        116.72        17.39 o                         
 -11   4  17        127.87        107.08        16.10 o                         
 -10   4  17        447.82        453.99        23.34 o                         
  -9   4  17         97.64         85.06        15.10 o                         
  -8   4  17       1272.60       1353.91        34.38 o                         
  -7   4  17         11.34         21.91        10.67 o                         
  -6   4  17        678.60        669.70        23.09 o                         
  -5   4  17        520.14        564.54        20.42 o                         
  -4   4  17        334.30        355.66        19.65 o                         
  -3   4  17        187.12        222.04        15.82 o                         
  -2   4  17        852.01        915.87        24.63 o                         
  -1   4  17        276.46        326.09        17.43 o                         
   0   4  17        127.06        115.87        14.07 o                         
   1   4  17        275.90        304.54        16.89 o                         
   2   4  17        865.46        865.47        23.52 o                         
   3   4  17        177.04        231.60        15.79 o                         
   4   4  17        328.62        329.13        17.46 o                         
   5   4  17        532.59        548.36        20.15 o                         
   6   4  17        691.85        678.70        23.04 o                         
   7   4  17         12.19         -5.22         9.21 o                         
   8   4  17       1282.34       1376.52        37.97 o                         
   9   4  17         97.75         79.17        14.48 o                         
  10   4  17        446.91        427.81        28.49 o                         
  11   4  17        122.72        104.15        16.55 o                         
  12   4  17         90.16         84.80        16.56 o                         
  13   4  17         31.30         37.09        15.06 o                         
  14   4  17        196.47        180.55        20.93 o                         
  15   4  17        185.89        181.67        24.23 o                         
  16   4  17        118.10         89.55        20.47 o                         
 -16   5  17        362.07        398.11        43.98 o                         
 -15   5  17        180.75        143.25        19.94 o                         
 -14   5  17         51.83         43.03        14.57 o                         
 -13   5  17        428.88        427.52        27.95 o                         
 -12   5  17        304.52        249.96        23.32 o                         
 -11   5  17         60.54         56.59        14.20 o                         
 -10   5  17        345.00        355.12        24.78 o                         
  -9   5  17        256.99        271.60        21.56 o                         
  -8   5  17        285.53        255.83        19.15 o                         
  -7   5  17         88.83         98.35        14.10 o                         
  -6   5  17         35.32         20.85        10.47 o                         
  -5   5  17        287.48        326.04        22.21 o                         
  -4   5  17        636.77        670.22        20.11 o                         
  -3   5  17        480.98        467.25        18.12 o                         
  -2   5  17        868.98        938.54        24.12 o                         
  -1   5  17         17.35          3.50         7.88 o                         
   0   5  17          0.07          1.05         8.05 o                         
   1   5  17         14.85         18.56         8.77 o                         
   2   5  17        859.54        874.11        22.99 o                         
   3   5  17        486.94        494.09        19.39 o                         
   4   5  17        624.38        719.42        22.30 o                         
   5   5  17        282.20        332.70        20.45 o                         
   6   5  17         38.70         24.97        10.51 o                         
   7   5  17         83.19         95.79        13.71 o                         
   8   5  17        279.15        272.59        20.47 o                         
   9   5  17        261.65        291.00        22.39 o                         
  10   5  17        324.27        378.60        24.72 o                         
  11   5  17         55.43         63.97        15.58 o                         
  12   5  17        323.29        295.19        23.82 o                         
  13   5  17        426.81        441.34        28.56 o                         
  14   5  17         54.55         22.68        14.26 o                         
  15   5  17        182.23        158.96        20.05 o                         
  16   5  17        354.77        343.63        33.48 o                         
 -16   6  17        228.17        270.64        37.48 o                         
 -15   6  17        176.41        172.35        20.59 o                         
 -14   6  17        251.25        233.52        22.62 o                         
 -13   6  17          3.66          7.31        12.59 o                         
 -12   6  17         64.04         46.52        14.99 o                         
 -11   6  17        276.44        283.46        22.86 o                         
 -10   6  17        676.30        716.51        29.04 o                         
  -9   6  17        530.50        490.70        24.58 o                         
  -8   6  17        207.45        199.84        18.29 o                         
  -7   6  17         72.99         46.00        12.25 o                         
  -6   6  17        226.39        233.87        18.02 o                         
  -5   6  17          6.75         28.51         9.96 o                         
  -4   6  17        376.58        442.42        18.59 o                         
  -3   6  17        611.60        637.03        19.96 o                         
  -2   6  17         81.16        101.87        12.30 o                         
  -1   6  17         30.04         36.10        10.11 o                         
   0   6  17         26.17         24.84         8.80 o                         
   1   6  17         27.89         19.50         8.05 o                         
   2   6  17         81.60         99.62        11.33 o                         
   3   6  17        607.62        606.38        20.95 o                         
   4   6  17        377.96        424.92        20.81 o                         
   5   6  17          5.64         18.89        10.31 o                         
   6   6  17        239.37        231.47        17.71 o                         
   7   6  17         73.16         75.17        12.83 o                         
   8   6  17        209.91        181.42        17.71 o                         
   9   6  17        539.25        567.79        26.40 o                         
  10   6  17        698.65        748.35        28.68 o                         
  11   6  17        283.25        238.02        22.46 o                         
  12   6  17         68.00         74.16        16.13 o                         
  13   6  17          4.28         19.72        14.20 o                         
  14   6  17        256.11        283.74        23.94 o                         
  15   6  17        177.59        166.06        20.69 o                         
  16   6  17        233.82        212.25        34.56 o                         
 -15   7  17         15.00         23.38        15.73 o                         
 -14   7  17        165.16        143.41        19.52 o                         
 -13   7  17         94.15         73.00        17.32 o                         
 -12   7  17        312.04        318.55        25.81 o                         
 -11   7  17         70.72         45.95        14.24 o                         
 -10   7  17         58.82         56.11        14.71 o                         
  -9   7  17        225.29        262.87        20.91 o                         
  -8   7  17        190.27        159.73        17.51 o                         
  -7   7  17        251.87        226.71        17.89 o                         
  -6   7  17        186.35        199.06        22.17 o                         
  -5   7  17         65.67         59.19        11.26 o                         
  -4   7  17        578.73        567.21        21.89 o                         
  -3   7  17        891.89        901.16        24.43 o                         
  -2   7  17         28.01         22.25         9.56 o                         
  -1   7  17        713.82        747.32        22.49 o                         
   0   7  17        139.86        173.50        14.65 o                         
   1   7  17        715.70        732.46        21.56 o                         
   2   7  17         27.09         28.20         9.44 o                         
   3   7  17        897.32        947.46        24.25 o                         
   4   7  17        577.12        540.58        20.70 o                         
   5   7  17         67.60         55.56        12.06 o                         
   6   7  17        179.17        176.81        16.07 o                         
   7   7  17        264.31        235.22        18.05 o                         
   8   7  17        183.92        139.43        16.92 o                         
   9   7  17        231.91        251.55        25.12 o                         
  10   7  17         58.41         55.84        14.22 o                         
  11   7  17         69.39         37.78        14.39 o                         
  12   7  17        308.10        287.11        26.84 o                         
  13   7  17         92.00        116.80        18.91 o                         
  14   7  17        166.80        201.43        21.60 o                         
  15   7  17         16.29         -5.27        15.27 o                         
  16   7  17         35.15         80.19        48.00 o                         
 -15   8  17        243.73        216.88        29.05 o                         
 -14   8  17         58.15         43.33        16.58 o                         
 -13   8  17          6.04         -2.30        12.96 o                         
 -12   8  17         69.48         64.58        16.82 o                         
 -11   8  17         12.91         -7.65        11.31 o                         
 -10   8  17         83.01        100.37        16.22 o                         
  -9   8  17        271.48        303.78        20.57 o                         
  -8   8  17        622.58        646.40        25.60 o                         
  -7   8  17        344.13        325.89        20.78 o                         
  -6   8  17         30.95         25.81        10.69 o                         
  -5   8  17        114.50        139.56        13.71 o                         
  -4   8  17        102.09        100.16        12.87 o                         
  -3   8  17        428.41        499.97        20.00 o                         
  -2   8  17        166.91        142.66        13.99 o                         
  -1   8  17        353.68        332.40        18.22 o                         
   0   8  17         83.02        104.17        12.88 o                         
   1   8  17        340.52        323.66        17.35 o                         
   2   8  17        175.05        190.84        14.77 o                         
   3   8  17        427.16        507.32        20.57 o                         
   4   8  17        100.98        101.82        13.75 o                         
   5   8  17        111.18        135.97        15.85 o                         
   6   8  17         35.18         34.27        12.21 o                         
   7   8  17        340.60        280.51        20.07 o                         
   8   8  17        625.93        647.41        26.84 o                         
   9   8  17        267.86        279.82        22.29 o                         
  10   8  17         86.01         98.82        16.17 o                         
  11   8  17         14.44          4.40        13.93 o                         
  12   8  17         70.39         57.44        16.32 o                         
  13   8  17          7.34          9.30        13.66 o                         
  14   8  17         60.23         57.61        16.57 o                         
  15   8  17        249.28        285.05        33.25 o                         
 -14   9  17        190.13        202.24        24.47 o                         
 -13   9  17        237.13        201.97        22.20 o                         
 -12   9  17         44.99         27.90        14.60 o                         
 -11   9  17        181.66        167.72        18.88 o                         
 -10   9  17        232.95        227.08        20.79 o                         
  -9   9  17        422.19        470.51        24.23 o                         
  -8   9  17        233.70        193.30        18.19 o                         
  -7   9  17         25.23         24.96        11.80 o                         
  -6   9  17        174.80        157.90        17.55 o                         
  -5   9  17        821.31        805.34        24.25 o                         
  -4   9  17        147.37        117.79        13.67 o                         
  -3   9  17        103.90        103.22        12.58 o                         
  -2   9  17        311.38        326.43        18.49 o                         
  -1   9  17        324.69        357.10        18.87 o                         
   0   9  17        855.73        907.13        29.09 o                         
   1   9  17        342.87        396.25        20.04 o                         
   2   9  17        313.35        340.95        18.72 o                         
   3   9  17        101.49         94.99        13.16 o                         
   4   9  17        139.67        128.58        15.37 o                         
   5   9  17        806.09        849.74        27.73 o                         
   6   9  17        166.30        123.66        15.77 o                         
   7   9  17         22.63         15.50        12.02 o                         
   8   9  17        229.12        263.72        21.83 o                         
   9   9  17        429.59        477.28        26.47 o                         
  10   9  17        233.34        239.59        21.64 o                         
  11   9  17        188.04        152.49        20.40 o                         
  12   9  17         42.87         40.36        15.29 o                         
  13   9  17        252.78        214.59        21.89 o                         
  14   9  17        187.59        165.07        28.99 o                         
  15   9  17        114.18         81.31        68.47 o                         
 -14  10  17          5.63         27.14        27.06 o                         
 -13  10  17          4.22         29.87        14.51 o                         
 -12  10  17        195.58        162.99        20.46 o                         
 -11  10  17         23.70         47.03        14.51 o                         
 -10  10  17         45.10         63.83        14.63 o                         
  -9  10  17         76.11         48.53        12.96 o                         
  -8  10  17         66.36         64.52        14.18 o                         
  -7  10  17         94.92         79.36        14.49 o                         
  -6  10  17        579.83        577.93        26.43 o                         
  -5  10  17        487.46        497.65        21.59 o                         
  -4  10  17         44.81         44.57        11.40 o                         
  -3  10  17         26.04         37.28        10.60 o                         
  -2  10  17        101.72         98.92        13.04 o                         
  -1  10  17        145.80        113.13        13.74 o                         
   0  10  17          0.01         -8.79         9.30 o                         
   1  10  17        145.60        122.81        14.94 o                         
   2  10  17        100.16         81.02        13.88 o                         
   3  10  17         29.16         27.55        11.38 o                         
   4  10  17         46.82         31.16        12.19 o                         
   5  10  17        494.34        492.82        23.61 o                         
   6  10  17        591.07        581.36        24.82 o                         
   7  10  17         91.54         77.35        13.80 o                         
   8  10  17         67.32         82.03        16.07 o                         
   9  10  17         67.76         57.51        15.70 o                         
  10  10  17         44.99         62.38        16.96 o                         
  11  10  17         25.44          8.42        16.02 o                         
  12  10  17        193.08        185.29        25.15 o                         
  13  10  17          4.42          8.54        19.11 o                         
  14  10  17          6.63          4.28        53.49 o                         
 -13  11  17        464.81        475.72        45.57 o                         
 -12  11  17         25.88         17.50        16.44 o                         
 -11  11  17        780.11        802.98        33.68 o                         
 -10  11  17         75.87         53.42        15.07 o                         
  -9  11  17        525.76        533.56        28.28 o                         
  -8  11  17         16.38         12.65        11.95 o                         
  -7  11  17        253.05        343.76        23.04 o                         
  -6  11  17         53.01         54.12        12.40 o                         
  -5  11  17        206.40        197.28        17.55 o                         
  -4  11  17        245.94        223.47        17.65 o                         
  -3  11  17         58.21         37.68        12.07 o                         
  -2  11  17         63.68         81.73        13.50 o                         
  -1  11  17        448.38        498.65        21.80 o                         
   0  11  17         44.71         28.72        11.10 o                         
   1  11  17        468.77        498.89        24.94 o                         
   2  11  17         60.42         47.58        14.10 o                         
   3  11  17         60.47         80.32        14.82 o                         
   4  11  17        237.05        236.92        21.78 o                         
   5  11  17        210.70        225.99        19.94 o                         
   6  11  17         49.82         35.07        13.80 o                         
   7  11  17        249.85        281.52        34.02 o                         
   8  11  17         17.29         13.20        14.77 o                         
   9  11  17        521.36        559.51        35.95 o                         
  10  11  17         72.85         49.09        24.87 o                         
  11  11  17        766.59        777.27        52.01 o                         
  12  11  17         25.05         22.62        19.68 o                         
  13  11  17        460.25        528.41        60.00 o                         
 -12  12  17        204.21        217.17        36.11 o                         
 -11  12  17         69.34         73.30        21.79 o                         
 -10  12  17         64.09         53.69        17.19 o                         
  -9  12  17        583.35        592.16        32.31 o                         
  -8  12  17        249.71        219.40        24.24 o                         
  -7  12  17        452.14        478.50        45.09 o                         
  -6  12  17        125.41        127.90        18.89 o                         
  -5  12  17         99.02        102.31        17.01 o                         
  -4  12  17        144.04        183.88        18.84 o                         
  -3  12  17        437.19        452.58        25.10 o                         
  -2  12  17          8.65          5.89        11.04 o                         
  -1  12  17        269.21        276.24        22.37 o                         
   0  12  17        125.23        106.79        15.95 o                         
   1  12  17        273.51        326.44        25.11 o                         
   2  12  17          9.49          1.03        12.95 o                         
   3  12  17        439.48        471.54        28.94 o                         
   4  12  17        146.17        158.34        21.10 o                         
   5  12  17         99.06        116.37        19.56 o                         
   6  12  17        131.33        142.35        19.61 o                         
   7  12  17        458.63        497.09        31.31 o                         
   8  12  17        246.38        249.94        26.37 o                         
   9  12  17        578.63        681.43        57.55 o                         
  10  12  17         67.51         38.57        21.39 o                         
  11  12  17         71.96         34.46        20.49 o                         
  12  12  17        204.86        199.87        35.05 o                         
 -11  13  17        125.99        100.54        30.26 o                         
 -10  13  17         97.10         64.92        19.09 o                         
  -9  13  17         89.14         85.61        19.34 o                         
  -8  13  17         63.70         52.67        17.34 o                         
  -7  13  17        213.37        240.20        25.83 o                         
  -6  13  17         14.87         19.52        14.14 o                         
  -5  13  17        145.66        101.16        18.12 o                         
  -4  13  17        258.38        222.90        22.24 o                         
  -3  13  17          2.07         -5.80        10.97 o                         
  -2  13  17        197.48        166.61        18.55 o                         
  -1  13  17        434.23        464.24        28.13 o                         
   0  13  17          7.07         14.65        12.46 o                         
   1  13  17        421.26        497.24        28.33 o                         
   2  13  17        195.14        148.19        19.45 o                         
   3  13  17          2.22         -6.82        14.36 o                         
   4  13  17        262.93        235.13        24.92 o                         
   5  13  17        141.19        111.46        25.03 o                         
   6  13  17         15.75         22.07        16.76 o                         
   7  13  17        217.75        242.73        26.62 o                         
   8  13  17         64.17         57.53        20.21 o                         
   9  13  17         93.63         70.31        19.59 o                         
  10  13  17         96.32         66.64        23.98 o                         
  11  13  17        128.65        137.20        50.52 o                         
 -10  14  17         18.91         30.88        28.32 o                         
  -9  14  17        103.26         98.52        20.89 o                         
  -8  14  17          5.08          8.57        14.86 o                         
  -7  14  17         26.37         38.15        19.61 o                         
  -6  14  17        143.70        121.28        22.50 o                         
  -5  14  17         38.65         31.47        15.08 o                         
  -4  14  17         29.46         33.56        15.12 o                         
  -3  14  17         65.85         85.81        16.74 o                         
  -2  14  17        101.65        102.00        16.78 o                         
  -1  14  17         56.07         52.64        14.75 o                         
   0  14  17          0.16          2.36        12.48 o                         
   1  14  17         57.19         54.51        17.55 o                         
   2  14  17        100.65        108.50        19.25 o                         
   3  14  17         64.20         50.02        18.24 o                         
   4  14  17         26.91         22.95        18.00 o                         
   5  14  17         38.00         38.49        18.37 o                         
   6  14  17        144.92        129.88        21.70 o                         
   7  14  17         27.31          3.30        16.50 o                         
   8  14  17          4.88          5.41        17.96 o                         
   9  14  17        101.97         98.55        23.67 o                         
  10  14  17         20.03         29.28        30.34 o                         
  -8  15  17         37.88         44.68        21.24 o                         
  -7  15  17        249.28        281.70        27.89 o                         
  -6  15  17        192.98        176.40        22.06 o                         
  -5  15  17         98.15         91.05        18.31 o                         
  -4  15  17         62.06         36.15        16.70 o                         
  -3  15  17         23.36         18.14        14.73 o                         
  -2  15  17         68.71         58.03        15.94 o                         
  -1  15  17        220.31        211.36        31.75 o                         
   0  15  17        232.78        262.07        27.13 o                         
   1  15  17        217.87        207.45        23.08 o                         
   2  15  17         66.62         40.54        16.81 o                         
   3  15  17         23.67         12.45        16.06 o                         
   4  15  17         62.27         47.12        19.55 o                         
   5  15  17         95.15         77.27        20.99 o                         
   6  15  17        186.62        185.39        25.06 o                         
   7  15  17        248.46        235.99        27.01 o                         
   8  15  17         35.75         69.68        49.21 o                         
   9  15  17        115.79        118.39        55.28 o                         
  -6  16  17         63.60         61.48        28.39 o                         
  -5  16  17         19.18         19.15        16.21 o                         
  -4  16  17         23.30          5.48        16.06 o                         
  -3  16  17          5.12         25.50        15.75 o                         
  -2  16  17        106.85        128.79        19.10 o                         
  -1  16  17          0.01         -3.03        14.18 o                         
   0  16  17         23.80         29.41        16.57 o                         
   1  16  17          0.02         24.81        15.30 o                         
   2  16  17        104.02        108.84        20.21 o                         
   3  16  17          5.50         33.62        17.97 o                         
   4  16  17         25.08         32.01        19.66 o                         
   5  16  17         18.64          0.51        17.20 o                         
   6  16  17         63.33         78.08        43.51 o                         
   7  16  17          2.63          2.37        35.13 o                         
  -3  17  17          4.70         12.12        23.67 o                         
  -2  17  17         45.26         42.01        26.29 o                         
  -1  17  17        180.68        195.57        36.56 o                         
   0  17  17         22.95         23.68        24.78 o                         
   1  17  17        183.38        204.14        34.48 o                         
   2  17  17         44.47        -25.04        37.87 o                         
   3  17  17          4.53         74.18        57.77 o                         
   0   0  18       2435.02       2385.38        56.14 o                         
   1   0  18        107.78         68.14        10.93 o                         
   2   0  18       1354.83       1335.55        30.14 o                         
   3   0  18         95.87         59.88        11.03 o                         
   4   0  18       1589.32       1665.86        33.12 o                         
   5   0  18        582.50        642.58        21.66 o                         
   6   0  18       1310.14       1370.68        38.32 o                         
   7   0  18        261.62        286.15        19.48 o                         
   8   0  18        382.32        407.40        20.84 o                         
   9   0  18        229.65        187.84        16.35 o                         
  10   0  18        704.85        752.54        27.30 o                         
  11   0  18        112.21        152.62        18.50 o                         
  12   0  18         30.13         31.13        13.57 o                         
  13   0  18         46.69         24.03        12.88 o                         
  14   0  18          3.54        -12.81        12.81 o                         
  15   0  18         35.92          8.35        13.87 o                         
  16   0  18         50.73         70.36        25.37 o                         
 -16   1  18        261.07        288.05        36.23 o                         
 -15   1  18         56.79         42.36        15.18 o                         
 -14   1  18         38.84         37.88        15.95 o                         
 -13   1  18         39.89         29.60        13.70 o                         
 -12   1  18         18.51         14.83        12.27 o                         
 -11   1  18          2.85         16.76        11.40 o                         
 -10   1  18          3.67         -8.46        10.75 o                         
  -9   1  18        398.18        381.97        22.73 o                         
  -8   1  18         62.76         51.05        12.32 o                         
  -7   1  18         55.84         45.40        11.56 o                         
  -6   1  18        225.42        209.67        15.36 o                         
  -5   1  18        176.28        133.36        14.03 o                         
  -4   1  18        536.88        548.33        22.71 o                         
  -3   1  18        119.62        100.27        12.66 o                         
  -2   1  18       2498.28       2581.95        44.34 o                         
  -1   1  18        908.10        965.90        27.91 o                         
   0   1  18        489.67        523.83        19.89 o                         
   1   1  18        920.57        955.05        28.60 o                         
   2   1  18       2460.19       2574.36        42.81 o                         
   3   1  18        124.53         89.88        12.10 o                         
   4   1  18        543.07        541.46        20.18 o                         
   5   1  18        176.78        154.37        14.26 o                         
   6   1  18        237.19        234.27        16.43 o                         
   7   1  18         58.17         22.62        10.35 o                         
   8   1  18         62.67         75.27        12.86 o                         
   9   1  18        393.12        400.44        21.06 o                         
  10   1  18          3.47          0.88         9.99 o                         
  11   1  18          3.40         11.89        12.01 o                         
  12   1  18         19.58         33.98        14.93 o                         
  13   1  18         45.22         48.36        16.18 o                         
  14   1  18         37.41         11.77        15.17 o                         
  15   1  18         55.77         47.13        15.60 o                         
  16   1  18        264.44        179.76        32.06 o                         
 -16   2  18          7.80         14.28        22.29 o                         
 -15   2  18         35.13         17.85        13.72 o                         
 -14   2  18        142.73        135.00        17.21 o                         
 -13   2  18         90.44         73.87        16.40 o                         
 -12   2  18         51.43         49.45        15.16 o                         
 -11   2  18         69.35         52.30        14.09 o                         
 -10   2  18        494.36        474.46        23.74 o                         
  -9   2  18         79.86         92.79        15.19 o                         
  -8   2  18         99.07         77.14        13.64 o                         
  -7   2  18         28.87         20.77        10.56 o                         
  -6   2  18         28.42         28.72        10.97 o                         
  -5   2  18        125.93        121.41        14.08 o                         
  -4   2  18       1436.56       1436.26        32.89 o                         
  -3   2  18        106.49         94.79        13.45 o                         
  -2   2  18        964.06        957.46        26.98 o                         
  -1   2  18        218.18        219.64        16.95 o                         
   0   2  18        284.62        292.27        18.54 o                         
   1   2  18        215.70        262.43        18.54 o                         
   2   2  18        953.77        957.20        27.58 o                         
   3   2  18        110.98         94.73        12.74 o                         
   4   2  18       1424.45       1450.37        29.67 o                         
   5   2  18        119.13        116.30        12.91 o                         
   6   2  18         27.05         10.51         9.37 o                         
   7   2  18         29.65         27.62        10.95 o                         
   8   2  18        108.58        117.26        14.22 o                         
   9   2  18         78.33        101.78        14.05 o                         
  10   2  18        491.94        490.01        25.21 o                         
  11   2  18         65.30         59.26        14.43 o                         
  12   2  18         51.57         74.98        16.03 o                         
  13   2  18         86.68         84.17        18.13 o                         
  14   2  18        129.31        105.17        19.44 o                         
  15   2  18         38.21         33.86        16.60 o                         
  16   2  18          7.98         28.58        30.83 o                         
 -16   3  18         51.95         24.84        38.02 o                         
 -15   3  18         54.84         14.37        14.60 o                         
 -14   3  18         51.08         73.53        16.74 o                         
 -13   3  18         31.48         22.89        14.28 o                         
 -12   3  18        136.17         95.57        17.17 o                         
 -11   3  18         88.33        103.54        17.26 o                         
 -10   3  18        272.53        255.48        20.61 o                         
  -9   3  18         34.53         29.38        11.84 o                         
  -8   3  18        120.04        116.41        15.18 o                         
  -7   3  18        101.97         96.49        14.68 o                         
  -6   3  18        823.99        786.72        26.90 o                         
  -5   3  18        107.57        109.65        15.21 o                         
  -4   3  18        219.61        211.72        16.79 o                         
  -3   3  18          3.65         -1.42         9.09 o                         
  -2   3  18        588.09        609.13        23.94 o                         
  -1   3  18        274.41        268.78        18.09 o                         
   0   3  18        487.90        495.51        24.42 o                         
   1   3  18        273.45        299.69        18.39 o                         
   2   3  18        592.06        596.76        21.78 o                         
   3   3  18          3.05         12.87         9.42 o                         
   4   3  18        215.27        212.72        14.96 o                         
   5   3  18        102.10         95.17        12.57 o                         
   6   3  18        807.74        815.74        24.38 o                         
   7   3  18        104.32        111.85        14.79 o                         
   8   3  18        116.35        113.64        15.42 o                         
   9   3  18         33.74         28.99        12.14 o                         
  10   3  18        267.10        286.68        21.50 o                         
  11   3  18         87.25         82.55        15.17 o                         
  12   3  18        139.74        167.64        20.84 o                         
  13   3  18         29.06         32.96        16.37 o                         
  14   3  18         49.31         35.85        16.88 o                         
  15   3  18         55.04         54.00        17.41 o                         
  16   3  18         48.90         84.65        42.04 o                         
 -15   4  18         23.84         11.30        14.39 o                         
 -14   4  18        406.27        399.54        28.01 o                         
 -13   4  18         44.55         41.16        14.80 o                         
 -12   4  18        252.90        253.00        22.77 o                         
 -11   4  18        240.14        270.17        22.58 o                         
 -10   4  18        189.44        168.49        17.41 o                         
  -9   4  18        357.05        344.98        22.90 o                         
  -8   4  18         86.30         63.72        13.50 o                         
  -7   4  18         78.69         82.48        14.12 o                         
  -6   4  18         39.91         47.77        13.30 o                         
  -5   4  18        303.37        301.94        19.65 o                         
  -4   4  18        577.75        603.07        22.76 o                         
  -3   4  18       1279.51       1274.99        31.43 o                         
  -2   4  18        688.02        718.64        24.58 o                         
  -1   4  18         73.40         83.59        12.82 o                         
   0   4  18         49.93         45.33        10.83 o                         
   1   4  18         71.58         76.61        11.71 o                         
   2   4  18        694.43        738.16        23.04 o                         
   3   4  18       1271.94       1324.74        29.78 o                         
   4   4  18        585.92        632.22        21.97 o                         
   5   4  18        313.16        346.58        20.21 o                         
   6   4  18         43.20         27.75        10.67 o                         
   7   4  18         73.70         47.73        12.40 o                         
   8   4  18         87.97         74.70        13.95 o                         
   9   4  18        359.55        422.49        25.70 o                         
  10   4  18        186.88        159.71        17.18 o                         
  11   4  18        252.51        251.43        21.77 o                         
  12   4  18        261.64        314.99        25.87 o                         
  13   4  18         42.63         34.24        16.08 o                         
  14   4  18        399.43        409.53        28.61 o                         
  15   4  18         26.88         11.24        15.84 o                         
 -15   5  18         95.21         71.97        17.26 o                         
 -14   5  18         12.70         37.60        15.35 o                         
 -13   5  18         12.21          8.59        13.57 o                         
 -12   5  18         52.69         55.25        14.94 o                         
 -11   5  18          5.89          2.41        12.12 o                         
 -10   5  18         45.03         22.11        12.61 o                         
  -9   5  18       1067.73       1118.72        34.75 o                         
  -8   5  18         85.50         65.89        13.32 o                         
  -7   5  18         31.92          2.72        10.42 o                         
  -6   5  18        336.77        353.35        22.83 o                         
  -5   5  18        103.42         77.57        13.60 o                         
  -4   5  18        467.42        474.79        22.92 o                         
  -3   5  18        551.55        569.88        22.47 o                         
  -2   5  18        979.81       1109.09        28.30 o                         
  -1   5  18        360.89        371.48        19.65 o                         
   0   5  18       1319.62       1274.23        30.07 o                         
   1   5  18        355.12        341.26        18.33 o                         
   2   5  18        997.33       1089.31        26.30 o                         
   3   5  18        551.67        525.99        20.65 o                         
   4   5  18        484.68        460.38        21.31 o                         
   5   5  18         96.90         85.36        13.17 o                         
   6   5  18        337.98        309.51        20.07 o                         
   7   5  18         30.31         33.89        12.25 o                         
   8   5  18         86.72         64.26        13.90 o                         
   9   5  18       1053.93       1133.98        36.39 o                         
  10   5  18         45.04         31.43        13.41 o                         
  11   5  18          5.66         -2.05        12.58 o                         
  12   5  18         53.36         37.81        14.91 o                         
  13   5  18         10.54         13.13        14.40 o                         
  14   5  18         12.61          2.26        13.69 o                         
  15   5  18         91.48         99.06        21.91 o                         
 -15   6  18         26.55         10.15        24.97 o                         
 -14   6  18         46.49         17.54        14.12 o                         
 -13   6  18         54.04         47.64        15.31 o                         
 -12   6  18         39.54         21.76        13.47 o                         
 -11   6  18        171.10        143.54        19.31 o                         
 -10   6  18        277.85        260.24        22.07 o                         
  -9   6  18        141.50        135.26        18.09 o                         
  -8   6  18        179.96        198.61        18.48 o                         
  -7   6  18        226.08        233.75        20.12 o                         
  -6   6  18        376.58        343.61        21.42 o                         
  -5   6  18        799.36        713.63        26.38 o                         
  -4   6  18        546.25        620.13        22.93 o                         
  -3   6  18        627.17        649.32        22.98 o                         
  -2   6  18       1104.49       1127.55        28.60 o                         
  -1   6  18        619.51        659.24        22.07 o                         
   0   6  18        667.92        679.18        22.37 o                         
   1   6  18        619.87        648.76        22.17 o                         
   2   6  18       1115.95       1172.95        27.43 o                         
   3   6  18        612.29        631.92        21.86 o                         
   4   6  18        553.88        595.13        23.43 o                         
   5   6  18        800.79        794.12        25.63 o                         
   6   6  18        371.15        389.12        22.45 o                         
   7   6  18        224.42        217.61        19.14 o                         
   8   6  18        178.63        172.02        17.83 o                         
   9   6  18        138.63        138.56        17.56 o                         
  10   6  18        280.27        303.56        23.82 o                         
  11   6  18        175.96        174.80        21.07 o                         
  12   6  18         40.13         34.76        15.12 o                         
  13   6  18         55.09         38.13        15.51 o                         
  14   6  18         44.50         38.87        15.22 o                         
  15   6  18         27.53          8.58        21.02 o                         
 -15   7  18         18.31          7.85        50.64 o                         
 -14   7  18        104.27         76.93        17.93 o                         
 -13   7  18        153.07        131.17        20.35 o                         
 -12   7  18         33.22         41.45        15.30 o                         
 -11   7  18         34.62         26.54        13.51 o                         
 -10   7  18         14.72         -4.78        11.26 o                         
  -9   7  18        273.44        338.29        25.30 o                         
  -8   7  18        172.71        171.51        17.99 o                         
  -7   7  18         95.84         68.12        14.09 o                         
  -6   7  18        227.28        247.14        19.85 o                         
  -5   7  18         48.82         59.91        13.49 o                         
  -4   7  18        786.45        807.37        25.29 o                         
  -3   7  18         63.68         23.14        10.31 o                         
  -2   7  18       1284.69       1334.52        31.54 o                         
  -1   7  18        173.86        186.44        15.41 o                         
   0   7  18        542.60        551.76        23.57 o                         
   1   7  18        172.38        194.67        15.57 o                         
   2   7  18       1286.19       1288.96        28.90 o                         
   3   7  18         63.42         38.27        12.58 o                         
   4   7  18        800.06        772.13        26.47 o                         
   5   7  18         47.48         58.14        12.65 o                         
   6   7  18        240.61        282.84        19.69 o                         
   7   7  18         94.66         55.09        13.70 o                         
   8   7  18        181.12        174.33        19.19 o                         
   9   7  18        266.26        235.57        21.07 o                         
  10   7  18         13.74         22.16        12.90 o                         
  11   7  18         32.73         23.97        14.82 o                         
  12   7  18         31.06         23.95        15.19 o                         
  13   7  18        158.26        186.02        22.16 o                         
  14   7  18         98.22         76.38        17.57 o                         
 -14   8  18         42.82         86.09        27.82 o                         
 -13   8  18        222.64        220.30        23.35 o                         
 -12   8  18        149.64        120.65        19.00 o                         
 -11   8  18         62.86         35.96        13.88 o                         
 -10   8  18        152.48        183.63        20.21 o                         
  -9   8  18         34.03         28.93        12.96 o                         
  -8   8  18         40.46         28.89        12.86 o                         
  -7   8  18        291.29        274.13        20.12 o                         
  -6   8  18        113.14        140.65        16.17 o                         
  -5   8  18        283.62        308.42        20.07 o                         
  -4   8  18        297.42        281.46        19.58 o                         
  -3   8  18        831.19        845.33        27.28 o                         
  -2   8  18        252.16        254.19        18.28 o                         
  -1   8  18         75.67         75.42        12.50 o                         
   0   8  18         13.57          6.05         9.99 o                         
   1   8  18         76.04         87.30        12.57 o                         
   2   8  18        254.18        260.56        17.14 o                         
   3   8  18        839.09        874.08        26.63 o                         
   4   8  18        281.44        266.28        19.84 o                         
   5   8  18        277.96        291.47        21.27 o                         
   6   8  18        106.27        138.89        17.59 o                         
   7   8  18        279.11        260.10        23.76 o                         
   8   8  18         37.72         11.42        13.07 o                         
   9   8  18         33.55         37.65        13.84 o                         
  10   8  18        143.70        149.00        18.78 o                         
  11   8  18         64.04         85.23        17.68 o                         
  12   8  18        148.20        129.94        20.85 o                         
  13   8  18        215.24        196.23        21.81 o                         
  14   8  18         39.63         44.07        22.24 o                         
 -13   9  18         31.52         30.75        18.27 o                         
 -12   9  18        178.23        144.30        21.56 o                         
 -11   9  18         19.41         40.18        14.31 o                         
 -10   9  18         79.97         78.00        16.65 o                         
  -9   9  18         43.75         10.04        12.17 o                         
  -8   9  18         51.34         47.47        13.47 o                         
  -7   9  18         34.48         34.25        12.21 o                         
  -6   9  18        473.70        547.11        24.32 o                         
  -5   9  18        194.49        158.79        16.49 o                         
  -4   9  18        136.59        127.04        14.41 o                         
  -3   9  18        301.97        321.00        19.56 o                         
  -2   9  18         63.80         66.11        12.32 o                         
  -1   9  18        848.89        900.77        26.96 o                         
   0   9  18         38.27         24.32        11.11 o                         
   1   9  18        861.45        885.38        28.38 o                         
   2   9  18         60.56         63.15        12.57 o                         
   3   9  18        315.27        354.60        22.67 o                         
   4   9  18        134.04        115.07        15.41 o                         
   5   9  18        203.20        186.85        17.99 o                         
   6   9  18        471.28        488.23        25.99 o                         
   7   9  18         37.37         17.97        12.96 o                         
   8   9  18         47.31         27.00        13.49 o                         
   9   9  18         48.88         52.25        15.69 o                         
  10   9  18         80.97         88.70        18.05 o                         
  11   9  18         19.82         38.06        16.84 o                         
  12   9  18        184.95        175.10        23.41 o                         
  13   9  18         32.45         35.20        17.10 o                         
 -13  10  18         12.82         22.18        31.07 o                         
 -12  10  18        222.99        169.55        21.78 o                         
 -11  10  18        206.05        191.90        21.29 o                         
 -10  10  18        263.11        269.45        23.51 o                         
  -9  10  18        111.01         91.24        15.97 o                         
  -8  10  18         78.80         68.94        14.30 o                         
  -7  10  18         25.15         15.56        12.08 o                         
  -6  10  18         17.26         42.62        13.34 o                         
  -5  10  18         53.42         40.50        12.38 o                         
  -4  10  18         89.44         82.10        12.86 o                         
  -3  10  18         69.87         63.66        12.48 o                         
  -2  10  18         38.01         22.49        11.45 o                         
  -1  10  18        174.59        196.18        17.67 o                         
   0  10  18        191.85        215.05        20.45 o                         
   1  10  18        184.23        178.95        17.47 o                         
   2  10  18         39.39          9.42        11.60 o                         
   3  10  18         75.87         57.88        14.34 o                         
   4  10  18         86.16         87.57        14.85 o                         
   5  10  18         56.52         25.33        12.72 o                         
   6  10  18         16.30         33.77        12.90 o                         
   7  10  18         25.32         29.08        12.93 o                         
   8  10  18         81.02         82.60        16.84 o                         
   9  10  18        108.86        100.14        19.32 o                         
  10  10  18        263.92        249.18        26.94 o                         
  11  10  18        202.94        214.21        26.62 o                         
  12  10  18        223.48        260.40        34.98 o                         
  13  10  18         10.23        -15.69        49.93 o                         
 -12  11  18        163.92        195.35        50.75 o                         
 -11  11  18        139.29        116.71        22.03 o                         
 -10  11  18          7.91          9.99        13.97 o                         
  -9  11  18        277.55        337.80        24.16 o                         
  -8  11  18         26.29         35.31        14.48 o                         
  -7  11  18        508.31        557.39        38.71 o                         
  -6  11  18        212.41        206.00        22.34 o                         
  -5  11  18        395.16        440.61        25.16 o                         
  -4  11  18        687.49        684.71        28.94 o                         
  -3  11  18        204.23        199.29        18.64 o                         
  -2  11  18        885.68        946.17        29.77 o                         
  -1  11  18        242.61        278.47        22.37 o                         
   0  11  18        273.05        304.16        23.14 o                         
   1  11  18        236.43        235.79        22.46 o                         
   2  11  18        872.28        878.69        32.61 o                         
   3  11  18        199.41        203.27        22.41 o                         
   4  11  18        697.92        736.58        31.24 o                         
   5  11  18        386.29        442.19        28.31 o                         
   6  11  18        211.64        242.59        22.94 o                         
   7  11  18        490.48        518.03        39.11 o                         
   8  11  18         26.01         33.54        17.60 o                         
   9  11  18        273.20        319.31        29.35 o                         
  10  11  18          7.04         23.10        20.97 o                         
  11  11  18        137.92        109.53        27.48 o                         
  12  11  18        157.27         41.37        57.77 o                         
 -11  12  18         67.81         31.38        51.35 o                         
 -10  12  18        108.19        108.27        20.87 o                         
  -9  12  18        166.86        135.16        21.41 o                         
  -8  12  18         27.83         16.58        15.73 o                         
  -7  12  18         12.56         -8.47        14.07 o                         
  -6  12  18         16.21          7.08        13.94 o                         
  -5  12  18        370.39        402.21        29.48 o                         
  -4  12  18         87.27         88.65        16.77 o                         
  -3  12  18        819.97        879.12        34.70 o                         
  -2  12  18         65.14         78.44        15.53 o                         
  -1  12  18        564.26        596.92        28.45 o                         
   0  12  18        565.50        569.35        27.73 o                         
   1  12  18        552.94        584.72        31.86 o                         
   2  12  18         65.04         62.31        16.57 o                         
   3  12  18        834.16        868.86        37.16 o                         
   4  12  18         84.78         76.49        18.27 o                         
   5  12  18        370.62        395.93        29.17 o                         
   6  12  18         13.42         32.80        15.61 o                         
   7  12  18         12.07          5.05        16.00 o                         
   8  12  18         26.79         22.39        18.77 o                         
   9  12  18        167.69        140.37        25.64 o                         
  10  12  18        109.66        165.26        29.71 o                         
  11  12  18         71.51        116.29        47.77 o                         
 -10  13  18         28.40        102.31        45.37 o                         
  -9  13  18          5.21          5.68        15.91 o                         
  -8  13  18         60.85         91.70        20.17 o                         
  -7  13  18        229.79        257.16        41.28 o                         
  -6  13  18         11.37          7.79        16.21 o                         
  -5  13  18        225.81        219.02        22.81 o                         
  -4  13  18        101.47        101.38        18.79 o                         
  -3  13  18        157.25        136.85        18.45 o                         
  -2  13  18         15.54          9.90        12.45 o                         
  -1  13  18        236.15        226.75        20.90 o                         
   0  13  18         49.06         39.28        16.12 o                         
   1  13  18        244.23        264.18        25.31 o                         
   2  13  18         16.78          4.24        14.28 o                         
   3  13  18        156.48         98.06        19.90 o                         
   4  13  18        104.58         69.37        20.54 o                         
   5  13  18        231.25        184.38        22.85 o                         
   6  13  18         13.11         24.91        16.59 o                         
   7  13  18        233.52        292.19        29.35 o                         
   8  13  18         62.61         54.36        23.06 o                         
   9  13  18          4.91         14.53        25.07 o                         
  10  13  18         29.25         56.35        51.35 o                         
  -8  14  18        150.18        148.92        28.08 o                         
  -7  14  18         80.40         85.42        20.08 o                         
  -6  14  18         30.69         36.71        17.33 o                         
  -5  14  18        115.69        125.24        20.09 o                         
  -4  14  18          4.47          0.36        13.94 o                         
  -3  14  18        224.56        200.20        21.91 o                         
  -2  14  18         70.39         58.47        15.96 o                         
  -1  14  18         19.48         13.98        14.41 o                         
   0  14  18        255.76        252.61        24.25 o                         
   1  14  18         19.47         -7.73        15.86 o                         
   2  14  18         71.28         43.99        18.01 o                         
   3  14  18        227.63        235.47        28.77 o                         
   4  14  18          4.31         15.28        17.95 o                         
   5  14  18        119.59        123.29        23.63 o                         
   6  14  18         31.35         23.78        17.54 o                         
   7  14  18         79.03         68.29        20.05 o                         
   8  14  18        149.81        169.55        60.27 o                         
  -6  15  18         28.75         39.79        33.91 o                         
  -5  15  18        303.43        297.86        30.71 o                         
  -4  15  18         84.69         80.28        19.71 o                         
  -3  15  18        121.15         70.41        18.38 o                         
  -2  15  18          0.39          0.75        13.91 o                         
  -1  15  18        358.74        319.82        28.53 o                         
   0  15  18         14.99         19.72        16.10 o                         
   1  15  18        362.35        358.03        30.67 o                         
   2  15  18          0.26         20.77        18.19 o                         
   3  15  18        127.92         84.64        22.60 o                         
   4  15  18         89.06         57.94        21.84 o                         
   5  15  18        313.97        294.31        42.77 o                         
   6  15  18         29.14        -25.68        39.94 o                         
   7  15  18        100.81        130.52        74.18 o                         
  -3  16  18         44.79         27.66        37.05 o                         
  -2  16  18        107.50        135.09        34.39 o                         
  -1  16  18         36.60         36.33        22.25 o                         
   0  16  18        233.70        267.65        47.10 o                         
   1  16  18         37.83         52.83        37.06 o                         
   1   0  19        142.69        186.86        16.30 o                         
   2   0  19        435.83        455.25        20.43 o                         
   3   0  19        318.36        327.53        19.22 o                         
   4   0  19        113.78        120.77        14.16 o                         
   5   0  19         68.20         57.48        11.22 o                         
   6   0  19         20.08         10.94        10.36 o                         
   7   0  19        258.44        317.08        20.64 o                         
   8   0  19        493.89        517.81        23.99 o                         
   9   0  19        102.89         81.99        13.95 o                         
  10   0  19         13.21         12.27        12.59 o                         
  11   0  19          0.09          6.64        14.06 o                         
  12   0  19         52.20         53.20        18.10 o                         
  13   0  19         38.99         36.65        16.08 o                         
  14   0  19          6.63          1.56        14.69 o                         
  15   0  19        469.47        486.86        71.39 o                         
 -15   1  19         16.16        -12.64        37.73 o                         
 -14   1  19        135.77        119.12        23.04 o                         
 -13   1  19         81.84         94.19        19.66 o                         
 -12   1  19        321.05        319.16        27.76 o                         
 -11   1  19        344.78        369.88        25.83 o                         
 -10   1  19        928.47       1034.65        33.78 o                         
  -9   1  19        156.38        147.45        17.50 o                         
  -8   1  19        332.12        316.77        21.03 o                         
  -7   1  19        221.13        163.75        16.55 o                         
  -6   1  19       1218.19       1280.51        34.06 o                         
  -5   1  19        191.54        203.09        16.13 o                         
  -4   1  19        526.31        517.51        21.06 o                         
  -3   1  19        255.71        254.58        17.40 o                         
  -2   1  19        196.63        221.39        19.24 o                         
  -1   1  19         82.53         89.15        12.66 o                         
   0   1  19        678.17        653.31        22.64 o                         
   1   1  19         84.05         80.08        12.61 o                         
   2   1  19        207.26        215.39        16.11 o                         
   3   1  19        252.75        266.30        17.52 o                         
   4   1  19        529.55        522.45        21.37 o                         
   5   1  19        191.88        195.05        15.68 o                         
   6   1  19       1215.58       1254.84        32.08 o                         
   7   1  19        225.60        232.41        18.65 o                         
   8   1  19        337.24        360.06        21.53 o                         
   9   1  19        153.33        118.51        16.89 o                         
  10   1  19        922.38       1038.45        32.50 o                         
  11   1  19        340.65        347.88        26.11 o                         
  12   1  19        323.27        351.26        34.50 o                         
  13   1  19         88.50         81.44        18.62 o                         
  14   1  19        131.04         79.73        19.69 o                         
  15   1  19         16.60        -19.41        31.16 o                         
 -15   2  19         70.62         78.53        41.85 o                         
 -14   2  19        132.06        129.47        21.98 o                         
 -13   2  19          1.88         14.08        14.73 o                         
 -12   2  19         27.93         48.47        16.33 o                         
 -11   2  19          9.11         11.19        13.57 o                         
 -10   2  19        330.73        363.98        24.10 o                         
  -9   2  19         16.94         14.38        11.65 o                         
  -8   2  19        602.41        608.82        25.94 o                         
  -7   2  19        154.28        161.63        17.91 o                         
  -6   2  19         38.71         21.28        11.37 o                         
  -5   2  19         73.45         59.14        11.97 o                         
  -4   2  19        103.83        103.76        13.10 o                         
  -3   2  19         75.63         63.46        12.27 o                         
  -2   2  19         14.84         15.87         9.81 o                         
  -1   2  19        333.31        329.81        21.76 o                         
   0   2  19        156.42        129.62        15.45 o                         
   1   2  19        336.84        327.00        20.32 o                         
   2   2  19         13.74         29.26        11.03 o                         
   3   2  19         75.02         59.53        11.90 o                         
   4   2  19        103.96        105.25        13.05 o                         
   5   2  19         71.39         76.71        12.60 o                         
   6   2  19         37.84         22.13        10.72 o                         
   7   2  19        147.92        154.81        17.20 o                         
   8   2  19        595.77        538.06        23.56 o                         
   9   2  19         16.24         13.31        11.28 o                         
  10   2  19        327.24        344.31        23.76 o                         
  11   2  19         12.11         19.30        13.06 o                         
  12   2  19         26.51         35.32        16.26 o                         
  13   2  19          2.22        -13.59        13.59 o                         
  14   2  19        124.16        109.89        21.31 o                         
  15   2  19         72.56        211.12        84.88 o                         
 -15   3  19        215.16        265.76        57.77 o                         
 -14   3  19         69.69         42.97        15.65 o                         
 -13   3  19         58.75         62.31        16.63 o                         
 -12   3  19        224.82        238.25        27.21 o                         
 -11   3  19         66.20         64.67        15.75 o                         
 -10   3  19        866.16        926.30        33.71 o                         
  -9   3  19         21.62          8.19        12.05 o                         
  -8   3  19        459.92        511.37        27.19 o                         
  -7   3  19        326.13        335.55        22.60 o                         
  -6   3  19        128.63        118.37        15.80 o                         
  -5   3  19        130.32        110.17        14.83 o                         
  -4   3  19        276.41        230.87        18.36 o                         
  -3   3  19         47.46         36.07        11.17 o                         
  -2   3  19         35.94          9.56        10.04 o                         
  -1   3  19        237.78        210.87        17.54 o                         
   0   3  19         21.62         32.58        10.80 o                         
   1   3  19        236.17        234.75        18.28 o                         
   2   3  19         41.07         22.56        11.22 o                         
   3   3  19         47.07         33.13        11.33 o                         
   4   3  19        280.66        269.32        19.07 o                         
   5   3  19        125.56        104.57        14.53 o                         
   6   3  19        127.99        141.89        15.65 o                         
   7   3  19        326.47        363.21        22.07 o                         
   8   3  19        457.73        516.48        24.31 o                         
   9   3  19         19.61         10.20        11.72 o                         
  10   3  19        858.93        918.94        31.11 o                         
  11   3  19         65.01         44.89        13.97 o                         
  12   3  19        218.04        247.44        27.84 o                         
  13   3  19         54.51         52.30        19.41 o                         
  14   3  19         66.43         44.94        17.76 o                         
 -14   4  19          9.75         13.49        15.87 o                         
 -13   4  19         46.47          7.25        14.28 o                         
 -12   4  19         54.90         32.30        14.82 o                         
 -11   4  19         46.83         54.48        15.37 o                         
 -10   4  19         71.67         40.68        14.27 o                         
  -9   4  19        210.08        198.42        20.10 o                         
  -8   4  19        584.80        640.94        31.85 o                         
  -7   4  19        150.52        191.67        18.96 o                         
  -6   4  19         37.42         20.90        12.48 o                         
  -5   4  19        129.50        104.83        14.96 o                         
  -4   4  19        249.62        231.31        17.95 o                         
  -3   4  19        273.29        273.75        19.78 o                         
  -2   4  19        518.27        558.97        24.57 o                         
  -1   4  19        849.41        909.34        28.05 o                         
   0   4  19        218.23        241.67        19.11 o                         
   1   4  19        834.45        903.46        26.94 o                         
   2   4  19        504.74        506.00        21.42 o                         
   3   4  19        269.40        324.43        19.89 o                         
   4   4  19        250.18        248.57        25.11 o                         
   5   4  19        131.64        107.08        14.67 o                         
   6   4  19         35.74         34.13        11.58 o                         
   7   4  19        150.47        157.66        21.49 o                         
   8   4  19        573.89        566.45        26.11 o                         
   9   4  19        213.82        182.63        18.70 o                         
  10   4  19         72.81         69.96        13.39 o                         
  11   4  19         45.62         31.61        14.02 o                         
  12   4  19         57.35         31.39        18.00 o                         
  13   4  19         44.94         32.38        14.98 o                         
  14   4  19          9.90          4.63        15.11 o                         
 -14   5  19        194.48        172.16        37.70 o                         
 -13   5  19         65.90         74.46        17.78 o                         
 -12   5  19        733.99        703.50        31.53 o                         
 -11   5  19        145.78        139.49        18.06 o                         
 -10   5  19        601.13        673.65        28.90 o                         
  -9   5  19         21.46          7.98        13.18 o                         
  -8   5  19        302.72        285.86        22.76 o                         
  -7   5  19        274.34        233.99        21.29 o                         
  -6   5  19       1164.10       1208.28        36.03 o                         
  -5   5  19         62.01         68.52        14.31 o                         
  -4   5  19        569.42        639.93        25.89 o                         
  -3   5  19         46.80         44.17        12.04 o                         
  -2   5  19        445.21        420.39        22.04 o                         
  -1   5  19         26.66         41.87        11.98 o                         
   0   5  19          1.91         14.84        10.43 o                         
   1   5  19         23.34         30.37        10.12 o                         
   2   5  19        447.99        469.27        21.53 o                         
   3   5  19         49.10         50.08        11.48 o                         
   4   5  19        577.29        606.30        23.79 o                         
   5   5  19         63.56         71.61        13.45 o                         
   6   5  19       1161.90       1173.05        31.51 o                         
   7   5  19        278.21        244.03        20.48 o                         
   8   5  19        302.78        333.03        22.49 o                         
   9   5  19         22.82         21.20        12.56 o                         
  10   5  19        593.01        647.27        29.22 o                         
  11   5  19        143.52        145.25        19.47 o                         
  12   5  19        739.77        742.86        32.89 o                         
  13   5  19         61.12         66.10        17.60 o                         
  14   5  19        190.23        207.12        34.39 o                         
 -14   6  19        103.37         92.72        57.06 o                         
 -13   6  19         77.78         71.77        17.40 o                         
 -12   6  19         50.85         62.01        16.32 o                         
 -11   6  19         62.41         49.56        14.77 o                         
 -10   6  19        187.88        227.98        22.15 o                         
  -9   6  19        709.17        775.80        39.49 o                         
  -8   6  19        228.85        269.85        23.81 o                         
  -7   6  19         71.77         43.28        13.04 o                         
  -6   6  19        113.12         74.70        14.82 o                         
  -5   6  19        177.17        169.76        18.93 o                         
  -4   6  19         38.46         14.98        11.81 o                         
  -3   6  19        238.77        226.74        19.31 o                         
  -2   6  19        165.71        166.47        17.55 o                         
  -1   6  19        259.67        233.33        17.65 o                         
   0   6  19          6.08         -1.21         9.94 o                         
   1   6  19        262.80        266.48        18.40 o                         
   2   6  19        164.40        175.98        16.44 o                         
   3   6  19        231.42        220.79        18.05 o                         
   4   6  19         35.66         26.11        11.46 o                         
   5   6  19        182.81        204.77        17.93 o                         
   6   6  19        111.27         98.44        14.78 o                         
   7   6  19         70.82         74.17        14.81 o                         
   8   6  19        228.75        268.07        21.26 o                         
   9   6  19        718.96        698.60        29.97 o                         
  10   6  19        184.53        132.85        18.93 o                         
  11   6  19         58.65         66.71        17.20 o                         
  12   6  19         52.68         56.79        16.53 o                         
  13   6  19         77.12         51.64        17.49 o                         
  14   6  19         99.21        159.05        65.62 o                         
 -13   7  19         95.10        112.39        23.79 o                         
 -12   7  19        344.39        387.16        29.71 o                         
 -11   7  19        426.06        384.84        26.82 o                         
 -10   7  19        355.79        356.35        26.24 o                         
  -9   7  19        276.08        234.87        24.55 o                         
  -8   7  19        709.52        680.76        27.64 o                         
  -7   7  19        239.77        240.46        21.39 o                         
  -6   7  19        436.07        488.33        27.05 o                         
  -5   7  19        129.48        112.69        16.77 o                         
  -4   7  19        288.47        275.93        21.02 o                         
  -3   7  19         65.56         41.02        12.00 o                         
  -2   7  19        247.68        253.33        18.68 o                         
  -1   7  19        224.02        218.35        17.46 o                         
   0   7  19         94.61         56.44        12.21 o                         
   1   7  19        228.97        222.01        17.82 o                         
   2   7  19        231.61        250.07        19.10 o                         
   3   7  19         61.69         52.19        12.75 o                         
   4   7  19        286.01        292.90        21.39 o                         
   5   7  19        127.89         87.90        14.57 o                         
   6   7  19        423.92        424.08        25.16 o                         
   7   7  19        239.78        233.80        20.53 o                         
   8   7  19        719.32        686.29        29.26 o                         
   9   7  19        269.52        287.43        23.95 o                         
  10   7  19        352.66        345.74        26.73 o                         
  11   7  19        424.79        487.08        30.31 o                         
  12   7  19        344.27        383.11        29.60 o                         
  13   7  19        102.10         85.96        21.91 o                         
 -12   8  19          6.81        -10.34        13.42 o                         
 -11   8  19         24.08         42.35        15.21 o                         
 -10   8  19         53.92         40.93        15.58 o                         
  -9   8  19        161.41        144.60        21.24 o                         
  -8   8  19         11.04         20.27        12.75 o                         
  -7   8  19         58.74         72.61        15.18 o                         
  -6   8  19         71.50         84.00        15.75 o                         
  -5   8  19        227.69        219.53        20.97 o                         
  -4   8  19         17.15         -4.13        10.43 o                         
  -3   8  19         15.80          2.73        10.20 o                         
  -2   8  19         76.80         74.77        13.82 o                         
  -1   8  19        366.56        396.39        21.88 o                         
   0   8  19        482.20        572.62        23.37 o                         
   1   8  19        367.17        430.23        22.26 o                         
   2   8  19         75.52         78.26        13.39 o                         
   3   8  19         15.60          4.11        11.23 o                         
   4   8  19         15.36         15.40        12.24 o                         
   5   8  19        228.91        212.96        19.91 o                         
   6   8  19         75.07         83.42        15.80 o                         
   7   8  19         57.03         56.23        15.88 o                         
   8   8  19         13.15          3.79        13.20 o                         
   9   8  19        156.67        127.60        18.77 o                         
  10   8  19         48.40         42.07        16.84 o                         
  11   8  19         26.20          3.01        14.73 o                         
  12   8  19          7.15         -3.95        14.62 o                         
  13   8  19         66.38         77.33        44.03 o                         
 -12   9  19        203.54        221.25        33.80 o                         
 -11   9  19        184.22        187.13        23.18 o                         
 -10   9  19        118.18        100.28        17.37 o                         
  -9   9  19        172.39        166.72        20.12 o                         
  -8   9  19        149.40        157.23        18.60 o                         
  -7   9  19         33.94         28.34        13.40 o                         
  -6   9  19        357.94        359.11        24.22 o                         
  -5   9  19         30.60         38.07        12.89 o                         
  -4   9  19        181.21        181.03        18.67 o                         
  -3   9  19         59.67         74.62        13.49 o                         
  -2   9  19         54.00         55.71        12.79 o                         
  -1   9  19         92.73         77.91        13.56 o                         
   0   9  19       1129.17       1117.94        33.73 o                         
   1   9  19         87.77         73.26        14.23 o                         
   2   9  19         54.30         42.36        13.62 o                         
   3   9  19         62.39         43.17        13.61 o                         
   4   9  19        188.50        172.55        18.89 o                         
   5   9  19         32.39         20.23        12.83 o                         
   6   9  19        373.48        393.64        25.51 o                         
   7   9  19         33.29         43.34        15.02 o                         
   8   9  19        163.63        133.53        19.52 o                         
   9   9  19        170.09        179.27        21.62 o                         
  10   9  19        107.78         63.95        18.18 o                         
  11   9  19        184.81        201.52        24.14 o                         
  12   9  19        195.96        231.81        53.74 o                         
 -11  10  19          9.40          9.37        21.48 o                         
 -10  10  19         11.85         21.24        14.40 o                         
  -9  10  19        475.06        447.09        28.69 o                         
  -8  10  19         40.03         46.80        14.41 o                         
  -7  10  19         28.72         11.84        12.40 o                         
  -6  10  19        357.40        403.59        27.08 o                         
  -5  10  19        167.83        173.01        18.73 o                         
  -4  10  19         79.13         51.97        14.27 o                         
  -3  10  19        659.63        654.80        27.80 o                         
  -2  10  19         34.53         18.00        12.35 o                         
  -1  10  19        193.35        210.70        19.09 o                         
   0  10  19        100.44         91.56        15.33 o                         
   1  10  19        197.99        214.40        22.38 o                         
   2  10  19         31.49         33.82        13.65 o                         
   3  10  19        646.55        640.29        29.10 o                         
   4  10  19         81.04         34.45        14.88 o                         
   5  10  19        167.00        171.76        19.41 o                         
   6  10  19        353.72        409.36        31.25 o                         
   7  10  19         26.18         45.38        16.71 o                         
   8  10  19         39.72         54.78        17.48 o                         
   9  10  19        466.18        440.83        31.16 o                         
  10  10  19         12.91         10.62        16.96 o                         
  11  10  19         10.56         15.00        27.54 o                         
 -10  11  19        286.60        295.31        53.74 o                         
  -9  11  19        126.17        118.01        20.44 o                         
  -8  11  19        149.21        113.95        19.23 o                         
  -7  11  19         68.43         49.28        16.45 o                         
  -6  11  19        441.09        424.76        28.96 o                         
  -5  11  19        156.54        142.83        20.09 o                         
  -4  11  19        345.27        330.45        25.43 o                         
  -3  11  19        106.41         75.94        15.17 o                         
  -2  11  19         86.51         44.73        13.70 o                         
  -1  11  19        201.37        191.74        20.12 o                         
   0  11  19         17.83          9.25        12.51 o                         
   1  11  19        199.37        186.92        20.68 o                         
   2  11  19         86.36         45.57        15.24 o                         
   3  11  19        104.67         95.69        19.81 o                         
   4  11  19        353.46        404.65        39.07 o                         
   5  11  19        159.19        135.82        20.83 o                         
   6  11  19        431.40        436.39        33.17 o                         
   7  11  19         68.35         44.29        18.74 o                         
   8  11  19        148.53         90.60        21.47 o                         
   9  11  19        121.94         89.80        23.27 o                         
  10  11  19        288.69        422.90        59.06 o                         
  -9  12  19        217.71        238.53        37.62 o                         
  -8  12  19         26.70         21.67        15.98 o                         
  -7  12  19         70.47         78.16        19.31 o                         
  -6  12  19          7.66         12.40        15.62 o                         
  -5  12  19        200.80        165.61        22.91 o                         
  -4  12  19        128.88        122.99        21.62 o                         
  -3  12  19        476.41        507.96        30.97 o                         
  -2  12  19          9.77         -1.16        12.86 o                         
  -1  12  19        175.86        172.86        20.24 o                         
   0  12  19        122.61        110.34        19.68 o                         
   1  12  19        179.60        163.50        21.76 o                         
   2  12  19         12.13        -13.98        13.98 o                         
   3  12  19        466.98        540.64        34.19 o                         
   4  12  19        132.42        111.32        21.45 o                         
   5  12  19        206.41        169.43        24.29 o                         
   6  12  19          8.16         27.07        15.18 o                         
   7  12  19         70.59         68.37        24.57 o                         
   8  12  19         26.44         55.65        23.30 o                         
   9  12  19        208.73        246.74        46.09 o                         
  -8  13  19         99.07        118.40        69.90 o                         
  -7  13  19        259.33        211.49        30.39 o                         
  -6  13  19         45.86         44.96        17.10 o                         
  -5  13  19         86.25         84.74        19.38 o                         
  -4  13  19        118.78        107.98        19.99 o                         
  -3  13  19         12.60          4.97        14.24 o                         
  -2  13  19        124.80        122.95        19.12 o                         
  -1  13  19        119.70         89.89        18.86 o                         
   0  13  19         34.12          8.77        15.36 o                         
   1  13  19        115.31         97.05        19.44 o                         
   2  13  19        119.84         89.91        20.94 o                         
   3  13  19         13.01         24.17        17.16 o                         
   4  13  19        116.59        136.45        24.21 o                         
   5  13  19         86.55        114.04        26.01 o                         
   6  13  19         45.42         32.16        19.54 o                         
   7  13  19        257.83        244.54        62.05 o                         
   8  13  19        104.89         93.43        73.46 o                         
  -6  14  19         48.53          8.56        49.21 o                         
  -5  14  19         91.90         58.03        26.38 o                         
  -4  14  19          1.83         15.31        17.28 o                         
  -3  14  19        231.84        260.69        27.08 o                         
  -2  14  19         65.16         46.12        18.03 o                         
  -1  14  19         66.90         90.64        19.65 o                         
   0  14  19        112.38        105.97        20.13 o                         
   1  14  19         68.47         58.95        19.34 o                         
   2  14  19         65.32         43.92        20.95 o                         
   3  14  19        226.95        246.13        29.46 o                         
   4  14  19          1.52          3.12        18.05 o                         
   5  14  19         95.83         27.10        48.50 o                         
   6  14  19         52.09         55.63        57.06 o                         
  -3  15  19         51.77         52.78        57.06 o                         
  -2  15  19         83.74         21.40        53.49 o                         
  -1  15  19         27.45         72.04        54.21 o                         
   0  15  19        297.78        175.46        77.03 o                         
   0   0  20         10.73          9.10        15.50 o                         
   1   0  20        370.83        416.98        21.87 o                         
   2   0  20        182.20        176.50        15.69 o                         
   3   0  20        345.37        371.10        20.48 o                         
   4   0  20        477.94        501.29        22.01 o                         
   5   0  20         53.73         55.82        12.05 o                         
   6   0  20         24.33         48.11        12.34 o                         
   7   0  20          0.10          6.64        11.74 o                         
   8   0  20         25.22         17.60        11.40 o                         
   9   0  20         70.60         24.10        13.89 o                         
  10   0  20        528.45        530.43        32.94 o                         
  11   0  20         49.13         58.92        18.06 o                         
  12   0  20        702.15        757.35        48.75 o                         
  13   0  20          3.71          3.61        16.07 o                         
 -13   1  20        371.94        353.79        33.07 o                         
 -12   1  20         15.76         11.81        16.57 o                         
 -11   1  20        112.13        105.97        18.45 o                         
 -10   1  20        104.32         69.47        16.59 o                         
  -9   1  20         33.67         45.81        14.29 o                         
  -8   1  20         77.38         35.13        13.65 o                         
  -7   1  20        304.25        335.79        26.54 o                         
  -6   1  20         89.03         84.81        13.98 o                         
  -5   1  20        461.60        472.35        22.36 o                         
  -4   1  20        308.59        319.73        19.54 o                         
  -3   1  20         43.57         33.66        10.75 o                         
  -2   1  20        213.48        207.59        16.87 o                         
  -1   1  20        191.11        202.76        17.90 o                         
   0   1  20        211.28        195.10        17.59 o                         
   1   1  20        202.45        229.92        18.13 o                         
   2   1  20        203.00        189.88        17.23 o                         
   3   1  20         43.56         24.46        10.48 o                         
   4   1  20        311.17        335.74        19.75 o                         
   5   1  20        469.97        486.10        22.57 o                         
   6   1  20         91.67        120.07        15.58 o                         
   7   1  20        304.09        264.75        19.74 o                         
   8   1  20         76.18         76.55        14.55 o                         
   9   1  20         35.30         19.61        12.80 o                         
  10   1  20         98.92        105.40        19.25 o                         
  11   1  20        117.29        115.24        21.01 o                         
  12   1  20         16.88         27.96        15.84 o                         
  13   1  20        380.21        365.82        31.71 o                         
 -13   2  20         59.43         40.53        23.74 o                         
 -12   2  20         52.19         33.03        16.20 o                         
 -11   2  20        289.00        268.84        23.71 o                         
 -10   2  20        115.13         90.20        17.27 o                         
  -9   2  20        126.26        146.28        18.60 o                         
  -8   2  20         27.49         14.32        10.77 o                         
  -7   2  20        374.12        357.32        24.13 o                         
  -6   2  20         28.38         18.74        11.15 o                         
  -5   2  20        118.39        112.85        15.06 o                         
  -4   2  20         43.69         29.86        10.53 o                         
  -3   2  20         42.68         48.59        11.42 o                         
  -2   2  20         35.83         32.65        10.94 o                         
  -1   2  20        254.65        295.44        19.44 o                         
   0   2  20         68.27         65.54        13.14 o                         
   1   2  20        260.68        309.83        21.74 o                         
   2   2  20         36.11         26.45        11.12 o                         
   3   2  20         42.61         30.64        10.65 o                         
   4   2  20         42.06         16.91        10.14 o                         
   5   2  20        122.88         84.17        13.86 o                         
   6   2  20         27.81         33.83        12.99 o                         
   7   2  20        374.54        400.81        24.77 o                         
   8   2  20         27.06         16.74        12.34 o                         
   9   2  20        127.94        110.97        17.52 o                         
  10   2  20        116.64         92.27        17.85 o                         
  11   2  20        283.06        306.87        27.64 o                         
  12   2  20         51.23         72.04        19.57 o                         
  13   2  20         54.68         34.85        18.23 o                         
 -13   3  20        313.15        287.79        57.66 o                         
 -12   3  20         62.61         67.28        17.32 o                         
 -11   3  20        124.39        101.79        18.65 o                         
 -10   3  20         20.93         37.24        15.35 o                         
  -9   3  20         19.14          5.06        12.26 o                         
  -8   3  20         78.87        100.48        15.54 o                         
  -7   3  20         36.38         19.36        12.11 o                         
  -6   3  20        343.25        347.11        22.97 o                         
  -5   3  20        352.65        405.74        23.98 o                         
  -4   3  20        805.97        836.54        26.81 o                         
  -3   3  20          4.01          7.75         9.86 o                         
  -2   3  20        342.20        339.65        21.54 o                         
  -1   3  20         56.96         60.67        12.77 o                         
   0   3  20       1007.46       1073.61        33.91 o                         
   1   3  20         53.59         61.22        13.80 o                         
   2   3  20        333.62        340.66        22.10 o                         
   3   3  20          5.00          4.50        10.65 o                         
   4   3  20        805.69        855.91        36.99 o                         
   5   3  20        342.67        372.82        22.19 o                         
   6   3  20        347.25        323.86        22.14 o                         
   7   3  20         31.21          7.56        11.56 o                         
   8   3  20         81.49         65.01        14.29 o                         
   9   3  20         18.04          8.93        13.39 o                         
  10   3  20         21.34         16.65        13.76 o                         
  11   3  20        115.86        102.33        17.77 o                         
  12   3  20         63.04         40.93        17.01 o                         
  13   3  20        320.69        338.98        43.17 o                         
 -13   4  20         30.44         -4.28        43.51 o                         
 -12   4  20         91.24         54.61        18.17 o                         
 -11   4  20        241.64        246.17        23.86 o                         
 -10   4  20        104.70        108.71        18.33 o                         
  -9   4  20         27.03         13.30        12.93 o                         
  -8   4  20        180.75        142.45        17.58 o                         
  -7   4  20        112.76         87.50        15.34 o                         
  -6   4  20        119.29         85.89        14.88 o                         
  -5   4  20         71.98         67.30        15.45 o                         
  -4   4  20        102.83        102.55        15.79 o                         
  -3   4  20        159.07        117.56        15.35 o                         
  -2   4  20         79.28         88.95        14.15 o                         
  -1   4  20        378.29        428.41        22.62 o                         
   0   4  20         34.90         23.39        10.95 o                         
   1   4  20        376.38        430.28        27.48 o                         
   2   4  20         84.19         84.16        13.73 o                         
   3   4  20        165.83        127.08        15.64 o                         
   4   4  20        106.16        120.90        15.92 o                         
   5   4  20         73.09         69.06        13.84 o                         
   6   4  20        123.80        143.60        17.23 o                         
   7   4  20        117.35        106.16        16.26 o                         
   8   4  20        180.70        194.66        18.40 o                         
   9   4  20         26.95         11.23        12.57 o                         
  10   4  20        110.11         81.90        20.20 o                         
  11   4  20        243.26        283.95        31.06 o                         
  12   4  20         94.32         64.53        17.67 o                         
  13   4  20         31.40         91.29        63.48 o                         
 -12   5  20        121.28        103.30        19.84 o                         
 -11   5  20         94.44        107.20        18.66 o                         
 -10   5  20        119.73         97.17        21.58 o                         
  -9   5  20        212.88        210.41        20.76 o                         
  -8   5  20        147.96        119.37        17.92 o                         
  -7   5  20        164.83        187.72        20.99 o                         
  -6   5  20        278.15        270.70        22.85 o                         
  -5   5  20         63.68         50.84        15.00 o                         
  -4   5  20        442.64        496.73        24.77 o                         
  -3   5  20        118.52         97.03        15.48 o                         
  -2   5  20        158.48        149.12        16.72 o                         
  -1   5  20         99.90        108.64        14.84 o                         
   0   5  20        766.29        854.77        28.08 o                         
   1   5  20        102.68         99.78        15.24 o                         
   2   5  20        152.94        108.16        15.49 o                         
   3   5  20        122.63        104.53        15.28 o                         
   4   5  20        449.71        518.63        23.45 o                         
   5   5  20         61.07         37.83        11.55 o                         
   6   5  20        277.57        309.26        22.36 o                         
   7   5  20        162.70        198.10        19.15 o                         
   8   5  20        150.03        141.21        17.50 o                         
   9   5  20        221.79        200.76        19.83 o                         
  10   5  20        121.65        133.19        19.12 o                         
  11   5  20         89.82         70.44        16.53 o                         
  12   5  20        123.04         84.80        18.93 o                         
  13   5  20        178.71        273.17        82.74 o                         
 -12   6  20         93.25         77.29        31.73 o                         
 -11   6  20        401.32        446.73        30.06 o                         
 -10   6  20        227.25        259.33        24.00 o                         
  -9   6  20         42.87         54.28        15.97 o                         
  -8   6  20         34.02         -2.25        12.70 o                         
  -7   6  20        191.90        194.49        21.07 o                         
  -6   6  20          5.00          4.18        11.87 o                         
  -5   6  20        264.07        204.20        20.89 o                         
  -4   6  20        179.77        217.97        19.96 o                         
  -3   6  20        462.35        533.56        25.61 o                         
  -2   6  20         88.54         69.09        14.73 o                         
  -1   6  20        189.26        158.17        17.45 o                         
   0   6  20          4.57          4.42        10.44 o                         
   1   6  20        189.17        170.82        20.80 o                         
   2   6  20         88.06         71.46        14.37 o                         
   3   6  20        465.72        478.36        24.06 o                         
   4   6  20        170.55        160.15        17.26 o                         
   5   6  20        278.95        248.43        20.13 o                         
   6   6  20          4.38         -9.07        11.63 o                         
   7   6  20        189.51        159.58        18.22 o                         
   8   6  20         34.85         25.96        13.51 o                         
   9   6  20         45.76         38.47        14.67 o                         
  10   6  20        218.01        167.88        23.37 o                         
  11   6  20        404.94        428.30        28.36 o                         
  12   6  20         94.88         67.57        21.19 o                         
 -11   7  20        240.23        249.82        26.54 o                         
 -10   7  20          8.46          3.20        13.89 o                         
  -9   7  20         50.39         65.78        16.98 o                         
  -8   7  20         65.92         86.42        17.32 o                         
  -7   7  20        211.63        208.60        21.15 o                         
  -6   7  20         40.92         42.71        13.62 o                         
  -5   7  20        359.14        356.58        25.54 o                         
  -4   7  20        218.05        191.58        20.07 o                         
  -3   7  20        219.58        218.90        19.73 o                         
  -2   7  20        111.83        101.26        15.65 o                         
  -1   7  20        215.44        211.27        19.28 o                         
   0   7  20        177.60        181.14        18.83 o                         
   1   7  20        215.38        241.90        19.11 o                         
   2   7  20        104.52         76.92        15.14 o                         
   3   7  20        221.48        207.18        19.59 o                         
   4   7  20        221.82        210.67        22.00 o                         
   5   7  20        360.22        359.28        25.18 o                         
   6   7  20         41.65         50.90        14.52 o                         
   7   7  20        214.94        195.47        22.17 o                         
   8   7  20         66.51         40.11        15.29 o                         
   9   7  20         50.71         33.59        14.58 o                         
  10   7  20          8.15         -7.27        13.00 o                         
  11   7  20        251.03        242.49        24.01 o                         
  12   7  20        175.63        207.55        79.88 o                         
 -11   8  20        147.40         99.98        39.90 o                         
 -10   8  20        122.31         74.51        18.44 o                         
  -9   8  20         20.10         31.29        14.86 o                         
  -8   8  20        148.73        165.35        21.13 o                         
  -7   8  20        185.48        162.87        20.76 o                         
  -6   8  20         93.20         89.20        16.65 o                         
  -5   8  20         16.26          3.18        12.86 o                         
  -4   8  20        161.79        135.29        18.40 o                         
  -3   8  20          1.29          4.02        11.16 o                         
  -2   8  20         18.49         14.28        11.22 o                         
  -1   8  20         38.79         27.40        12.29 o                         
   0   8  20         31.85         11.99        11.83 o                         
   1   8  20         38.49         48.77        13.14 o                         
   2   8  20         20.28         -5.84        12.98 o                         
   3   8  20          0.45         -5.90        12.95 o                         
   4   8  20        162.70        130.47        17.43 o                         
   5   8  20         18.77         20.88        13.14 o                         
   6   8  20         91.36         61.72        16.38 o                         
   7   8  20        189.61        156.03        21.16 o                         
   8   8  20        153.02        171.23        21.53 o                         
   9   8  20         18.85         38.18        15.37 o                         
  10   8  20        117.72         97.45        20.23 o                         
  11   8  20        143.71        148.17        41.10 o                         
 -10   9  20         71.35         68.97        24.63 o                         
  -9   9  20         98.12        104.29        19.74 o                         
  -8   9  20        101.36         97.31        18.45 o                         
  -7   9  20         71.83         67.67        16.47 o                         
  -6   9  20        332.67        334.76        25.39 o                         
  -5   9  20        212.62        229.83        22.18 o                         
  -4   9  20        170.29        183.02        20.42 o                         
  -3   9  20         18.54          2.57        11.88 o                         
  -2   9  20        312.48        337.43        22.01 o                         
  -1   9  20         28.44         11.78        12.00 o                         
   0   9  20        190.38        182.69        18.54 o                         
   1   9  20         28.51         14.53        12.11 o                         
   2   9  20        295.12        335.09        27.37 o                         
   3   9  20         15.87         18.97        14.37 o                         
   4   9  20        168.86        117.77        19.55 o                         
   5   9  20        204.34        211.29        20.63 o                         
   6   9  20        335.27        330.64        24.01 o                         
   7   9  20         66.71         74.49        17.68 o                         
   8   9  20         98.00         66.13        17.26 o                         
   9   9  20         99.45         91.34        18.46 o                         
  10   9  20         68.78         78.69        22.20 o                         
  -9  10  20        254.14        292.18        36.07 o                         
  -8  10  20        104.34         85.60        17.60 o                         
  -7  10  20         52.38         29.12        15.25 o                         
  -6  10  20         24.16         10.10        15.06 o                         
  -5  10  20         82.61         65.16        16.90 o                         
  -4  10  20         17.30         18.17        13.97 o                         
  -3  10  20        175.44        135.51        17.73 o                         
  -2  10  20         14.96         30.37        13.25 o                         
  -1  10  20        114.08        102.60        16.15 o                         
   0  10  20        485.54        528.02        27.55 o                         
   1  10  20        115.10        117.62        17.96 o                         
   2  10  20         12.13         18.68        14.50 o                         
   3  10  20        176.70        169.75        22.02 o                         
   4  10  20         14.67          9.21        14.94 o                         
   5  10  20         85.09         80.30        19.66 o                         
   6  10  20         25.78          1.68        14.69 o                         
   7  10  20         51.91         55.97        18.26 o                         
   8  10  20        100.36         74.04        19.67 o                         
   9  10  20        259.35        261.88        36.16 o                         
  -8  11  20         68.50        110.91        43.88 o                         
  -7  11  20         82.57         67.25        22.42 o                         
  -6  11  20         44.26         39.39        19.84 o                         
  -5  11  20         46.14         32.92        17.60 o                         
  -4  11  20        163.68        161.83        22.12 o                         
  -3  11  20         70.97         67.76        17.55 o                         
  -2  11  20        553.97        557.95        28.48 o                         
  -1  11  20         63.24         54.69        16.52 o                         
   0  11  20         44.36         27.23        16.17 o                         
   1  11  20         60.55         45.12        17.21 o                         
   2  11  20        546.53        573.04        34.97 o                         
   3  11  20         67.75         73.71        19.43 o                         
   4  11  20        168.35        118.26        23.22 o                         
   5  11  20         45.67         32.49        19.22 o                         
   6  11  20         43.80         52.39        21.61 o                         
   7  11  20         83.73         88.83        24.18 o                         
   8  11  20         70.09         46.90        31.52 o                         
  -6  12  20         21.70         27.66        24.59 o                         
  -5  12  20        305.00        290.11        31.25 o                         
  -4  12  20         63.80         43.65        18.76 o                         
  -3  12  20        510.29        579.04        35.76 o                         
  -2  12  20         23.82         15.47        15.04 o                         
  -1  12  20        128.58         87.59        20.32 o                         
   0  12  20         12.78         28.75        16.41 o                         
   1  12  20        122.84        103.60        20.42 o                         
   2  12  20         22.57         24.60        17.51 o                         
   3  12  20        503.68        551.98        37.65 o                         
   4  12  20         68.68         53.38        19.60 o                         
   5  12  20        312.97        283.41        32.25 o                         
   6  12  20         22.19         -9.72        35.35 o                         
   7  12  20         69.93        133.38        77.74 o                         
  -4  13  20         63.97         23.44        41.01 o                         
  -3  13  20         43.21         17.65        26.70 o                         
  -2  13  20        213.19        226.74        26.81 o                         
  -1  13  20         94.35         72.71        19.63 o                         
   0  13  20          1.26          1.04        15.41 o                         
   1  13  20         90.76         68.49        18.92 o                         
   2  13  20        211.85        192.60        29.16 o                         
   3  13  20         41.68         80.52        35.65 o                         
   4  13  20         67.59         89.87        60.63 o                         
   1   0  21         33.24         39.71        13.05 o                         
   2   0  21        253.66        245.12        22.67 o                         
   3   0  21          5.75         18.20        10.57 o                         
   4   0  21         83.07        100.68        13.90 o                         
   5   0  21          0.22        -10.17        10.17 o                         
   6   0  21        180.21        112.09        18.51 o                         
   7   0  21          9.99          5.88        11.11 o                         
   8   0  21         44.24         23.68        13.29 o                         
   9   0  21         34.66         35.65        15.37 o                         
  10   0  21        186.71        111.44        20.23 o                         
  11   0  21        381.91        403.97        31.60 o                         
 -11   1  21        156.80        158.78        22.87 o                         
 -10   1  21         61.01         51.23        16.72 o                         
  -9   1  21         76.24         56.87        15.51 o                         
  -8   1  21          0.65         -7.63        11.85 o                         
  -7   1  21        102.38         92.28        16.05 o                         
  -6   1  21        100.58         93.83        14.86 o                         
  -5   1  21          5.16          8.11        11.07 o                         
  -4   1  21        104.50         93.28        14.04 o                         
  -3   1  21         85.60         63.76        12.62 o                         
  -2   1  21         43.92         45.68        12.53 o                         
  -1   1  21        552.43        491.75        24.14 o                         
   0   1  21         45.30         26.88        12.45 o                         
   1   1  21        571.48        559.64        24.87 o                         
   2   1  21         43.42         33.51        12.00 o                         
   3   1  21         88.16         65.65        13.72 o                         
   4   1  21        100.65         94.45        14.07 o                         
   5   1  21          4.91          8.99        11.42 o                         
   6   1  21         97.90         66.32        14.44 o                         
   7   1  21        107.50        116.07        16.56 o                         
   8   1  21          0.32         13.13        12.36 o                         
   9   1  21         73.64         77.02        17.99 o                         
  10   1  21         66.11         70.19        18.21 o                         
  11   1  21        155.95        142.34        23.60 o                         
 -11   2  21          0.80         11.50        14.42 o                         
 -10   2  21         48.33         25.98        15.42 o                         
  -9   2  21         89.41        122.83        18.44 o                         
  -8   2  21         75.97         53.82        14.45 o                         
  -7   2  21         15.88          2.26        11.21 o                         
  -6   2  21         99.55         74.49        16.16 o                         
  -5   2  21         17.27         18.71        11.53 o                         
  -4   2  21          1.70          0.63        10.40 o                         
  -3   2  21         99.44        101.56        14.17 o                         
  -2   2  21         13.02         -0.02         9.71 o                         
  -1   2  21        185.57        180.94        17.35 o                         
   0   2  21        167.60        154.03        17.24 o                         
   1   2  21        190.08        174.80        17.23 o                         
   2   2  21         11.58         11.36        11.02 o                         
   3   2  21         96.35         96.23        13.82 o                         
   4   2  21          1.95         -4.07        10.53 o                         
   5   2  21         17.71         15.62        12.12 o                         
   6   2  21         97.43        105.94        16.89 o                         
   7   2  21         15.49         21.55        12.04 o                         
   8   2  21         81.20         48.52        14.30 o                         
   9   2  21         83.98        112.20        17.64 o                         
  10   2  21         47.21         16.35        15.62 o                         
  11   2  21          1.33         18.71        15.02 o                         
 -11   3  21         58.15         37.31        16.57 o                         
 -10   3  21         10.73         14.59        13.80 o                         
  -9   3  21        213.14        191.70        22.83 o                         
  -8   3  21         88.23         56.72        14.53 o                         
  -7   3  21        632.37        578.84        27.94 o                         
  -6   3  21         81.48        103.23        16.23 o                         
  -5   3  21        165.69        157.92        17.95 o                         
  -4   3  21        133.43        175.89        17.52 o                         
  -3   3  21         19.11          0.57         9.98 o                         
  -2   3  21        168.10        148.82        15.95 o                         
  -1   3  21       1067.99       1099.13        31.17 o                         
   0   3  21         65.54        100.64        15.29 o                         
   1   3  21       1086.72       1101.07        36.66 o                         
   2   3  21        158.95        143.44        16.71 o                         
   3   3  21         19.95          7.96        11.36 o                         
   4   3  21        133.49        166.87        17.74 o                         
   5   3  21        162.43        131.25        16.36 o                         
   6   3  21         82.12         59.84        14.71 o                         
   7   3  21        626.54        656.73        28.10 o                         
   8   3  21         89.43         67.00        15.10 o                         
   9   3  21        212.12        168.02        20.47 o                         
  10   3  21         12.17         14.32        14.05 o                         
  11   3  21         59.24         36.99        17.82 o                         
 -11   4  21         38.60         26.83        25.04 o                         
 -10   4  21         19.93         11.34        14.69 o                         
  -9   4  21         44.70         25.08        14.26 o                         
  -8   4  21         43.43         28.21        13.45 o                         
  -7   4  21        108.20        129.35        17.26 o                         
  -6   4  21         55.03         31.30        13.27 o                         
  -5   4  21         51.62         42.21        13.52 o                         
  -4   4  21        128.65        130.48        17.02 o                         
  -3   4  21         52.13         41.81        13.49 o                         
  -2   4  21         71.64         32.14        11.98 o                         
  -1   4  21         32.75         19.17        11.85 o                         
   0   4  21        180.01        179.24        18.46 o                         
   1   4  21         33.46         31.10        13.13 o                         
   2   4  21         71.70         61.43        13.77 o                         
   3   4  21         50.63         41.98        13.93 o                         
   4   4  21        124.48        135.59        16.96 o                         
   5   4  21         51.52         64.30        14.02 o                         
   6   4  21         53.00         39.42        13.78 o                         
   7   4  21        106.73        109.67        16.65 o                         
   8   4  21         43.26         22.44        13.74 o                         
   9   4  21         40.89         21.45        14.10 o                         
  10   4  21         18.73          6.17        14.61 o                         
  11   4  21         41.07         49.87        25.64 o                         
 -10   5  21         30.53         31.90        15.25 o                         
  -9   5  21          7.23         12.89        13.05 o                         
  -8   5  21         38.36         17.42        12.99 o                         
  -7   5  21         16.19         29.17        12.95 o                         
  -6   5  21         42.50         25.87        14.38 o                         
  -5   5  21        120.89        125.74        19.84 o                         
  -4   5  21        145.05        130.25        17.85 o                         
  -3   5  21        187.32        178.38        19.07 o                         
  -2   5  21        138.45        145.33        18.03 o                         
  -1   5  21        289.21        256.96        19.89 o                         
   0   5  21         21.26         12.98        12.00 o                         
   1   5  21        299.11        275.54        22.42 o                         
   2   5  21        143.70        151.95        19.23 o                         
   3   5  21        186.63        137.22        18.23 o                         
   4   5  21        143.57        156.50        18.69 o                         
   5   5  21        121.95        122.07        16.78 o                         
   6   5  21         43.28         27.07        14.20 o                         
   7   5  21         16.56        -12.19        13.06 o                         
   8   5  21         38.67         37.41        13.89 o                         
   9   5  21          6.75         12.98        13.81 o                         
  10   5  21         25.65         14.49        14.03 o                         
  11   5  21         74.13         67.89        34.11 o                         
 -10   6  21         41.81         16.64        18.86 o                         
  -9   6  21        220.58        210.52        22.56 o                         
  -8   6  21          8.82          0.40        12.27 o                         
  -7   6  21         12.89         23.44        13.75 o                         
  -6   6  21        127.18         98.48        16.86 o                         
  -5   6  21         39.01         35.00        14.18 o                         
  -4   6  21         43.80         74.39        15.96 o                         
  -3   6  21        262.63        272.65        22.14 o                         
  -2   6  21         19.14         19.96        12.17 o                         
  -1   6  21         35.68         17.16        13.03 o                         
   0   6  21        180.66        148.34        18.17 o                         
   1   6  21         34.57          7.59        12.20 o                         
   2   6  21         17.98         17.54        14.14 o                         
   3   6  21        257.72        272.17        30.62 o                         
   4   6  21         41.75         17.51        13.10 o                         
   5   6  21         42.89         44.39        14.19 o                         
   6   6  21        123.30         89.49        18.84 o                         
   7   6  21         13.23         38.95        14.60 o                         
   8   6  21          9.77         19.80        14.22 o                         
   9   6  21        234.71        260.67        22.92 o                         
  10   6  21         41.48         22.47        16.12 o                         
 -10   7  21         24.88         49.93        54.92 o                         
  -9   7  21         56.61         51.67        16.71 o                         
  -8   7  21         31.14         26.40        14.85 o                         
  -7   7  21          6.30         -5.08        13.34 o                         
  -6   7  21        168.17        159.87        19.92 o                         
  -5   7  21         13.83         23.69        13.99 o                         
  -4   7  21         37.25         22.62        13.95 o                         
  -3   7  21        165.43        133.54        17.70 o                         
  -2   7  21        155.59        157.75        18.78 o                         
  -1   7  21        130.11         93.97        15.99 o                         
   0   7  21        227.99        206.77        20.26 o                         
   1   7  21        136.76        113.09        18.74 o                         
   2   7  21        149.64        185.22        20.19 o                         
   3   7  21        162.33        147.17        19.29 o                         
   4   7  21         36.28         40.47        15.45 o                         
   5   7  21         15.15         17.84        13.12 o                         
   6   7  21        163.25        144.28        20.19 o                         
   7   7  21          7.22          4.77        13.90 o                         
   8   7  21         30.12         26.10        15.03 o                         
   9   7  21         59.15         66.14        18.22 o                         
  10   7  21         26.41        -16.13        33.51 o                         
  -9   8  21         50.83         56.05        29.90 o                         
  -8   8  21         28.73         34.24        15.96 o                         
  -7   8  21         82.07        114.03        21.44 o                         
  -6   8  21         44.79         45.99        15.05 o                         
  -5   8  21         41.01         38.11        14.83 o                         
  -4   8  21         34.85         24.74        13.95 o                         
  -3   8  21        108.79         91.21        16.51 o                         
  -2   8  21         45.95         41.92        14.10 o                         
  -1   8  21         47.81         49.17        14.53 o                         
   0   8  21          5.89          7.73        12.65 o                         
   1   8  21         53.49         60.85        17.10 o                         
   2   8  21         44.29         59.34        17.73 o                         
   3   8  21        106.62         61.33        16.98 o                         
   4   8  21         35.56         29.62        14.85 o                         
   5   8  21         41.38         28.25        15.52 o                         
   6   8  21         43.05         19.28        14.79 o                         
   7   8  21         83.78        112.05        19.85 o                         
   8   8  21         26.53         43.72        16.30 o                         
   9   8  21         47.10         51.13        23.27 o                         
  -8   9  21        120.58        100.72        29.92 o                         
  -7   9  21         31.39         31.23        16.18 o                         
  -6   9  21        169.70        133.31        21.03 o                         
  -5   9  21         70.40         39.98        15.51 o                         
  -4   9  21         31.53         35.22        15.06 o                         
  -3   9  21         26.12         49.51        16.64 o                         
  -2   9  21        164.91        143.90        19.96 o                         
  -1   9  21         50.00         77.35        17.02 o                         
   0   9  21        357.27        328.71        27.21 o                         
   1   9  21         52.65         45.59        17.29 o                         
   2   9  21        171.69        150.96        21.85 o                         
   3   9  21         29.53         19.45        15.48 o                         
   4   9  21         32.34         13.85        15.69 o                         
   5   9  21         71.94         97.91        19.72 o                         
   6   9  21        170.74        178.40        23.33 o                         
   7   9  21         27.84         17.59        15.81 o                         
   8   9  21        119.76        107.03        24.42 o                         
  -7  10  21         39.04         23.48        39.40 o                         
  -6  10  21         34.47         62.71        22.30 o                         
  -5  10  21         16.42          1.29        14.91 o                         
  -4  10  21         38.57         28.24        15.69 o                         
  -3  10  21        121.70        100.86        19.22 o                         
  -2  10  21         86.88         46.47        15.15 o                         
  -1  10  21        164.13        159.06        20.43 o                         
   0  10  21         78.41         70.89        17.33 o                         
   1  10  21        157.70        139.79        23.18 o                         
   2  10  21         86.75         55.52        19.14 o                         
   3  10  21        122.03        133.66        22.81 o                         
   4  10  21         36.47         24.91        17.27 o                         
   5  10  21         15.96         50.51        18.91 o                         
   6  10  21         33.08         43.62        26.48 o                         
   7  10  21         40.00         41.78        39.06 o                         
  -4  11  21         23.01         -2.10        25.91 o                         
  -3  11  21        104.46         80.00        20.80 o                         
  -2  11  21         31.31         33.24        16.87 o                         
  -1  11  21         42.62         30.35        17.22 o                         
   0  11  21          4.55         -2.45        14.61 o                         
   1  11  21         41.72         18.65        17.54 o                         
   2  11  21         30.74         37.79        20.63 o                         
   3  11  21        107.52         82.28        23.18 o                         
   4  11  21         22.79        -25.52        26.27 o                         
   5  11  21         73.20         21.30        31.78 o                         
  -2  12  21        105.52         76.57        43.87 o                         
  -1  12  21         28.71         -6.11        24.87 o                         
   0  12  21          1.48         -9.09        25.63 o                         
   1  12  21         25.32         28.84        31.78 o                         
   2  12  21        106.25        109.13        67.04 o                         
   0   0  22        247.05        334.75        32.76 o                         
   1   0  22        101.75         90.55        15.68 o                         
   2   0  22        208.35        156.93        18.00 o                         
   3   0  22          8.90         12.09        11.37 o                         
   4   0  22        338.08        356.09        23.41 o                         
   5   0  22        291.60        323.98        22.56 o                         
   6   0  22         36.06         11.85        12.82 o                         
   7   0  22          0.08         -5.83        12.61 o                         
   8   0  22        192.95        210.40        22.88 o                         
   9   0  22          0.52          5.70        14.11 o                         
  10   0  22        171.26        114.83        67.76 o                         
 -10   1  22         28.07         64.91        58.49 o                         
  -9   1  22         11.89         24.50        15.01 o                         
  -8   1  22         13.54         17.00        13.69 o                         
  -7   1  22         64.24         62.55        15.38 o                         
  -6   1  22        179.09        162.89        19.29 o                         
  -5   1  22        350.79        302.31        22.08 o                         
  -4   1  22         13.60         19.55        12.91 o                         
  -3   1  22        230.35        239.38        20.05 o                         
  -2   1  22         88.60         59.00        13.30 o                         
  -1   1  22        161.43        130.77        17.14 o                         
   0   1  22         61.18         58.28        13.84 o                         
   1   1  22        169.21        145.99        17.72 o                         
   2   1  22         85.92         55.46        13.92 o                         
   3   1  22        225.14        256.46        19.60 o                         
   4   1  22         14.39         12.79        11.91 o                         
   5   1  22        340.22        315.76        23.36 o                         
   6   1  22        182.45        156.05        19.35 o                         
   7   1  22         62.15         59.53        15.03 o                         
   8   1  22         14.17         -0.47        12.49 o                         
   9   1  22         13.36         12.75        15.20 o                         
  10   1  22         27.65        127.67        70.61 o                         
 -10   2  22         40.20          0.71        56.35 o                         
  -9   2  22         10.05         15.01        14.01 o                         
  -8   2  22         38.98         43.25        14.51 o                         
  -7   2  22        157.06        135.10        19.98 o                         
  -6   2  22         52.62         42.17        13.70 o                         
  -5   2  22        140.80        161.37        18.74 o                         
  -4   2  22        448.50        477.72        28.21 o                         
  -3   2  22         74.85         95.83        14.37 o                         
  -2   2  22        118.26        107.86        15.91 o                         
  -1   2  22         74.09         73.33        14.90 o                         
   0   2  22        145.11        125.57        16.61 o                         
   1   2  22         74.32         77.88        15.49 o                         
   2   2  22        113.57         88.86        14.31 o                         
   3   2  22         76.81         84.49        15.84 o                         
   4   2  22        444.44        445.69        29.50 o                         
   5   2  22        141.48        180.01        19.37 o                         
   6   2  22         52.32         52.88        14.92 o                         
   7   2  22        162.38        118.52        18.86 o                         
   8   2  22         41.12         49.44        17.49 o                         
   9   2  22          9.01          6.52        13.98 o                         
  10   2  22         38.48         -4.99        50.64 o                         
 -10   3  22        191.35        164.05        83.45 o                         
  -9   3  22         79.92         66.27        19.58 o                         
  -8   3  22        170.19        167.14        19.77 o                         
  -7   3  22         82.00         89.62        16.04 o                         
  -6   3  22        129.38        100.41        16.77 o                         
  -5   3  22        150.53        147.74        18.92 o                         
  -4   3  22         23.33         26.78        13.19 o                         
  -3   3  22         10.25         17.63        11.77 o                         
  -2   3  22        144.89        141.89        16.23 o                         
  -1   3  22         97.36         84.20        15.27 o                         
   0   3  22         21.36         10.08        12.27 o                         
   1   3  22         94.13        107.85        15.45 o                         
   2   3  22        143.96        152.34        17.31 o                         
   3   3  22          9.64         17.96        12.62 o                         
   4   3  22         21.84         43.72        13.24 o                         
   5   3  22        147.10        156.96        18.59 o                         
   6   3  22        131.40        138.12        18.27 o                         
   7   3  22         82.19         84.44        16.82 o                         
   8   3  22        175.09        138.44        18.68 o                         
   9   3  22         81.20         98.73        22.22 o                         
  10   3  22        189.17        171.18        77.03 o                         
  -9   4  22         58.44         38.71        31.50 o                         
  -8   4  22         32.64         38.59        15.56 o                         
  -7   4  22         97.49         71.70        15.72 o                         
  -6   4  22         26.89         37.31        14.06 o                         
  -5   4  22         86.98         94.36        16.73 o                         
  -4   4  22         99.41         65.74        14.64 o                         
  -3   4  22        306.08        311.26        22.51 o                         
  -2   4  22         14.57         10.84        12.23 o                         
  -1   4  22         24.32         19.06        12.43 o                         
   0   4  22         59.88         83.10        15.24 o                         
   1   4  22         21.34         33.37        12.93 o                         
   2   4  22         12.76         15.84        12.61 o                         
   3   4  22        296.95        335.48        24.85 o                         
   4   4  22        101.63         97.67        16.18 o                         
   5   4  22         87.44         86.84        16.08 o                         
   6   4  22         26.75         38.39        14.09 o                         
   7   4  22         99.51         73.95        15.99 o                         
   8   4  22         32.96          8.27        13.20 o                         
   9   4  22         55.33         39.04        22.96 o                         
  -9   5  22          5.76         55.77        44.89 o                         
  -8   5  22         12.57         33.52        17.04 o                         
  -7   5  22         31.51         29.91        14.38 o                         
  -6   5  22         13.42          9.55        12.91 o                         
  -5   5  22         46.36         40.28        14.90 o                         
  -4   5  22         51.64         23.61        13.45 o                         
  -3   5  22         27.32         11.77        13.30 o                         
  -2   5  22        172.52        119.64        18.14 o                         
  -1   5  22         73.31         32.49        14.46 o                         
   0   5  22         76.34         75.11        15.92 o                         
   1   5  22         72.61         28.54        13.56 o                         
   2   5  22        174.55        215.15        22.12 o                         
   3   5  22         27.85         28.15        13.78 o                         
   4   5  22         54.62         48.53        16.72 o                         
   5   5  22         44.66         50.73        15.30 o                         
   6   5  22         14.48          2.87        13.16 o                         
   7   5  22         31.53         30.32        14.55 o                         
   8   5  22         13.83         40.28        15.51 o                         
   9   5  22          5.26          7.38        27.11 o                         
  -8   6  22         80.81         52.52        26.45 o                         
  -7   6  22          0.23         13.17        13.40 o                         
  -6   6  22         22.38         55.84        16.39 o                         
  -5   6  22        185.52        171.25        20.72 o                         
  -4   6  22        201.51        199.16        22.08 o                         
  -3   6  22        301.44        247.58        23.21 o                         
  -2   6  22         85.86         90.56        16.56 o                         
  -1   6  22         14.40          5.44        12.61 o                         
   0   6  22          3.61         -2.42        13.53 o                         
   1   6  22         17.50         32.12        15.65 o                         
   2   6  22         86.58         76.23        16.44 o                         
   3   6  22        298.47        270.60        24.12 o                         
   4   6  22        204.22        157.37        19.99 o                         
   5   6  22        192.64        193.09        25.03 o                         
   6   6  22         23.44         36.11        16.59 o                         
   7   6  22          0.49          6.83        15.11 o                         
   8   6  22         79.57         67.81        23.94 o                         
  -7   7  22         16.29          1.59        23.52 o                         
  -6   7  22        124.75        136.95        20.32 o                         
  -5   7  22         93.87        100.13        18.47 o                         
  -4   7  22         62.13         56.07        16.06 o                         
  -3   7  22        127.97         94.53        17.92 o                         
  -2   7  22        170.97        161.91        19.80 o
[truncated: 13,690 more chars]
